# Supplementary material for: Proteomics dataset for the analysis of the effects of Grammatophyllum speciosum extracts on RAW 264.7 cells
Source: Data Brief. 2023 Jan 26;47:108937. doi: 10.1016/j.dib.2023.108937 (PMC9932674; doi:10.1016/j.dib.2023.108937)
Supplement: Supplementary file 1 [file mmc1.xlsx]

## Sheet: Proteins
Accession	Description	Sum PEP Score	Coverage [%]	# Peptides	# PSMs	# Unique Peptides	Protein abundance (AU)
							Control_Batch1_01	Control_Batch1_02	Control_Batch1_03	Control_Batch1_04	Control_Batch2_01	Control_Batch2_02	Control_Batch2_03	Control_Batch2_04	Treatment (20ug/mL) batch1_01	Treatment (20ug/mL) batch1_02	Treatment (20ug/mL) batch1_03	Treatment (20ug/mL) batch1_04	Treatment (20ug/mL) batch2_01	Treatment (20ug/mL) batch2_02	Treatment (20ug/mL) batch2_03	Treatment (20ug/mL) batch2_04	Treatment (100ug/mL) batch1_01	Treatment (100ug/mL) batch1_02	Treatment (100ug/mL) batch1_03	Treatment (100ug/mL) batch1_04	Treatment (100ug/mL) batch2_01	Treatment (100ug/mL) batch2_02	Treatment (100ug/mL) batch2_03	Treatment (100ug/mL) batch2_04
Actg1	Actin, cytoplasmic 2 OS=Mus musculus OX=10090 GN=Actg1 PE=1 SV=1	339.478	83	25	9637	2	2.376e+07	3.15646e+07	3.44241e+07	2.61414e+07	2.69588e+07	2.36126e+07	2.67533e+07	2.41271e+07	2.41516e+07	2.50925e+07	2.59501e+07	2.71519e+07	2.45231e+07	2.88688e+07	2.58251e+07	2.98769e+07	2.74852e+07	2.60319e+07	2.68191e+07	3.09384e+07	2.81045e+07	3.12208e+07	2.75313e+07	2.68698e+07
Actb	Actin, cytoplasmic 1 OS=Mus musculus OX=10090 GN=Actb PE=1 SV=1	337.824	83	25	9928	2	4.76484e+08	5.56463e+08	616656162	5.26053e+08	5.48947e+08	5.60393e+08	6.33201e+08	6.26601e+08	6.06937e+08	5.98616e+08	6.43364e+08	6.65882e+08	6.26709e+08	7.30254e+08	6.99831e+08	7.07351e+08	8.04879e+08	7.49109e+08	8.10249e+08	8.4649e+08	8.12402e+08	8.60889e+08	7.75225e+08	7.98495e+08
Myh9	Myosin-9 OS=Mus musculus OX=10090 GN=Myh9 PE=1 SV=4	247.231	29	47	1258	43	2.61105e+07	3.3462e+07	4.09517e+07	3.77277e+07	4.11247e+07	4.41886e+07	4.4706e+07	4.03652e+07	4.08291e+07	4.13195e+07	4.53253e+07	4.47445e+07	4.03513e+07	4.63918e+07	4.23301e+07	4.44101e+07	5.70913e+07	5.40004e+07	5.74551e+07	6.32266e+07	6.01062e+07	6.03663e+07	5.60042e+07	5.69488e+07
Pkm	Pyruvate kinase PKM OS=Mus musculus OX=10090 GN=Pkm PE=1 SV=4	213.63	59	29	2980	29	6.93887e+07	8.73936e+07	1.06693e+08	9.51484e+07	1.01093e+08	1.03611e+08	1.14898e+08	1.16116e+08	1.22366e+08	1.19139e+08	1.28333e+08	1.28054e+08	1.21608e+08	1.41212e+08	1.30405e+08	1.39182e+08	1.89468e+08	1.75931e+08	1.85416e+08	2.02487e+08	1.8405e+08	1.9528e+08	1.78468e+08	1.81946e+08
Vim	Vimentin OS=Mus musculus OX=10090 GN=Vim PE=1 SV=3	196.807	77	37	2673	34	5.8304e+07	7.71419e+07	8.84672e+07	8.36448e+07	8.82244e+07	8.70183e+07	9.05527e+07	9.15101e+07	8.37746e+07	9.04619e+07	9.42613e+07	9.24644e+07	9.09732e+07	1.01495e+08	9.31504e+07	9.68765e+07	1.22111e+08	1.14888e+08	1.30748e+08	1.35161e+08	1.21541e+08	1.29531e+08	1.16737e+08	1.17943e+08
Hsp90ab1	Heat shock protein HSP 90-beta OS=Mus musculus OX=10090 GN=Hsp90ab1 PE=1 SV=3	195.89	67	36	2648	24	8.57256e+07	1.0714e+08	1.32669e+08	1.17272e+08	1.22486e+08	1.23971e+08	1.41701e+08	1.43745e+08	1.33216e+08	1.40165e+08	1.43114e+08	1.44401e+08	1.3891e+08	1.67744e+08	1.51143e+08	1.59437e+08	1.76197e+08	1.5545e+08	1.78943e+08	1.84083e+08	1.77933e+08	1.8604e+08	1.66495e+08	1.78696e+08
Hspa8	Heat shock cognate 71 kDa protein OS=Mus musculus OX=10090 GN=Hspa8 PE=1 SV=1	189.964	56	33	3154	20	7.79283e+07	9.26426e+07	1.10301e+08	9.66516e+07	1.04433e+08	1.05897e+08	1.14159e+08	1.17735e+08	1.06246e+08	1.05604e+08	1.15421e+08	1.14185e+08	1.09003e+08	1.26163e+08	1.15608e+08	1.26424e+08	1.48906e+08	1.34412e+08	1.41251e+08	1.52869e+08	1.50659e+08	1.63044e+08	1.42389e+08	1.50054e+08
Tln1	Talin-1 OS=Mus musculus OX=10090 GN=Tln1 PE=1 SV=2	185.391	32	47	563	47	1.21268e+07	1.48242e+07	1.84905e+07	1.58136e+07	1.75096e+07	1.79603e+07	1.99253e+07	1.99771e+07	1.91016e+07	1.94209e+07	2.10304e+07	2.13297e+07	1.97419e+07	2.21793e+07	2.04652e+07	2.19263e+07	2.59715e+07	2.38696e+07	2.53582e+07	2.91389e+07	2.54353e+07	2.77772e+07	2.47508e+07	2.50212e+07
Lcp1	Plastin-2 OS=Mus musculus OX=10090 GN=Lcp1 PE=1 SV=4	172.479	60	30	1732	27	5.15766e+07	5.96861e+07	7.1192e+07	6.14785e+07	6.68371e+07	6.70951e+07	7.11422e+07	7.05124e+07	6.61128e+07	6.91672e+07	7.22994e+07	7.49889e+07	6.8396e+07	8.01339e+07	7.22232e+07	7.68697e+07	9.78163e+07	9.63633e+07	9.76996e+07	1.09025e+08	9.86266e+07	1.01712e+08	9.27633e+07	9.3605e+07
Aldoa	Fructose-bisphosphate aldolase A OS=Mus musculus OX=10090 GN=Aldoa PE=1 SV=2	152.658	70	21	1498	18	2.97919e+07	3.31114e+07	4.24551e+07	4.00104e+07	4.45646e+07	4.49968e+07	5.12212e+07	5.31722e+07	5.46674e+07	5.85355e+07	6.08827e+07	6.14245e+07	6.09006e+07	6.81159e+07	6.54497e+07	7.01041e+07	8.72452e+07	8.21166e+07	8.97394e+07	9.56807e+07	9.42299e+07	9.72127e+07	8.84051e+07	9.25004e+07
Plec	Plectin OS=Mus musculus OX=10090 GN=Plec PE=1 SV=3	139.021	14	49	384	49	8.21203e+06	1.04494e+07	1.2236e+07	1.06315e+07	1.18731e+07	1.13851e+07	1.36128e+07	1.37795e+07	1.2329e+07	1.30751e+07	1.31684e+07	1.47022e+07	1.28499e+07	1.48594e+07	1.4031e+07	1.44827e+07	1.81842e+07	1.6373e+07	1.74532e+07	1.98445e+07	1.79104e+07	1.93237e+07	1.72389e+07	1.84376e+07
Tubb5	Tubulin beta-5 chain OS=Mus musculus OX=10090 GN=Tubb5 PE=1 SV=1	135.251	63	20	2036	5	3.27256e+07	4.36406e+07	5.6643e+07	4.76103e+07	5.46041e+07	5.53248e+07	6.07737e+07	5.71105e+07	5.48079e+07	5.55834e+07	5.69144e+07	5.98416e+07	5.45746e+07	6.36925e+07	5.77488e+07	6.15666e+07	8.19787e+07	7.28914e+07	7.50755e+07	8.40268e+07	7.77829e+07	8.20284e+07	7.43115e+07	7.86495e+07
Flna	Filamin-A OS=Mus musculus OX=10090 GN=Flna PE=1 SV=5	134.463	21	36	703	35	1.22412e+07	1.55311e+07	1.97064e+07	1.75544e+07	1.89097e+07	2.08079e+07	2.24094e+07	2.28729e+07	2.24897e+07	2.20459e+07	2.28605e+07	2.39704e+07	2.21387e+07	2.6198e+07	2.40289e+07	2.61079e+07	3.33529e+07	2.90843e+07	3.1348e+07	3.34671e+07	3.19906e+07	3.44453e+07	3.08281e+07	3.16691e+07
Eef1a1	Elongation factor 1-alpha 1 OS=Mus musculus OX=10090 GN=Eef1a1 PE=1 SV=3	132.766	50	16	2818	16	9.69243e+07	1.01499e+08	1.21709e+08	1.02485e+08	9.96182e+07	9.66748e+07	1.18832e+08	1.19263e+08	1.37589e+08	1.29652e+08	1.25031e+08	1.33774e+08	1.24049e+08	1.45774e+08	1.27865e+08	1.40056e+08	1.82795e+08	1.56438e+08	1.68735e+08	1.8803e+08	1.73094e+08	1.78427e+08	1.58737e+08	1.60208e+08
Gapdh	Glyceraldehyde-3-phosphate dehydrogenase OS=Mus musculus OX=10090 GN=Gapdh PE=1 SV=2	131.325	67	17	2389	17	8.94827e+07	9.96579e+07	1.26238e+08	1.02751e+08	1.02765e+08	1.02715e+08	1.15802e+08	1.13307e+08	1.21814e+08	1.13266e+08	1.11958e+08	1.17259e+08	1.10445e+08	1.28183e+08	1.18366e+08	1.25956e+08	1.64986e+08	1.40986e+08	1.44149e+08	1.65859e+08	1.51949e+08	1.63124e+08	1.45382e+08	1.5078e+08
Iqgap1	Ras GTPase-activating-like protein IQGAP1 OS=Mus musculus OX=10090 GN=Iqgap1 PE=1 SV=2	119.255	27	29	404	29	6.02222e+06	7.47039e+06	9.6584e+06	9.18216e+06	9.57976e+06	1.09799e+07	1.17108e+07	1.20415e+07	1.16034e+07	1.15088e+07	1.22608e+07	1.29615e+07	1.12972e+07	1.32906e+07	1.19184e+07	1.31103e+07	1.65328e+07	1.51861e+07	1.57131e+07	1.73474e+07	1.64171e+07	1.69941e+07	1.52713e+07	1.56657e+07
Eef2	Elongation factor 2 OS=Mus musculus OX=10090 GN=Eef2 PE=1 SV=2	115.523	43	26	978	25	2.46854e+07	2.68568e+07	3.50043e+07	2.89822e+07	2.96632e+07	3.19678e+07	3.39558e+07	3.14347e+07	3.14669e+07	3.15389e+07	3.39566e+07	3.42351e+07	3.07223e+07	3.40402e+07	3.02148e+07	3.20664e+07	4.2361e+07	3.78396e+07	4.12615e+07	4.26864e+07	3.92449e+07	3.87995e+07	3.42224e+07	3.5875e+07
Hspd1	60 kDa heat shock protein, mitochondrial OS=Mus musculus OX=10090 GN=Hspd1 PE=1 SV=1	114.837	56	21	790	21	1.64379e+07	2.13775e+07	2.35221e+07	2.3226e+07	2.48611e+07	2.66216e+07	2.6131e+07	2.67557e+07	2.23768e+07	2.50767e+07	2.70323e+07	2.85786e+07	2.53338e+07	2.79998e+07	2.77207e+07	2.77783e+07	3.05261e+07	3.16286e+07	3.24965e+07	3.59621e+07	3.34211e+07	3.4202e+07	3.13802e+07	3.08145e+07
Tubb4b	Tubulin beta-4B chain OS=Mus musculus OX=10090 GN=Tubb4b PE=1 SV=1	112.559	62	19	1586	3	2.41009e+06	3.80596e+06	4.61302e+06	4.21102e+06	4.38945e+06	4.60229e+06	4.97426e+06	4.85289e+06	5.10916e+06	4.83277e+06	5.24003e+06	5.50527e+06	4.97116e+06	5.62787e+06	5.33977e+06	5.8091e+06	6.35067e+06	5.14485e+06	5.77114e+06	6.14145e+06	5.98377e+06	6.34449e+06	6.09567e+06	6.00445e+06
Hspa5	Endoplasmic reticulum chaperone BiP OS=Mus musculus OX=10090 GN=Hspa5 PE=1 SV=3	110.467	45	22	1835	20	2.13495e+07	2.76612e+07	3.1566e+07	2.8299e+07	3.13525e+07	3.20343e+07	3.46115e+07	3.49918e+07	3.25527e+07	3.23398e+07	3.34939e+07	3.32988e+07	3.23099e+07	3.67109e+07	3.56024e+07	3.80358e+07	4.16572e+07	3.81582e+07	4.1748e+07	4.53685e+07	4.31453e+07	4.58755e+07	4.10659e+07	4.35325e+07
Tuba1a	Tubulin alpha-1A chain OS=Mus musculus OX=10090 GN=Tuba1a PE=1 SV=1	106.704	47	16	1109	5	1.88751e+07	2.44829e+07	2.98834e+07	2.7817e+07	2.87065e+07	3.05908e+07	3.32774e+07	2.98434e+07	3.03239e+07	3.06464e+07	3.13882e+07	3.30301e+07	2.97186e+07	3.63087e+07	3.30488e+07	3.34787e+07	3.90043e+07	3.70921e+07	3.85236e+07	4.36825e+07	4.02191e+07	4.54749e+07	3.80076e+07	3.84823e+07
Tuba4a	Tubulin alpha-4A chain OS=Mus musculus OX=10090 GN=Tuba4a PE=1 SV=1	105.156	51	17	806	6	1.3789e+07	1.79955e+07	2.24909e+07	2.03556e+07	2.09199e+07	2.23415e+07	2.37293e+07	2.27891e+07	2.08931e+07	2.2537e+07	2.52501e+07	2.42997e+07	2.31264e+07	2.59404e+07	2.41655e+07	2.56373e+07	3.66632e+07	3.33973e+07	3.55593e+07	3.98244e+07	3.7084e+07	3.75632e+07	3.39038e+07	3.47579e+07
Eno1	Alpha-enolase OS=Mus musculus OX=10090 GN=Eno1 PE=1 SV=3	104.73	58	18	794	18	1.86454e+07	2.37758e+07	2.66062e+07	2.38037e+07	2.8075e+07	2.86659e+07	3.19185e+07	2.91328e+07	3.00864e+07	3.08488e+07	3.25971e+07	3.37848e+07	3.16506e+07	3.45469e+07	3.19713e+07	3.4171e+07	4.56506e+07	4.28614e+07	4.58996e+07	4.86704e+07	4.52096e+07	4.81281e+07	4.33867e+07	4.29537e+07
Prdx1	Peroxiredoxin-1 OS=Mus musculus OX=10090 GN=Prdx1 PE=1 SV=1	104.498	77	19	2469	18	4.23344e+07	4.92971e+07	6.84281e+07	5.16958e+07	5.52874e+07	5.53891e+07	6.63498e+07	6.85369e+07	1.126e+08	1.0678e+08	1.06387e+08	1.0946e+08	1.0141e+08	1.22479e+08	1.15612e+08	1.17573e+08	2.58176e+08	2.06651e+08	2.37168e+08	2.49399e+08	2.36898e+08	2.63243e+08	2.31427e+08	2.41633e+08
Acta2	Actin, aortic smooth muscle OS=Mus musculus OX=10090 GN=Acta2 PE=1 SV=1	102.704	47	14	4013	1	5.25703e+06	6.80195e+06	7.13466e+06	6.6418e+06	7.07573e+06	7.33614e+06	9.04436e+06	8.69217e+06	7.55775e+06	8.66309e+06	9.77961e+06	9.52979e+06	8.87624e+06	9.61643e+06	8.83198e+06	8.98135e+06	1.51003e+07	1.2645e+07	1.47445e+07	1.52317e+07	1.41046e+07	1.5558e+07	1.2991e+07	1.30152e+07
Pgk1	Phosphoglycerate kinase 1 OS=Mus musculus OX=10090 GN=Pgk1 PE=1 SV=4	102.344	65	20	748	20	1.80297e+07	1.95922e+07	2.73073e+07	2.50556e+07	2.83828e+07	2.51622e+07	2.97184e+07	2.90275e+07	2.96795e+07	3.18432e+07	3.14476e+07	3.13992e+07	3.10218e+07	3.56404e+07	3.21849e+07	3.47813e+07	5.27919e+07	5.06196e+07	5.41167e+07	5.72603e+07	5.51988e+07	5.74029e+07	4.99281e+07	5.156e+07
Vcp	Transitional endoplasmic reticulum ATPase OS=Mus musculus OX=10090 GN=Vcp PE=1 SV=4	101.736	44	23	428	23	9.91225e+06	1.36809e+07	1.48459e+07	1.39481e+07	1.52645e+07	1.55364e+07	1.61668e+07	1.60382e+07	1.52258e+07	1.63361e+07	1.71515e+07	1.75547e+07	1.66972e+07	1.8842e+07	1.71122e+07	1.82094e+07	2.13135e+07	2.00133e+07	2.19596e+07	2.428e+07	2.28826e+07	2.42116e+07	2.14837e+07	2.18743e+07
Atp5f1b	ATP synthase subunit beta, mitochondrial OS=Mus musculus OX=10090 GN=Atp5f1b PE=1 SV=2	101.197	52	18	718	18	1.7861e+07	2.23409e+07	2.50688e+07	2.38105e+07	2.44151e+07	2.4314e+07	2.74042e+07	2.78236e+07	2.65046e+07	2.69448e+07	2.83448e+07	2.91296e+07	2.64032e+07	3.06557e+07	2.93959e+07	3.04967e+07	3.44374e+07	3.12846e+07	3.31118e+07	3.70124e+07	3.46733e+07	3.72934e+07	3.29411e+07	3.33922e+07
Rnh1	Ribonuclease inhibitor OS=Mus musculus OX=10090 GN=Rnh1 PE=1 SV=1	100.936	63	18	409	18	7.95358e+06	9.66074e+06	1.22554e+07	1.02216e+07	1.18306e+07	1.14504e+07	1.17539e+07	1.07534e+07	1.1206e+07	1.08532e+07	1.10444e+07	1.16446e+07	1.05321e+07	1.21538e+07	1.11429e+07	1.18206e+07	1.42541e+07	1.25434e+07	1.34331e+07	1.50442e+07	1.39288e+07	1.48439e+07	1.35305e+07	1.33553e+07
Msn	Moesin OS=Mus musculus OX=10090 GN=Msn PE=1 SV=3	100.832	41	21	1044	15	1.91468e+07	2.20385e+07	2.53738e+07	2.22673e+07	2.57856e+07	2.67265e+07	2.94398e+07	2.99332e+07	2.74882e+07	2.93226e+07	3.03579e+07	3.16767e+07	2.96825e+07	3.28851e+07	2.86474e+07	3.20851e+07	3.71456e+07	3.35506e+07	3.60974e+07	3.96608e+07	3.69769e+07	3.88072e+07	3.56058e+07	3.62611e+07
Acta1	Actin, alpha skeletal muscle OS=Mus musculus OX=10090 GN=Acta1 PE=1 SV=1	93.667	41	13	3968	1		62175.4	92364.2	99289.8	90263.1	119434	73797.3	122790		64433.6					42898.8	57148.6	3249218	2.84523e+06	3168570	3279527	3.40254e+06	3.74903e+06	3.1324e+06	3576088
Hsp90aa1	Heat shock protein HSP 90-alpha OS=Mus musculus OX=10090 GN=Hsp90aa1 PE=1 SV=4	93.498	34	20	1212	10	7.35559e+06	8.51114e+06	1.10526e+07	7.99112e+06	8.22148e+06	8.18914e+06	9.00927e+06	8.92237e+06	9.77475e+06	9.21259e+06	8.48905e+06	1.09577e+07	8.17969e+06	1.02708e+07	8.69724e+06	9.47934e+06	1.27304e+07	9.81866e+06	1.09266e+07	1.17648e+07	1.13754e+07	1.24917e+07	1.1066e+07	1.08389e+07
Cap1	Adenylyl cyclase-associated protein 1 OS=Mus musculus OX=10090 GN=Cap1 PE=1 SV=4	93.337	41	14	596	14	2.07372e+07	2.18609e+07	2.75925e+07	2.10206e+07	2.15688e+07	2.19993e+07	2.24452e+07	2.37091e+07	2.3062e+07	2.26052e+07	2.48205e+07	2.43266e+07	2.25735e+07	2.53826e+07	2.16687e+07	2.32618e+07	3.40553e+07	3.08188e+07	3.05043e+07	3.4421e+07	3.01246e+07	3.07864e+07	2.72764e+07	2.7313e+07
Ppia	Peptidyl-prolyl cis-trans isomerase A OS=Mus musculus OX=10090 GN=Ppia PE=1 SV=2	92.517	71	11	841	11	2.13724e+07	2.51714e+07	3.18978e+07	3.05883e+07	3.15018e+07	3.2044e+07	3.91275e+07	3.76202e+07	4.4049e+07	4.49435e+07	4.89437e+07	5.01431e+07	4.55953e+07	5.5141e+07	4.77281e+07	4.9511e+07	8.46721e+07	7.68731e+07	8.4815e+07	9.28822e+07	8.69176e+07	9.15846e+07	7.89148e+07	8.2649e+07
Cltc	Clathrin heavy chain 1 OS=Mus musculus OX=10090 GN=Cltc PE=1 SV=3	83.308	19	22	305	22	4.49706e+06	4.67169e+06	6.05833e+06	5.82917e+06	7.21441e+06	7.19062e+06	7.53804e+06	7.53667e+06	8.56514e+06	8.65942e+06	9.45824e+06	9.30484e+06	8.9316e+06	1.03731e+07	9.08108e+06	1.01361e+07	1.42044e+07	1.28128e+07	1.39416e+07	1.54608e+07	1.39579e+07	1.49728e+07	1.28946e+07	1.29175e+07
Eif4a1	Eukaryotic initiation factor 4A-I OS=Mus musculus OX=10090 GN=Eif4a1 PE=1 SV=1	81.284	49	15	680	14	1.32672e+07	1.69024e+07	2.15262e+07	1.98425e+07	2.29243e+07	2.32727e+07	2.52118e+07	2.55154e+07	2.34873e+07	2.487e+07	2.59464e+07	2.75724e+07	2.37034e+07	2.82209e+07	2.63542e+07	2.76236e+07	3.43052e+07	2.96586e+07	3.08346e+07	3.3339e+07	33534150	3.49878e+07	2.94053e+07	3.00354e+07
Tcp1	T-complex protein 1 subunit alpha OS=Mus musculus OX=10090 GN=Tcp1 PE=1 SV=3	77.795	38	15	256	15	6.47253e+06	8.41976e+06	1.07996e+07	9.97601e+06	1.1699e+07	1.16168e+07	1.22175e+07	1.21847e+07	1.18643e+07	1.16391e+07	1.26535e+07	1.3251e+07	1.15096e+07	1.29609e+07	1.22663e+07	1.30769e+07	1.49616e+07	1.27442e+07	1.37358e+07	1.55109e+07	1.53756e+07	1.63685e+07	1.35235e+07	1.43551e+07
Dync1h1	Cytoplasmic dynein 1 heavy chain 1 OS=Mus musculus OX=10090 GN=Dync1h1 PE=1 SV=2	76.113	8	25	210	25	3.40017e+06	4.1393e+06	5.39417e+06	4.70495e+06	5.65102e+06	5.75367e+06	6.26349e+06	6.18233e+06	6.0657e+06	5.92421e+06	6.55713e+06	6.36723e+06	5.92746e+06	7.23931e+06	6.45364e+06	6.58783e+06	1.67653e+07	1.37386e+07	1.48214e+07	1.60931e+07	1.53883e+07	1.57823e+07	1.39407e+07	1.41639e+07
Hsp90b1	Endoplasmin OS=Mus musculus OX=10090 GN=Hsp90b1 PE=1 SV=2	75.363	22	17	725	15	9.72059e+06	1.19675e+07	1.4837e+07	1.1589e+07	1.37413e+07	1.25171e+07	1.49365e+07	1.52889e+07	1.4261e+07	1.40545e+07	1.38812e+07	1.44368e+07	1.31023e+07	1.54114e+07	1.44844e+07	1.54447e+07	1.8119e+07	1.58306e+07	1.693e+07	1.98144e+07	1.88531e+07	1.93201e+07	1.77042e+07	1.82476e+07
Atp5f1a	ATP synthase subunit alpha, mitochondrial OS=Mus musculus OX=10090 GN=Atp5f1a PE=1 SV=1	74.765	32	13	678	13	1.32728e+07	1.75092e+07	2.07027e+07	1.83198e+07	1.92121e+07	1.9854e+07	2.15207e+07	2.16019e+07	2.0089e+07	2.08006e+07	2.04642e+07	2.11954e+07	2.01455e+07	2.24574e+07	2.12346e+07	2.16054e+07	2.52224e+07	2.30516e+07	2.51582e+07	2.64579e+07	2.40224e+07	2.69264e+07	2.36482e+07	2.38058e+07
Actbl2	Beta-actin-like protein 2 OS=Mus musculus OX=10090 GN=Actbl2 PE=1 SV=1	74.122	40	9	1827	2	237315	232950	442019	1.28767e+06	1.01063e+06	1.29565e+06	1.48591e+06	2.17543e+06	1.80137e+06	1.94215e+06	2.87405e+06	2.22524e+06	2.40034e+06	2.35998e+06	2.76169e+06	2439059	3.33614e+06	3.0165e+06	3.65503e+06	4.33868e+06	2.89215e+06	3250929	3.77435e+06	3.83767e+06
H2ac11	Histone H2A type 1-G OS=Mus musculus OX=10090 GN=H2ac11 PE=1 SV=1	73.81	58	6	1840	2	1.15441e+08	1.52595e+08	1.73766e+08	1.74229e+08	1.99411e+08	2.25522e+08	2.08813e+08	1.96163e+08	1.6061e+08	1.74537e+08	1.81059e+08	1.73027e+08	1.6151e+08	1.86968e+08	1.70253e+08	1.89429e+08	2.09581e+08	2.32557e+08	2.58287e+08	2.41636e+08	1.98126e+08	2.06383e+08	1.9093e+08	2.08156e+08
Pfn1	Profilin-1 OS=Mus musculus OX=10090 GN=Pfn1 PE=1 SV=2	72.968	78	8	1185	8	2.80452e+07	3.53572e+07	4.48166e+07	3.8186e+07	4.2554e+07	4.50063e+07	4.58635e+07	4.39305e+07	4.57644e+07	4.51527e+07	4.90253e+07	4.99469e+07	4.56386e+07	5.60772e+07	4.6519e+07	4.94164e+07	7.4242e+07	6.80549e+07	7.1912e+07	8.11487e+07	7.42402e+07	7.79312e+07	7.06205e+07	7.24813e+07
Fasn	Fatty acid synthase OS=Mus musculus OX=10090 GN=Fasn PE=1 SV=2	72.514	14	23	284	23	4.82213e+06	6.5896e+06	6.63571e+06	6.3858e+06	6.66449e+06	6.51638e+06	7.22928e+06	6.59623e+06	6.34885e+06	7.03495e+06	7.47609e+06	7.22322e+06	6.65898e+06	7.45086e+06	7.22313e+06	7.47373e+06	1.0051e+07	9.03268e+06	9.61922e+06	1.04924e+07	1.00984e+07	1.06126e+07	9.16291e+06	9.51684e+06
Cct4	T-complex protein 1 subunit delta OS=Mus musculus OX=10090 GN=Cct4 PE=1 SV=3	70.843	46	18	350	18	6.55407e+06	8.95874e+06	1.05182e+07	1.00925e+07	1.16235e+07	1.17734e+07	1.28148e+07	1.1865e+07	1.11154e+07	1.15594e+07	1.21283e+07	1.24853e+07	1.10544e+07	1.27375e+07	1.16119e+07	1.2337e+07	1.36821e+07	1.32572e+07	1.40558e+07	1.57015e+07	1.40644e+07	1.47381e+07	1.29627e+07	1.29943e+07
Cct2	T-complex protein 1 subunit beta OS=Mus musculus OX=10090 GN=Cct2 PE=1 SV=4	69.693	39	14	337	14	8.20446e+06	9.59385e+06	1.1178e+07	1.03507e+07	1.14725e+07	1.17021e+07	1.16996e+07	1.15684e+07	1.04761e+07	1.08455e+07	1.15464e+07	1.19613e+07	1.07658e+07	1.2151e+07	1.08539e+07	1.1447e+07	1.35864e+07	1.38364e+07	1.37876e+07	1.55216e+07	1.37139e+07	1.38923e+07	1.2534e+07	1.23619e+07
Rpsa	40S ribosomal protein SA OS=Mus musculus OX=10090 GN=Rpsa PE=1 SV=4	68.373	41	10	732	10	1.54573e+07	1.85834e+07	2.2832e+07	2.02021e+07	2.18895e+07	2.24945e+07	2.42872e+07	2.31347e+07	2.29644e+07	2.24789e+07	2.21227e+07	2.39259e+07	2.21871e+07	2.60682e+07	2.32168e+07	2.53018e+07	2.96495e+07	2.64959e+07	2.8534e+07	3.1465e+07	2.96569e+07	3.08553e+07	2.83537e+07	2.91724e+07
Tkt	Transketolase OS=Mus musculus OX=10090 GN=Tkt PE=1 SV=1	66.191	34	14	279	14	6.59684e+06	8.44623e+06	1.01519e+07	8.70469e+06	9.16364e+06	9.26628e+06	9.93135e+06	9.65855e+06	1.146e+07	1.09171e+07	1.16355e+07	1.20245e+07	1.10053e+07	1.25361e+07	1.15522e+07	1.22283e+07	1.57911e+07	1.4277e+07	1.47613e+07	1.61496e+07	1.54402e+07	1.66505e+07	1.48817e+07	1.59951e+07
Hspa2	Heat shock-related 70 kDa protein 2 OS=Mus musculus OX=10090 GN=Hspa2 PE=1 SV=2	65.874	21	13	1680	1	4.53869e+06	5.38164e+06	7.12946e+06	5.40578e+06	5.47209e+06	5.57798e+06	6.25223e+06	5.89734e+06	5.15193e+06	5398823	5.36416e+06	5.21711e+06	4.46025e+06	4.92415e+06	4.42141e+06	4.9977e+06	6.59109e+06	5.23476e+06	5.62515e+06	6361633	6.0706e+06	6.53613e+06	5.90312e+06	6.07745e+06
Tagln2	Transgelin-2 OS=Mus musculus OX=10090 GN=Tagln2 PE=1 SV=4	65.867	69	13	635	13	1.44291e+07	1.58226e+07	1.68446e+07	1.58198e+07	1.69737e+07	1.72142e+07	1.88735e+07	1.93267e+07	1.76074e+07	1.91141e+07	2.09433e+07	1.97969e+07	1.93544e+07	2.05534e+07	1.95354e+07	2.05264e+07	2.22251e+07	2.24413e+07	2.43085e+07	2.74921e+07	2.47274e+07	2.6113e+07	2.44033e+07	2.50612e+07
Tpi1	Triosephosphate isomerase OS=Mus musculus OX=10090 GN=Tpi1 PE=1 SV=5	65.86	78	12	417	12	1.10709e+07	1.38965e+07	1.48948e+07	1.49903e+07	1.62849e+07	1.65449e+07	1.75937e+07	1.74972e+07	1.56367e+07	1.85155e+07	2.00344e+07	1.99466e+07	1.98634e+07	1.98792e+07	1.87852e+07	2.02129e+07	2.46444e+07	2.51828e+07	2.73729e+07	2.90715e+07	2.72766e+07	2.7662e+07	2.593e+07	2.55628e+07
Anxa5	Annexin A5 OS=Mus musculus OX=10090 GN=Anxa5 PE=1 SV=1	65.737	61	18	701	18	1.99516e+07	2.23006e+07	2.79079e+07	2.1715e+07	2.50121e+07	2.55707e+07	2.52074e+07	2.4279e+07	2.45105e+07	2.33574e+07	2.37504e+07	2.50589e+07	2.27456e+07	2.56986e+07	2.33492e+07	2.3884e+07	3.17487e+07	2.69501e+07	3.06349e+07	3.15943e+07	2.99209e+07	3.11531e+07	2.75873e+07	2.73915e+07
Npm1	Nucleophosmin OS=Mus musculus OX=10090 GN=Npm1 PE=1 SV=1	65.539	40	9	482	9	8.00299e+06	1.23186e+07	1.3453e+07	1.36746e+07	1.57838e+07	1.57208e+07	1.61148e+07	1.39281e+07	1.02016e+07	1.23157e+07	1.4125e+07	1.34304e+07	1.29113e+07	1.41696e+07	1.24926e+07	1.2508e+07	1.39238e+07	1.59854e+07	1.64497e+07	1.83545e+07	1.71427e+07	1.85936e+07	1.66728e+07	1.61777e+07
Ldha	L-lactate dehydrogenase A chain OS=Mus musculus OX=10090 GN=Ldha PE=1 SV=3	65.307	50	15	672	14	1.80476e+07	1.67192e+07	2.29797e+07	1.68679e+07	1.88031e+07	1.96129e+07	2.11236e+07	2.08261e+07	2.36152e+07	2.11318e+07	2.33672e+07	2.39125e+07	2.15733e+07	2.56385e+07	2.27544e+07	2.46606e+07	3.73115e+07	3.04288e+07	3.2337e+07	3.54257e+07	3.21273e+07	3.33347e+07	2.99851e+07	3.03882e+07
Atp1a1	Sodium/potassium-transporting ATPase subunit alpha-1 OS=Mus musculus OX=10090 GN=Atp1a1 PE=1 SV=1	62.214	21	16	307	16	5.71454e+06	7.03164e+06	8.48488e+06	7.19503e+06	8.04303e+06	7.64345e+06	9.0331e+06	8.90868e+06	8.89831e+06	9.22672e+06	8.77753e+06	9.51256e+06	8.95941e+06	1.03594e+07	9.71302e+06	1.06079e+07	1.11954e+07	1.04024e+07	1.05806e+07	1.18186e+07	1.14328e+07	1.21869e+07	1.08577e+07	1.1515e+07
Mdh2	Malate dehydrogenase, mitochondrial OS=Mus musculus OX=10090 GN=Mdh2 PE=1 SV=3	61.471	58	16	445	16	8.02284e+06	1.03e+07	1.26871e+07	1.05128e+07	1.24248e+07	1.26754e+07	1.37698e+07	1.36032e+07	1.12778e+07	1.29327e+07	1.38374e+07	1.40635e+07	1.28868e+07	1.53242e+07	1.40175e+07	1.45964e+07	1.68295e+07	1.60149e+07	1.68901e+07	1.97962e+07	1.79382e+07	1.91476e+07	1.69222e+07	1.7226e+07
Ncl	Nucleolin OS=Mus musculus OX=10090 GN=Ncl PE=1 SV=2	60.7	24	15	780	15	1.53366e+07	1.7056e+07	2.19957e+07	1.90739e+07	2.3196e+07	2.22238e+07	2.52826e+07	2.60135e+07	2.36651e+07	2.40731e+07	2.59581e+07	2.67873e+07	2.5417e+07	2.76903e+07	2.56085e+07	2.74446e+07	3.29436e+07	3.01471e+07	3.20444e+07	3.54716e+07	3.367e+07	3.52835e+07	3.24222e+07	3.38375e+07
Pdia3	Protein disulfide-isomerase A3 OS=Mus musculus OX=10090 GN=Pdia3 PE=1 SV=2	60.564	39	16	403	16	8.51737e+06	8.76113e+06	1.1944e+07	9.1717e+06	9.51987e+06	9.70771e+06	1.05132e+07	1.00543e+07	1.12867e+07	1.0783e+07	1.09041e+07	1.15195e+07	1.06579e+07	1.19283e+07	1.07264e+07	1.13569e+07	1.50193e+07	1.26418e+07	1.351e+07	1.45392e+07	1.40361e+07	1.48946e+07	1.31599e+07	1.30288e+07
Capg	Macrophage-capping protein OS=Mus musculus OX=10090 GN=Capg PE=1 SV=2	58.809	31	7	477	7	1.08796e+07	1.1677e+07	1.50925e+07	1.44424e+07	1.37603e+07	1.44261e+07	1.67581e+07	1.62896e+07	1.62599e+07	1.79922e+07	1.86171e+07	1.94649e+07	1.81013e+07	2.1129e+07	1.9266e+07	2.08483e+07	2.57507e+07	2.27848e+07	2.45422e+07	2.80518e+07	2.60692e+07	2.66265e+07	2.45326e+07	2.51152e+07
Hist2h2aa1	Histone H2A type 2-A OS=Mus musculus OX=10090 GN=Hist2h2aa1 PE=1 SV=3	58.607	58	6	1615	1	2.61593e+06	3.1052e+06	3.5983e+06	5.46903e+06	5.03656e+06	4.78026e+06	5.74681e+06	5.55755e+06	8.4581e+06	6.92374e+06	6.64631e+06	1.12505e+07	6.32606e+06	9.9151e+06	5.89429e+06	8.30776e+06	8.95262e+06	7561737	7.10854e+06	8.01318e+06	8.71879e+06	8.31402e+06	7.36976e+06	6.82397e+06
Hnrnpu	Heterogeneous nuclear ribonucleoprotein U OS=Mus musculus OX=10090 GN=Hnrnpu PE=1 SV=1	58.349	16	9	325	9	5.91825e+06	8.06265e+06	9.74222e+06	7.82924e+06	8.7348e+06	9.61113e+06	1.03807e+07	1.101e+07	1.22216e+07	1.09691e+07	1.16615e+07	1.21826e+07	1.14602e+07	1.30855e+07	1.22422e+07	1.34925e+07	1.62117e+07	1.5045e+07	1.54047e+07	1.77885e+07	1.53418e+07	1.74817e+07	1.62642e+07	1.63344e+07
Prdx5	Peroxiredoxin-5, mitochondrial OS=Mus musculus OX=10090 GN=Prdx5 PE=1 SV=2	57.962	57	10	374	10	1.10284e+07	1.47498e+07	1.58256e+07	1.35022e+07	1.39886e+07	1.58924e+07	1.679e+07	1.61512e+07	1.77279e+07	1.82079e+07	1.84626e+07	1.78655e+07	1.6586e+07	1.93996e+07	1.65917e+07	1.83947e+07	2.69808e+07	2.37783e+07	2.60212e+07	2.87519e+07	2.81102e+07	2.8304e+07	2.6769e+07	2.54279e+07
Pabpc1	Polyadenylate-binding protein 1 OS=Mus musculus OX=10090 GN=Pabpc1 PE=1 SV=2	57.647	29	15	334	15	6.19157e+06	7.06199e+06	8.38859e+06	8.16897e+06	9.18818e+06	9.78107e+06	1.13577e+07	1.26907e+07	1.13352e+07	1.16439e+07	1.23536e+07	1.29134e+07	1.19076e+07	1.42219e+07	1.31529e+07	1.36532e+07	1.6851e+07	1.52907e+07	1.59802e+07	1.66909e+07	1.65668e+07	1.78611e+07	1.57234e+07	1.64575e+07
Rplp1	60S acidic ribosomal protein P1 OS=Mus musculus OX=10090 GN=Rplp1 PE=1 SV=1	56.667	81	4	162	4	1.78686e+07	2.02963e+07	2.8929e+07	2.15803e+07	2.34331e+07	2.27004e+07	2.03109e+07	1.64372e+07	1.59473e+07	1.57067e+07	1.80517e+07	1.71305e+07	1.36322e+07	1.74567e+07	1.21386e+07	1.72073e+07	1.89301e+07	1.82342e+07	2.02743e+07	2.32937e+07	2.04557e+07	2.04224e+07	1.92097e+07	1.96042e+07
Lmna	Prelamin-A/C OS=Mus musculus OX=10090 GN=Lmna PE=1 SV=2	56.208	28	17	332	16	6.47401e+06	7.50736e+06	8.67331e+06	7.31796e+06	8.05127e+06	8.08487e+06	8.94372e+06	9.42448e+06	8.64596e+06	9.33957e+06	9.97992e+06	1.03777e+07	9.46358e+06	1.04758e+07	1.00917e+07	1.09055e+07	1.07807e+07	1.18683e+07	1.20727e+07	1.34326e+07	1.23833e+07	1.31483e+07	1.2504e+07	1.30905e+07
Rnf213	E3 ubiquitin-protein ligase RNF213 OS=Mus musculus OX=10090 GN=Rnf213 PE=1 SV=3	56.003	4	17	172	17	2.71921e+06	3.38697e+06	4.20048e+06	4.28173e+06	4.52827e+06	4.74919e+06	5.15425e+06	5.88173e+06	5.05256e+06	5.08426e+06	5.8937e+06	5.70527e+06	5.67774e+06	6.236e+06	5.52734e+06	5.78812e+06	7.7971e+06	6.77518e+06	6.90513e+06	7.77684e+06	7.62246e+06	8.6633e+06	7.60425e+06	8.03783e+06
Clic1	Chloride intracellular channel protein 1 OS=Mus musculus OX=10090 GN=Clic1 PE=1 SV=3	55.666	68	10	314	10	1.21814e+07	1.3682e+07	1.73331e+07	1.33675e+07	1.57706e+07	1.57386e+07	1.66996e+07	1.51574e+07	1.48703e+07	1.52794e+07	1.67182e+07	1.63485e+07	1.45465e+07	1.73037e+07	1.62859e+07	1.71238e+07	1.94304e+07	1.78769e+07	1.90335e+07	2.15258e+07	2.01202e+07	2.22926e+07	1.98652e+07	2.085e+07
Eif5a	Eukaryotic translation initiation factor 5A-1 OS=Mus musculus OX=10090 GN=Eif5a PE=1 SV=2	54.169	45	5	237	5	5.80313e+06	8.98336e+06	9.43053e+06	8.44785e+06	8.536e+06	8.4938e+06	9.37963e+06	8.51305e+06	7.01862e+06	8.5577e+06	8.98902e+06	8.64218e+06	7.25172e+06	8.82275e+06	7.95054e+06	8.76701e+06	8.1317e+06	8.97715e+06	9.35358e+06	1.04537e+07	9.54749e+06	9.44451e+06	8.43792e+06	8.16713e+06
Cct3	T-complex protein 1 subunit gamma OS=Mus musculus OX=10090 GN=Cct3 PE=1 SV=1	53.932	39	18	286	18	5.57413e+06	6.50825e+06	7.21818e+06	6.8732e+06	7.73291e+06	8.30957e+06	9.60801e+06	1.06226e+07	1.04245e+07	1.06678e+07	1.03957e+07	1.11e+07	1.02878e+07	1.25109e+07	1.25138e+07	1.25577e+07	1.44192e+07	1.35035e+07	1.4559e+07	1.6019e+07	1.45086e+07	1.49025e+07	1.3464e+07	1.43773e+07
H4c1	Histone H4 OS=Mus musculus OX=10090 GN=H4c1 PE=1 SV=2	53.454	56	9	3032	9	7.23026e+07	1.12107e+08	1.12827e+08	1.07484e+08	1.22585e+08	1.23684e+08	1.49257e+08	1.64553e+08	1.53996e+08	1.60622e+08	1.64929e+08	1.71e+08	1.4607e+08	1.80788e+08	1.7532e+08	1.73967e+08	2.16822e+08	1.83121e+08	2.0586e+08	2.13921e+08	2.17691e+08	2.26033e+08	1.91268e+08	2.09319e+08
Rpl4	60S ribosomal protein L4 OS=Mus musculus OX=10090 GN=Rpl4 PE=1 SV=3	53.22	31	11	260	11	5.53683e+06	7.70448e+06	1.0135e+07	9.83243e+06	1.09473e+07	1.17066e+07	1.16841e+07	1.22604e+07	10411249	1.03141e+07	1.16029e+07	1.12381e+07	1.08868e+07	1.25798e+07	1.1632e+07	1.32105e+07	1.39777e+07	1.22193e+07	1.34666e+07	1.58754e+07	1.51569e+07	1.58992e+07	1.44451e+07	1.4272e+07
Cfl1	Cofilin-1 OS=Mus musculus OX=10090 GN=Cfl1 PE=1 SV=3	53.136	55	9	842	8	3.90357e+07	4.84749e+07	4.76027e+07	4.24639e+07	4.30364e+07	4.27643e+07	4.72063e+07	4.50579e+07	3.92763e+07	4.25099e+07	4.4758e+07	4.10766e+07	3.78025e+07	4.41344e+07	4.2706e+07	4.19726e+07	5.72887e+07	4.82574e+07	5.4809e+07	5.59595e+07	5.54562e+07	5.49706e+07	4.4051e+07	4.86123e+07
Ptbp1	Polypyrimidine tract-binding protein 1 OS=Mus musculus OX=10090 GN=Ptbp1 PE=1 SV=2	52.571	44	14	245	12	4.34699e+06	5.60705e+06	5.9048e+06	6.39624e+06	7.42735e+06	7.10823e+06	7.86764e+06	7.08247e+06	6.21266e+06	6.8879e+06	6.98703e+06	7.11305e+06	6.33741e+06	7.58072e+06	6.8917e+06	6.7608e+06	8.40181e+06	8.00251e+06	8.7872e+06	9.65145e+06	8.74643e+06	9.09122e+06	8.2143e+06	8.45747e+06
Pcbp1	Poly(rC)-binding protein 1 OS=Mus musculus OX=10090 GN=Pcbp1 PE=1 SV=1	52.537	43	10	251	7	7.14578e+06	9.06189e+06	9.58294e+06	8.86505e+06	9.45646e+06	1.00941e+07	1.05002e+07	1.08086e+07	9.39872e+06	9.99733e+06	1.05135e+07	1.04882e+07	9.63962e+06	1.09997e+07	1.08671e+07	1.10162e+07	1.16306e+07	1.1225e+07	1.23959e+07	1.36334e+07	1.26579e+07	1.35232e+07	1.25887e+07	1.26668e+07
Pcna	Proliferating cell nuclear antigen OS=Mus musculus OX=10090 GN=Pcna PE=1 SV=2	51.451	50	9	211	9	4.50681e+06	5.62369e+06	7.50938e+06	6.9763e+06	7.92323e+06	8.17373e+06	8.23358e+06	7.98903e+06	8.07919e+06	7871175	8.19177e+06	8.37522e+06	8.00347e+06	9.02806e+06	8.21371e+06	7.84145e+06	1.15248e+07	1.031e+07	1.09822e+07	1.20818e+07	1.11606e+07	1.21465e+07	1.10382e+07	1.10119e+07
Ywhaz	14-3-3 protein zeta/delta OS=Mus musculus OX=10090 GN=Ywhaz PE=1 SV=1	51.171	71	14	511	9	1.70346e+07	1.98345e+07	2.32749e+07	1.89047e+07	2.23221e+07	2.17396e+07	2.38418e+07	2.28083e+07	2.07651e+07	2.09747e+07	2.11381e+07	2.19403e+07	2.12888e+07	2.20322e+07	2.14262e+07	2.22768e+07	2.57293e+07	2.50111e+07	2.65476e+07	2.87041e+07	2.66308e+07	2.68303e+07	2.60457e+07	2.6537e+07
Hspa4	Heat shock 70 kDa protein 4 OS=Mus musculus OX=10090 GN=Hspa4 PE=1 SV=1	51.138	21	13	206	12	3.28151e+06	4.11338e+06	4.95567e+06	4.59608e+06	5.34984e+06	5.51728e+06	5.90677e+06	5.87517e+06	5.47021e+06	5.36765e+06	5.64744e+06	5.88706e+06	5.35251e+06	6.08177e+06	5.64471e+06	6.15987e+06	7.5247e+06	6.95948e+06	7.23649e+06	8.1752e+06	7.63827e+06	8.40995e+06	7.00089e+06	7.36772e+06
Atic	Bifunctional purine biosynthesis protein ATIC OS=Mus musculus OX=10090 GN=Atic PE=1 SV=2	50.985	35	14	194	14	2.88077e+06	3.73125e+06	4.69372e+06	4.59586e+06	5.44927e+06	5.49259e+06	6.42864e+06	6.25542e+06	5.97191e+06	6.249e+06	6.40503e+06	6.69547e+06	6.13695e+06	7.28611e+06	6.50194e+06	6.96431e+06	8.84777e+06	8.26497e+06	8.64729e+06	9.18577e+06	8.53074e+06	9.16813e+06	8.04383e+06	8.04954e+06
Cct8	T-complex protein 1 subunit theta OS=Mus musculus OX=10090 GN=Cct8 PE=1 SV=3	50.851	30	14	253	14	5.58822e+06	7.87827e+06	9.89793e+06	8.40934e+06	8.71943e+06	8.98098e+06	1.05112e+07	1.08641e+07	8.86104e+06	9.12312e+06	9.80175e+06	9.75857e+06	9.23728e+06	1.05048e+07	9.65716e+06	1.04901e+07	1.11155e+07	1.03288e+07	1.11497e+07	1.19882e+07	1.17605e+07	1.23047e+07	1.10555e+07	1.13721e+07
Rack1	Receptor of activated protein C kinase 1 OS=Mus musculus OX=10090 GN=Rack1 PE=1 SV=3	50.175	54	12	231	12	6.99208e+06	6.99091e+06	1.04119e+07	9.52704e+06	9.19668e+06	1.00469e+07	1.18153e+07	1.0862e+07	1.07536e+07	1.03113e+07	1.10388e+07	1.08076e+07	1.05122e+07	1.15478e+07	1.10936e+07	1.13791e+07	1.44406e+07	1.25925e+07	1.44706e+07	1.49852e+07	1.44357e+07	1.43171e+07	1.32336e+07	1.31086e+07
Ppp2r1a	Serine/threonine-protein phosphatase 2A 65 kDa regulatory subunit A alpha isoform OS=Mus musculus OX=10090 GN=Ppp2r1a PE=1 SV=3	49.997	29	12	149	12	2.98814e+06	3.64423e+06	4.2873e+06	4.85469e+06	4.87921e+06	4.79702e+06	4.6531e+06	4.11826e+06	4.10174e+06	4.3098e+06	4.47775e+06	4.30316e+06	3.99375e+06	4.42663e+06	3.7761e+06	3.99816e+06	5.33742e+06	5.4255e+06	5.73742e+06	6.71678e+06	6.11921e+06	5.82909e+06	5.18508e+06	5.18459e+06
Hnrnpk	Heterogeneous nuclear ribonucleoprotein K OS=Mus musculus OX=10090 GN=Hnrnpk PE=1 SV=1	49.827	40	12	250	12	1.05232e+07	1.08055e+07	1.33961e+07	1.12303e+07	1.26504e+07	1.27882e+07	1.26881e+07	1.19236e+07	1.10148e+07	1.08865e+07	1.0864e+07	1.06242e+07	1.1291e+07	1.19071e+07	1.08098e+07	1.11432e+07	1.58172e+07	1.42515e+07	1.53675e+07	1.73305e+07	1.5124e+07	1.57696e+07	1.44225e+07	1.48724e+07
Hspa9	Stress-70 protein, mitochondrial OS=Mus musculus OX=10090 GN=Hspa9 PE=1 SV=3	49.585	25	14	296	14	5.25037e+06	7.6815e+06	8.5718e+06	7.99125e+06	8.99441e+06	8.31427e+06	8.84284e+06	9.08668e+06	7.58508e+06	8.01191e+06	8.56101e+06	8.50906e+06	7.8683e+06	9.47049e+06	8.94409e+06	9.36472e+06	9.62648e+06	9.24576e+06	9.63581e+06	1.05052e+07	1.02886e+07	1.08835e+07	9.75323e+06	1.05461e+07
H2bc12	Histone H2B type 1-K OS=Mus musculus OX=10090 GN=H2bc12 PE=1 SV=3	49.116	47	6	2156	6	9.20535e+07	1.32695e+08	1.37287e+08	1.3212e+08	1.53401e+08	1.56267e+08	1.58099e+08	1.79223e+08	1.53372e+08	1.68289e+08	1.78283e+08	1.77934e+08	1.71789e+08	1.99161e+08	1.91703e+08	1.89048e+08	1.76245e+08	1.82497e+08	1.92623e+08	2.0091e+08	1.93153e+08	2.12617e+08	1.92414e+08	1.9359e+08
Arhgdia	Rho GDP-dissociation inhibitor 1 OS=Mus musculus OX=10090 GN=Arhgdia PE=1 SV=3	47.222	59	8	189	8	8.01822e+06	1.02815e+07	1.26412e+07	1.01098e+07	1.08264e+07	1.19508e+07	1.35082e+07	1.3493e+07	1.4157e+07	1.42982e+07	1.5803e+07	1.51985e+07	1.48841e+07	1.71361e+07	1.67586e+07	1.63905e+07	2.02461e+07	1.90743e+07	2.01493e+07	2.15998e+07	20014614	2.05803e+07	1.8956e+07	1.97771e+07
Ehd1	EH domain-containing protein 1 OS=Mus musculus OX=10090 GN=Ehd1 PE=1 SV=1	47.219	34	11	159	11	3.4379e+06	4.84725e+06	5.45605e+06	4.23269e+06	4.70098e+06	5.52299e+06	6.31814e+06	5.90706e+06	5.71287e+06	6.52537e+06	6.77222e+06	6.21048e+06	5.70858e+06	6.76234e+06	6.01688e+06	6.8103e+06	7.67131e+06	7.28597e+06	7.34235e+06	9.66174e+06	7.53218e+06	8.24528e+06	7.03016e+06	8.6074e+06
Actn4	Alpha-actinin-4 OS=Mus musculus OX=10090 GN=Actn4 PE=1 SV=1	47.214	20	14	178	14	2.9681e+06	3.77324e+06	4.57801e+06	4.39524e+06	4.65414e+06	5.07498e+06	5.21881e+06	5.59717e+06	4.91555e+06	4.80386e+06	4.91447e+06	5.95365e+06	5.22005e+06	5.33566e+06	4.96718e+06	6.04109e+06	5.97494e+06	5418423	5.94192e+06	6.31969e+06	6.01042e+06	6.61963e+06	5.70832e+06	5.82514e+06
H2ac21	Histone H2A type 2-B OS=Mus musculus OX=10090 GN=H2ac21 PE=1 SV=3	46.783	52	5	446	2	3.54103e+06	4.14061e+06	3.49371e+06	2.12117e+06	2.42291e+06	2.88857e+06	3.75567e+06	1.83362e+06	2.10425e+06	2.10165e+06	2.25829e+06	2.17938e+06	2.04754e+06	2.40154e+06	1.65967e+06	1.31136e+06	4.51609e+06	3.40296e+06	3.72218e+06	3.77278e+06	2.93206e+06	2.60744e+06	2.20229e+06	1.50461e+06
Anxa2	Annexin A2 OS=Mus musculus OX=10090 GN=Anxa2 PE=1 SV=2	46.509	40	12	239	12	4.1168e+06	4.35782e+06	4.99195e+06	5.07455e+06	5.59771e+06	5.72899e+06	6.3006e+06	5.74839e+06	6.68697e+06	5.80621e+06	5.79038e+06	6.3753e+06	6.06518e+06	6.82191e+06	6.33122e+06	6.97302e+06	8.69735e+06	7.25446e+06	8.01756e+06	8.8118e+06	8.2619e+06	8.13639e+06	7.52879e+06	8.02261e+06
Lgals1	Galectin-1 OS=Mus musculus OX=10090 GN=Lgals1 PE=1 SV=3	45.966	52	5	768	5	2.12191e+07	2.82343e+07	3.72828e+07	3.351e+07	3.76297e+07	3.88377e+07	4.44735e+07	4.89331e+07	4.19313e+07	4.34303e+07	4.40866e+07	4.5311e+07	4.43821e+07	5.01635e+07	4.78462e+07	4.92933e+07	5.81951e+07	5.12347e+07	5.24704e+07	5.96451e+07	5.76056e+07	6.57471e+07	5.70784e+07	6.31492e+07
P4hb	Protein disulfide-isomerase OS=Mus musculus OX=10090 GN=P4hb PE=1 SV=2	45.769	42	14	340	14	5.27826e+06	6.27718e+06	7.95385e+06	5.08728e+06	5.66131e+06	6.38138e+06	6.56018e+06	6.99828e+06	6.94944e+06	7.7977e+06	7.83233e+06	7.37818e+06	7.29477e+06	7.77055e+06	6.59842e+06	7.80975e+06	1.00147e+07	9.58571e+06	1.00601e+07	1.1644e+07	1.07081e+07	1.07166e+07	9.06197e+06	9.83135e+06
Anxa1	Annexin A1 OS=Mus musculus OX=10090 GN=Anxa1 PE=1 SV=2	45.657	42	12	215	12	4.35079e+06	4.96097e+06	5.86422e+06	5.04337e+06	5.60637e+06	6.37099e+06	6.66669e+06	6.18892e+06	6.16192e+06	6.04943e+06	6.58173e+06	6.77783e+06	6.16295e+06	7.0062e+06	6.12935e+06	6.66835e+06	8.21767e+06	7.82186e+06	8.04722e+06	8.52204e+06	7.9437e+06	8.375e+06	7.37988e+06	7.05312e+06
Anxa3	Annexin A3 OS=Mus musculus OX=10090 GN=Anxa3 PE=1 SV=4	45.062	42	12	372	12	5.19383e+06	7.36815e+06	9.68338e+06	7.50441e+06	8.20198e+06	8.68899e+06	9.06418e+06	8.47726e+06	8.17901e+06	8.09206e+06	8.42587e+06	8.47023e+06	7.6165e+06	8.85994e+06	7.74448e+06	8.91454e+06	1.12756e+07	9.61248e+06	9.93925e+06	1.09008e+07	1.06068e+07	1.13219e+07	1.03807e+07	1.03506e+07
Hspa1b	Heat shock 70 kDa protein 1B OS=Mus musculus OX=10090 GN=Hspa1b PE=1 SV=3	44.926	19	8	1008	2	2.25433e+06	1.74947e+06	2.04628e+06	2.18285e+06	1.56605e+06	1.64476e+06	1.31505e+06	1.2283e+06	1.5855e+06	1.06419e+06	1.42806e+06	1.3214e+06	1.09745e+06	1.47217e+06	1.04097e+06	1.14632e+06	1.01141e+06	1.25613e+06	1.02292e+06	1.30029e+06	1.15588e+06	1.47364e+06	1.10479e+06	1.47132e+06
Aldoc	Fructose-bisphosphate aldolase C OS=Mus musculus OX=10090 GN=Aldoc PE=1 SV=4	44.869	39	11	97	8	1.01305e+06	1.37156e+06	1.9008e+06	1.69597e+06	1.76184e+06	1.95487e+06	1.92019e+06	1.72123e+06	1.84816e+06	1.68311e+06	1.68627e+06	1.93904e+06	1.59255e+06	1.81379e+06	1.63814e+06	1.88023e+06	2.34652e+06	2.03172e+06	2.1201e+06	2.38842e+06	2.27118e+06	2.27371e+06	2.11239e+06	2.16902e+06
Mybbp1a	Myb-binding protein 1A OS=Mus musculus OX=10090 GN=Mybbp1a PE=1 SV=2	44.657	19	16	166	16	3.84359e+06	4.40413e+06	5.60887e+06	4.48701e+06	4.68286e+06	5.15892e+06	4.90134e+06	4.04848e+06	4.44279e+06	3.92353e+06	4.40347e+06	4.41968e+06	3.78276e+06	4.49901e+06	3.83633e+06	3.93154e+06	5.63004e+06	5.05154e+06	5.74409e+06	5.9293e+06	5.33025e+06	5.40079e+06	4.8597e+06	4.96202e+06
Hmox1	Heme oxygenase 1 OS=Mus musculus OX=10090 GN=Hmox1 PE=1 SV=1	44.568	36	8	139	8	1.09524e+06	1.59951e+06	1.90176e+06	2.09403e+06	2.48624e+06	2.54006e+06	2.92345e+06	2.83663e+06	4.29315e+06	4.54718e+06	4.36168e+06	4.64617e+06	4.13743e+06	4.95359e+06	4.43721e+06	4.7345e+06	1.21091e+07	1.11344e+07	1.15556e+07	1.32686e+07	1.17255e+07	1.23979e+07	1.14444e+07	1.1576e+07
Rps3	40S ribosomal protein S3 OS=Mus musculus OX=10090 GN=Rps3 PE=1 SV=1	44.486	51	10	484	10	1.01687e+07	1.24463e+07	1.34465e+07	1.2063e+07	1.30894e+07	1.34282e+07	1.52006e+07	1.59612e+07	1.44089e+07	1.43635e+07	1.50978e+07	1.5635e+07	1.44266e+07	1.60212e+07	1.50166e+07	1.6433e+07	1.80846e+07	1.74641e+07	1.93384e+07	2.05611e+07	1.86538e+07	2.04933e+07	1.9544e+07	1.86191e+07
Nes	Nestin OS=Mus musculus OX=10090 GN=Nes PE=1 SV=1	44.314	14	14	123	14	1.80785e+06	1.95203e+06	2.10864e+06	2.01808e+06	2.29485e+06	2.51263e+06	2.67912e+06	2.02827e+06	2.22365e+06	2.42569e+06	2.49764e+06	2.71314e+06	2.55274e+06	2.83894e+06	2.62579e+06	2.67091e+06	8.378e+06	7.54975e+06	8.05804e+06	8.7576e+06	8.70671e+06	8.93601e+06	8.47836e+06	8.80785e+06
Ywhae	14-3-3 protein epsilon OS=Mus musculus OX=10090 GN=Ywhae PE=1 SV=1	43.23	51	12	479	9	2.82973e+06	3.38909e+06	4.05448e+06	4.00309e+06	4.09583e+06	4.77937e+06	5.7826e+06	4.18441e+06	4.44317e+06	3.42954e+06	3.61744e+06	3.38128e+06	3.00369e+06	3.89608e+06	3.20653e+06	3.36313e+06	5.76357e+06	4.78719e+06	5.21993e+06	5.5964e+06	5.29964e+06	5.21015e+06	4.99717e+06	5.08991e+06
Actr2	Actin-related protein 2 OS=Mus musculus OX=10090 GN=Actr2 PE=1 SV=1	43.08	32	9	131	9	4.09345e+06	4.60437e+06	5.87333e+06	5.16047e+06	5165714	4.88139e+06	5.49837e+06	4.79663e+06	5.06486e+06	4.44499e+06	4.80974e+06	4.70018e+06	4.63113e+06	5.10371e+06	4.22554e+06	4.97633e+06	6.08196e+06	5.20662e+06	5.10407e+06	6.38074e+06	5.44099e+06	5.63675e+06	5.10616e+06	5.51236e+06
Ddx5	Probable ATP-dependent RNA helicase DDX5 OS=Mus musculus OX=10090 GN=Ddx5 PE=1 SV=2	42.737	28	14	254	9	4.0342e+06	5.78813e+06	6.8743e+06	6.27621e+06	7050792	7.08638e+06	8.09232e+06	8.65311e+06	7.76472e+06	7.44802e+06	8.14415e+06	8.40816e+06	7.63135e+06	9.01305e+06	8.50001e+06	8.74314e+06	1.05662e+07	9.60008e+06	1.01596e+07	1.07169e+07	1.12536e+07	1.17803e+07	1.05781e+07	1.05542e+07
Dpysl2	Dihydropyrimidinase-related protein 2 OS=Mus musculus OX=10090 GN=Dpysl2 PE=1 SV=2	42.666	33	12	93	12	4.44778e+06	6.60211e+06	7.09362e+06	7.03762e+06	7.83215e+06	6.73404e+06	7.57338e+06	8.44056e+06	8.6691e+06	7.73041e+06	8.66376e+06	8.74501e+06	7.11876e+06	9.19748e+06	8.40074e+06	8.92812e+06	1.05628e+07	9.597e+06	9.59584e+06	1.09738e+07	1.04136e+07	1.09487e+07	9.92184e+06	9.93327e+06
Ywhab	14-3-3 protein beta/alpha OS=Mus musculus OX=10090 GN=Ywhab PE=1 SV=3	42.639	65	13	383	7	4.44939e+06	5.97156e+06	5.68856e+06	6.21366e+06	6.96854e+06	6.29599e+06	6.97302e+06	7.20303e+06	3.26482e+06	6.80147e+06	6.69968e+06	6.28113e+06	6.6932e+06	6.78383e+06	6.98606e+06	7.42696e+06	3.93834e+06	6.89486e+06	7.33696e+06	7.97719e+06	8.21852e+06	7.5335e+06	7.31934e+06	7.47902e+06
Slc25a5	ADP/ATP translocase 2 OS=Mus musculus OX=10090 GN=Slc25a5 PE=1 SV=3	42.591	39	10	345	6	1.12634e+07	1.29938e+07	1.4737e+07	1.31068e+07	1.43247e+07	1.45013e+07	1.52865e+07	1.595e+07	1.23643e+07	1.45467e+07	1.59738e+07	1.59464e+07	1.4779e+07	1.67971e+07	1.5894e+07	1.64395e+07	1.81843e+07	1.85319e+07	1.92161e+07	2.13801e+07	2.02523e+07	2.06417e+07	1.88203e+07	2.06957e+07
Uba1	Ubiquitin-like modifier-activating enzyme 1 OS=Mus musculus OX=10090 GN=Uba1 PE=1 SV=1	42.352	17	12	124	12	2.07841e+06	2.8811e+06	3.5402e+06	3.09917e+06	3.47657e+06	3.68884e+06	3.94401e+06	3.42055e+06	3.58652e+06	3.44293e+06	3.71427e+06	3.88707e+06	3.66905e+06	4.56282e+06	3.94425e+06	4.3867e+06	5.25659e+06	4.62213e+06	4.64735e+06	5.42492e+06	4.79405e+06	5.33794e+06	5.20826e+06	5.10135e+06
Rps4x	40S ribosomal protein S4, X isoform OS=Mus musculus OX=10090 GN=Rps4x PE=1 SV=2	41.832	34	8	244	8	5.95126e+06	7.63677e+06	8.57755e+06	7.98908e+06	7.53037e+06	8.56848e+06	9.17264e+06	9.18119e+06	6.01369e+06	7.63051e+06	8.19534e+06	8.08655e+06	7.33949e+06	8.317e+06	7.80981e+06	8.44742e+06	8.75462e+06	9.28915e+06	9.73418e+06	1.03737e+07	1.00729e+07	1.11215e+07	9.46398e+06	9.83848e+06
Eef1g	Elongation factor 1-gamma OS=Mus musculus OX=10090 GN=Eef1g PE=1 SV=3	41.735	37	13	245	13	7.75096e+06	9.28007e+06	1.19197e+07	1.04234e+07	1.07759e+07	1.0608e+07	1.16138e+07	11571578	1.05463e+07	1.07854e+07	1.17536e+07	1.18505e+07	1.03592e+07	1.18862e+07	1.06148e+07	1.18357e+07	1.34778e+07	1.23894e+07	1.2586e+07	1.45458e+07	1.30009e+07	1.38494e+07	1.26881e+07	1.29131e+07
Rplp2	60S acidic ribosomal protein P2 OS=Mus musculus OX=10090 GN=Rplp2 PE=1 SV=3	41.049	77	5	248	5	1.23181e+07	1.6842e+07	2.04262e+07	2.01063e+07	2.05346e+07	2.03824e+07	2.39226e+07	2.35044e+07	2.06625e+07	2.21288e+07	2.27759e+07	2.32348e+07	2.14117e+07	2.42757e+07	2.27641e+07	2.40415e+07	2.61409e+07	2.50341e+07	2.48474e+07	2.79579e+07	2.84055e+07	3.03774e+07	2.72093e+07	2.71888e+07
Fabp5	Fatty acid-binding protein 5 OS=Mus musculus OX=10090 GN=Fabp5 PE=1 SV=3	40.437	70	8	284	8	5.19082e+06	6.60488e+06	8.50792e+06	7.89769e+06	8.4816e+06	8.95238e+06	1.03137e+07	1.13276e+07	1.08312e+07	1.09482e+07	1.1755e+07	1.14527e+07	1.0426e+07	1.23242e+07	1.17855e+07	1.20563e+07	1.42718e+07	1.3142e+07	1.40258e+07	1.53654e+07	1.49655e+07	1.54099e+07	1.36623e+07	1.4265e+07
Ckb	Creatine kinase B-type OS=Mus musculus OX=10090 GN=Ckb PE=1 SV=1	40.133	27	7	168	7	4.54701e+06	7.01582e+06	8.65516e+06	7.44733e+06	7.73301e+06	7.84706e+06	8.70309e+06	7.86996e+06	8.36302e+06	8.41158e+06	9.28911e+06	9.60282e+06	8.66608e+06	1.01682e+07	8.97793e+06	9.14785e+06	1.16379e+07	1.18106e+07	1.30722e+07	1.47059e+07	1.29609e+07	1.27962e+07	1.1777e+07	1.14229e+07
Krt10	Keratin, type I cytoskeletal 10 OS=Mus musculus OX=10090 GN=Krt10 PE=1 SV=3	40.102	14	8	679	7	1.56088e+06	1.39641e+06	2.18844e+06	1.23383e+06	1.06798e+06	1.27079e+06	1.40289e+06	1.40966e+06	1.23316e+06	1.02406e+06	960153	1.06237e+06	1.00861e+06	1.01855e+06	842645	965475	7.72175e+07	5.5267e+07	5.97768e+07	6.91518e+07	6.07297e+07	6.65896e+07	5.97918e+07	6.41994e+07
Fermt3	Fermitin family homolog 3 OS=Mus musculus OX=10090 GN=Fermt3 PE=1 SV=1	40.066	30	12	144	12	2.77451e+06	3.16246e+06	3.77635e+06	3.1112e+06	3.38014e+06	3.49946e+06	4.0937e+06	4.07039e+06	5.07673e+06	4.57423e+06	5.02244e+06	4.76737e+06	4.6591e+06	5.36425e+06	5.16838e+06	5.23377e+06	6.908e+06	6.69733e+06	6.77436e+06	7.3279e+06	6.86374e+06	7.24942e+06	6.44106e+06	6.63815e+06
G6pdx	Glucose-6-phosphate 1-dehydrogenase X OS=Mus musculus OX=10090 GN=G6pdx PE=1 SV=3	39.803	30	13	169	13	2.51742e+06	3.20984e+06	3.61505e+06	3.34942e+06	3.56156e+06	3.90173e+06	4.00027e+06	3.84158e+06	4.07573e+06	4.92113e+06	4.98131e+06	5.18138e+06	4.67582e+06	5.33374e+06	4.93394e+06	5.16797e+06	6.93927e+06	7.53032e+06	7.86774e+06	8.5772e+06	7.88417e+06	9.0164e+06	7.41921e+06	8.05566e+06
Slc25a4	ADP/ATP translocase 1 OS=Mus musculus OX=10090 GN=Slc25a4 PE=1 SV=4	39.799	40	10	253	6	4.67697e+06	6.26998e+06	7.51317e+06	6.98149e+06	7.29549e+06	6.85225e+06	7.91521e+06	7.82732e+06	6.7909e+06	6.92217e+06	6.70041e+06	7.61394e+06	6.65966e+06	8.01211e+06	7.33994e+06	7.7623e+06	8.66149e+06	7.67789e+06	7.85443e+06	8.62345e+06	8.86496e+06	9172833	8.29129e+06	8.16239e+06
Actr3	Actin-related protein 3 OS=Mus musculus OX=10090 GN=Actr3 PE=1 SV=3	39.642	43	12	190	11	4.97384e+06	7.45192e+06	7.98096e+06	7.08311e+06	8.18221e+06	8.16557e+06	8.41953e+06	8.52641e+06	8.92934e+06	8.94239e+06	9.08134e+06	9.30921e+06	9.90639e+06	1.01944e+07	9.19875e+06	9.89692e+06	1.19754e+07	1.09476e+07	1.17151e+07	1.26102e+07	1.16091e+07	1.15566e+07	1.08403e+07	1.07893e+07
Ctsd	Cathepsin D OS=Mus musculus OX=10090 GN=Ctsd PE=1 SV=1	39.522	24	8	179	8	4.95687e+06	6.5952e+06	7.98456e+06	7.55337e+06	8.35897e+06	8.85322e+06	1.00109e+07	1.0503e+07	9.80449e+06	1.01912e+07	1.07908e+07	1.04466e+07	1.10774e+07	1.17752e+07	1.06961e+07	1.17374e+07	1.49391e+07	1.32864e+07	1.44792e+07	1.54184e+07	1.47598e+07	1.59278e+07	1.39589e+07	1.4872e+07
Cct7	T-complex protein 1 subunit eta OS=Mus musculus OX=10090 GN=Cct7 PE=1 SV=1	39.152	30	12	151	12	4.46012e+06	5.43608e+06	5.97965e+06	5.70134e+06	6.70841e+06	6.31984e+06	6.55144e+06	6.2553e+06	5.91204e+06	6.14199e+06	6.06124e+06	6.1801e+06	5.80824e+06	6.5294e+06	5.88519e+06	6.22443e+06	6.84685e+06	6.1007e+06	6.75605e+06	7.40697e+06	6.68592e+06	7.31394e+06	6.65738e+06	6.39396e+06
Rps3a	40S ribosomal protein S3a OS=Mus musculus OX=10090 GN=Rps3a PE=1 SV=3	38.741	42	11	308	11	6.45746e+06	7.37095e+06	8.58819e+06	7.12062e+06	7.47462e+06	7.71567e+06	7.91999e+06	7.57393e+06	7.95499e+06	7.80684e+06	7.68845e+06	7.64596e+06	7.70831e+06	8.52942e+06	7.91932e+06	8.60794e+06	9.86305e+06	9.23152e+06	1.03112e+07	1.08405e+07	1.00678e+07	1.06208e+07	9.99335e+06	9.8226e+06
Pcbp2	Poly(rC)-binding protein 2 OS=Mus musculus OX=10090 GN=Pcbp2 PE=1 SV=1	38.366	35	9	198	6	2.32916e+06	3.22259e+06	3.8528e+06	3.60488e+06	4.01073e+06	4.33259e+06	4.69066e+06	4.8798e+06	4.07521e+06	4.43608e+06	4.4679e+06	4.66826e+06	4.5373e+06	5.06518e+06	4.56838e+06	5.27266e+06	5.69461e+06	5.15994e+06	5.23059e+06	6.2237e+06	6.09164e+06	6.47935e+06	5.90529e+06	5.96366e+06
Phb	Prohibitin OS=Mus musculus OX=10090 GN=Phb PE=1 SV=1	37.937	33	7	156	7	2.52798e+06	3.84957e+06	4.13039e+06	4.42177e+06	4.44706e+06	5.29196e+06	5.19435e+06	4.63052e+06	3.69509e+06	4.2609e+06	4.79564e+06	4.6408e+06	4.75727e+06	5.31683e+06	4.80107e+06	5.38253e+06	4.987e+06	5.55749e+06	5.67183e+06	6.03681e+06	5.50648e+06	6.04705e+06	5.40946e+06	5.82634e+06
Pgd	6-phosphogluconate dehydrogenase, decarboxylating OS=Mus musculus OX=10090 GN=Pgd PE=1 SV=3	37.766	30	11	224	11	3.61529e+06	4.46397e+06	6.00012e+06	5.48055e+06	6.04277e+06	5.88483e+06	6.60883e+06	6.18377e+06	7.18901e+06	7.81493e+06	8.11998e+06	8.2889e+06	7.2834e+06	8.5054e+06	8.02546e+06	8.44749e+06	1.16884e+07	1.19519e+07	1.28313e+07	1.34613e+07	1.21267e+07	1.29939e+07	1.19508e+07	1.23634e+07
Rplp0	60S acidic ribosomal protein P0 OS=Mus musculus OX=10090 GN=Rplp0 PE=1 SV=3	37.481	34	7	256	7	7.16039e+06	1.03983e+07	1.30985e+07	1.10825e+07	1.18301e+07	1.20296e+07	1.28205e+07	1.17729e+07	1.13308e+07	1.16574e+07	1.18971e+07	1.19944e+07	1.11627e+07	1.30425e+07	1.1626e+07	1.22804e+07	1.43041e+07	1.27362e+07	1.40841e+07	1.51195e+07	1.4213e+07	1.52241e+07	1.3083e+07	1.29379e+07
Tubb6	Tubulin beta-6 chain OS=Mus musculus OX=10090 GN=Tubb6 PE=1 SV=1	37.466	21	8	398	1	192465	308727	345289	300016	546891	476260	548848	562643	526588	561429	531548	568006	546157	650840	581753	607100	597792	581588	618395	668024	626941	700184	656626	664077
Pdia6	Protein disulfide-isomerase A6 OS=Mus musculus OX=10090 GN=Pdia6 PE=1 SV=3	36.978	28	7	331	7	7.65385e+06	9.58879e+06	9.97884e+06	9.44451e+06	9.17839e+06	1.03064e+07	1.13667e+07	1.06959e+07	1.02763e+07	1.04792e+07	1.11512e+07	1.11405e+07	9.73732e+06	1.18311e+07	1.02899e+07	1.04495e+07	1.36873e+07	1.20409e+07	1.24568e+07	1.40359e+07	1.35124e+07	1.35547e+07	1.17179e+07	1.28521e+07
Sars1	Serine--tRNA ligase, cytoplasmic OS=Mus musculus OX=10090 GN=Sars1 PE=1 SV=3	36.516	31	10	136	10	2.78018e+06	3.53002e+06	4.51559e+06	3194596	3.19647e+06	3.29191e+06	3.62797e+06	3.48862e+06	3.95967e+06	4.59135e+06	4.95621e+06	4.34874e+06	4.29689e+06	4.99244e+06	4.31707e+06	4.87917e+06	6.96323e+06	6.16972e+06	6.5891e+06	7.33902e+06	6.77116e+06	7.03682e+06	5.88503e+06	6.04135e+06
Cct5	T-complex protein 1 subunit epsilon OS=Mus musculus OX=10090 GN=Cct5 PE=1 SV=1	36.468	30	11	115	11	2.11829e+06	3.06327e+06	3.90145e+06	3.88064e+06	4.24872e+06	5.0307e+06	5.17131e+06	5.07033e+06	4.72834e+06	5.11966e+06	5.36894e+06	5.88527e+06	5.28375e+06	6.06369e+06	5.58889e+06	5.70219e+06	6.90269e+06	6.57128e+06	7.25773e+06	7.41042e+06	7.09211e+06	7.46401e+06	6.70075e+06	6.65594e+06
Calr	Calreticulin OS=Mus musculus OX=10090 GN=Calr PE=1 SV=1	36.259	30	9	311	9	9.19387e+06	1.22753e+07	1.30795e+07	1.16659e+07	1.25566e+07	1.19071e+07	1.27181e+07	1.28167e+07	8.85922e+06	1.05009e+07	1.05607e+07	1.06047e+07	9.87833e+06	1.07184e+07	1.02547e+07	1.08177e+07	1.2114e+07	1.1347e+07	1.17838e+07	1.31565e+07	1.2797e+07	1.31785e+07	1.21326e+07	1.2484e+07
Rps17	40S ribosomal protein S17 OS=Mus musculus OX=10090 GN=Rps17 PE=1 SV=2	36.198	44	5	118	5	5.75911e+06	7.04086e+06	8.91823e+06	9.31703e+06	1.04563e+07	1.10708e+07	1.03286e+07	8.97442e+06	9.02924e+06	9.2754e+06	1.04159e+07	1.03099e+07	8.88064e+06	9.54213e+06	8.68083e+06	8.5579e+06	1.10318e+07	1.02509e+07	1.08517e+07	1.1449e+07	1.04374e+07	1.06913e+07	9.80797e+06	8.64968e+06
Rars1	Arginine--tRNA ligase, cytoplasmic OS=Mus musculus OX=10090 GN=Rars1 PE=1 SV=2	36.073	26	13	132	13	2.8423e+06	3.25794e+06	4.18401e+06	3.4304e+06	3.79708e+06	3.76459e+06	4.47689e+06	4.40159e+06	4.52567e+06	4.36119e+06	4.49785e+06	4.79068e+06	4.30763e+06	5.04195e+06	4.59276e+06	4.76335e+06	5.16104e+06	4.61104e+06	5.32342e+06	5.77381e+06	5.31323e+06	5.84005e+06	5.23326e+06	5.44736e+06
Phb2	Prohibitin-2 OS=Mus musculus OX=10090 GN=Phb2 PE=1 SV=1	35.763	42	11	124	11	2.34932e+06	4.05043e+06	3.33663e+06	4.34276e+06	4.05746e+06	4.68857e+06	4.64878e+06	4.52887e+06	3.2624e+06	4.03147e+06	4.32613e+06	4.42728e+06	4.19409e+06	4.81586e+06	4.2105e+06	4.5905e+06	4.57024e+06	5.31942e+06	5.75043e+06	6.3777e+06	5.54328e+06	6.24486e+06	5.1915e+06	5.5622e+06
Ddx3x	ATP-dependent RNA helicase DDX3X OS=Mus musculus OX=10090 GN=Ddx3x PE=1 SV=3	35.418	14	6	89	6	1.90928e+06	2.38711e+06	2.6884e+06	2.45797e+06	2.61667e+06	2.73175e+06	2.62754e+06	2.32201e+06	2.11754e+06	2.33042e+06	2.4035e+06	2.5578e+06	2.19843e+06	2.46247e+06	2.18468e+06	2.42019e+06	2.98588e+06	2.79779e+06	3.17455e+06	3.63834e+06	2.93454e+06	3.25062e+06	2.67288e+06	2.69924e+06
Snx2	Sorting nexin-2 OS=Mus musculus OX=10090 GN=Snx2 PE=1 SV=2	35.146	25	9	141	8	2.28483e+06	3.18967e+06	3.79185e+06	3.42885e+06	3.65608e+06	3.65795e+06	4.24808e+06	4.25602e+06	4.44046e+06	4.31166e+06	4.52334e+06	4.37101e+06	4.29027e+06	4.95387e+06	4.80762e+06	5.15528e+06	5.43446e+06	4.56701e+06	5.15882e+06	5.55559e+06	5.05562e+06	5.98533e+06	5.22006e+06	5.43282e+06
Mpeg1	Macrophage-expressed gene 1 protein OS=Mus musculus OX=10090 GN=Mpeg1 PE=1 SV=1	34.611	23	11	180	11	4.95791e+06	6.29488e+06	7.94766e+06	6.48668e+06	6.50131e+06	6.82722e+06	7.08544e+06	7.2113e+06	6.49686e+06	6.63701e+06	6.35451e+06	6.84244e+06	6.18157e+06	7.8394e+06	6.74078e+06	6.69485e+06	9.77442e+06	8.15684e+06	9.20792e+06	9.94938e+06	9.33753e+06	1.00592e+07	9.17786e+06	9.03718e+06
Wdr1	WD repeat-containing protein 1 OS=Mus musculus OX=10090 GN=Wdr1 PE=1 SV=3	34.572	27	11	163	11	3.67056e+06	4.72954e+06	5.81178e+06	4.94224e+06	5.22363e+06	5.40592e+06	5.88045e+06	6.02761e+06	5.33962e+06	6.31561e+06	6.35963e+06	6.19838e+06	5.87861e+06	6.45275e+06	6.05011e+06	6.53489e+06	6.83241e+06	6.60665e+06	7.06356e+06	7.78604e+06	7.24784e+06	7.58994e+06	6.93156e+06	7.27135e+06
Arhgdib	Rho GDP-dissociation inhibitor 2 OS=Mus musculus OX=10090 GN=Arhgdib PE=1 SV=3	34.106	51	5	249	5	5.96505e+06	8.31805e+06	1.04972e+07	1.03312e+07	1.0171e+07	1.07492e+07	1.08648e+07	1.03477e+07	1.15159e+07	1.19517e+07	1.27443e+07	1.34546e+07	1.24193e+07	1.42951e+07	1.32258e+07	1.43374e+07	1.67808e+07	1.55764e+07	1.64034e+07	1.93478e+07	1.6715e+07	1.83409e+07	1.78957e+07	1.64677e+07
Ncf4	Neutrophil cytosol factor 4 OS=Mus musculus OX=10090 GN=Ncf4 PE=1 SV=2	33.939	45	11	110	11	1.30462e+06	1.61814e+06	2.14789e+06	1.90199e+06	2.35749e+06	2.22282e+06	2.50663e+06	2.50773e+06	2.59378e+06	2.76506e+06	2.88603e+06	3.00595e+06	2.8769e+06	3.20133e+06	2.96711e+06	3.15305e+06	4.35063e+06	4.14388e+06	4.48476e+06	4.87336e+06	4.50399e+06	4.82702e+06	4.10504e+06	4.43009e+06
Basp1	Brain acid soluble protein 1 OS=Mus musculus OX=10090 GN=Basp1 PE=1 SV=3	33.473	68	7	153	7	5.16172e+06	7.89076e+06	7.92583e+06	8.14907e+06	9.31027e+06	9.2551e+06	9.25283e+06	9.03625e+06	5.51812e+06	8.66974e+06	9.24954e+06	9.19053e+06	8.50641e+06	8.92644e+06	8.38935e+06	9.16499e+06	6.78987e+06	9.58993e+06	1.05638e+07	1.13927e+07	1.05889e+07	1.04494e+07	1.06267e+07	1.08092e+07
Cct6a	T-complex protein 1 subunit zeta OS=Mus musculus OX=10090 GN=Cct6a PE=1 SV=3	33.465	22	8	165	8	4.24507e+06	5.54023e+06	7.57985e+06	6.73844e+06	7.68049e+06	8.06591e+06	8.8686e+06	8.68765e+06	8.80819e+06	8.67616e+06	9.24558e+06	9.61439e+06	8691174	1.00228e+07	9.18969e+06	9.56651e+06	1.08966e+07	1.0167e+07	1.05197e+07	1.19959e+07	1.04758e+07	1.15622e+07	1.0597e+07	1.07105e+07
Atp6v1b2	V-type proton ATPase subunit B, brain isoform OS=Mus musculus OX=10090 GN=Atp6v1b2 PE=1 SV=1	33.384	39	13	95	13	1.22352e+06	1.97438e+06	2.16827e+06	2.46754e+06	2.86657e+06	3.07983e+06	3.00171e+06	3.05231e+06	2.64783e+06	2.98901e+06	3.46089e+06	3.18305e+06	3.09372e+06	3.49197e+06	2.97812e+06	3.2773e+06	4.42548e+06	3.74923e+06	4.30348e+06	4.16584e+06	4.30272e+06	4.48909e+06	3.65363e+06	3.75905e+06
Ezr	Ezrin OS=Mus musculus OX=10090 GN=Ezr PE=1 SV=3	33.325	21	10	238	5	4.13539e+06	3.381e+06	5.10822e+06	3.84358e+06	4.03126e+06	3.91163e+06	4.77805e+06	4.9394e+06	6.0623e+06	4.80166e+06	5.03697e+06	5.30507e+06	4.75662e+06	5.42276e+06	5.13863e+06	5.67691e+06	7.40593e+06	5.74337e+06	6.69673e+06	7.3916e+06	6.46239e+06	7.31589e+06	6.85588e+06	6.88901e+06
Snd1	Staphylococcal nuclease domain-containing protein 1 OS=Mus musculus OX=10090 GN=Snd1 PE=1 SV=1	32.312	18	11	110	11	1.80892e+06	2.2423e+06	2.93538e+06	2.60414e+06	2.78739e+06	2.86594e+06	3.18209e+06	3.24408e+06	3.0615e+06	2.9255e+06	3.11333e+06	3.13704e+06	2.89389e+06	3.44685e+06	3.18574e+06	3.40224e+06	4.16328e+06	3.63831e+06	3.75951e+06	4.13162e+06	3.95612e+06	4.32663e+06	3.83481e+06	3.95296e+06
Pls3	Plastin-3 OS=Mus musculus OX=10090 GN=Pls3 PE=1 SV=3	31.903	13	7	533	4	410514	598723	690845	655928	680045	692050	763704	695350	880333	904851	991242	1.15851e+06	1.05564e+06	1.25185e+06	1.04776e+06	1.19273e+06	1.43562e+06	1.3216e+06	1.39621e+06	1.68068e+06	1.48281e+06	1.54455e+06	1.29515e+06	1.35271e+06
Acly	ATP-citrate synthase OS=Mus musculus OX=10090 GN=Acly PE=1 SV=1	31.779	12	10	129	10	1.39553e+06	1.48507e+06	1.79303e+06	1.32669e+06	1.44759e+06	1.63601e+06	1.95519e+06	1.60694e+06	2.19332e+06	2.13967e+06	2.23529e+06	2.02056e+06	2.18909e+06	2.63114e+06	2.25295e+06	2.41025e+06	3.38578e+06	2.99323e+06	3.14987e+06	3.46014e+06	3.24095e+06	3.53192e+06	3.1933e+06	3.13106e+06
Hnrnpm	Heterogeneous nuclear ribonucleoprotein M OS=Mus musculus OX=10090 GN=Hnrnpm PE=1 SV=3	31.756	15	8	93	8	2.22422e+06	2.47086e+06	3.19189e+06	2.34587e+06	2.66433e+06	2.71573e+06	3.08368e+06	3.37857e+06	3.23891e+06	3.00491e+06	3.11071e+06	3.1718e+06	3.07751e+06	3.68935e+06	3.30319e+06	3.28216e+06	3.59233e+06	3.4614e+06	3.60018e+06	4.02519e+06	4.0483e+06	4.20386e+06	4.00929e+06	3.89518e+06
Eif2s3x	Eukaryotic translation initiation factor 2 subunit 3, X-linked OS=Mus musculus OX=10090 GN=Eif2s3x PE=1 SV=2	31.658	34	9	127	9	3.30989e+06	4.03854e+06	4.96171e+06	4.19382e+06	4.13674e+06	4.14021e+06	4.66959e+06	4.59384e+06	4.31416e+06	4.51163e+06	4.56953e+06	4.49906e+06	3.8656e+06	4.80133e+06	3.85164e+06	4.55932e+06	5.45708e+06	5.04387e+06	5.50903e+06	6.38275e+06	5.75761e+06	5.33144e+06	4.9907e+06	4.96335e+06
Coro1a	Coronin-1A OS=Mus musculus OX=10090 GN=Coro1a PE=1 SV=5	31.294	24	10	503	10	1.18499e+07	1.25359e+07	1.66127e+07	1.33683e+07	1.37716e+07	1.39008e+07	1.56993e+07	1.6789e+07	1.61967e+07	1.52305e+07	1.59708e+07	1.78277e+07	1.68682e+07	1.91866e+07	1.84199e+07	2.03266e+07	2.11557e+07	2.06396e+07	2.2526e+07	2.31207e+07	2.22451e+07	2.47442e+07	2.24181e+07	2.27461e+07
Rpl7a	60S ribosomal protein L7a OS=Mus musculus OX=10090 GN=Rpl7a PE=1 SV=2	31.17	33	9	282	9	6.20312e+06	6.26715e+06	8.48766e+06	8.37001e+06	8.71397e+06	9.86856e+06	1.07328e+07	1.10986e+07	9.95962e+06	1.0799e+07	1.15831e+07	1.21757e+07	1.16866e+07	1.22927e+07	1.14962e+07	1.2963e+07	1.16552e+07	1.16801e+07	1.2492e+07	1.38076e+07	1.27156e+07	1.34046e+07	1.26964e+07	1.29456e+07
Ptpn6	Tyrosine-protein phosphatase non-receptor type 6 OS=Mus musculus OX=10090 GN=Ptpn6 PE=1 SV=2	30.676	18	8	132	8	2.38238e+06	3.37841e+06	3.76451e+06	3.54161e+06	3.9701e+06	4.18282e+06	4.2912e+06	3.98471e+06	3.47496e+06	3.88972e+06	4.09102e+06	4.24511e+06	3.81422e+06	4.61764e+06	4.18946e+06	4.42134e+06	4.78708e+06	4336205	4.84107e+06	5.02662e+06	5.17731e+06	5.192e+06	4.65675e+06	5.07769e+06
Rdx	Radixin OS=Mus musculus OX=10090 GN=Rdx PE=1 SV=3	30.504	16	8	360	2	773252	814859	1.2014e+06	1.50594e+06	2.16867e+06	2.78746e+06	2.47413e+06	1.84562e+06	2.10377e+06	2.32748e+06	2.53314e+06	2389478	2.09596e+06	2.09256e+06	1.53736e+06	1.63103e+06	3.45131e+06	3.01828e+06	3.17625e+06	3.67577e+06	3.1081e+06	3.16578e+06	2.32719e+06	2.03071e+06
Rpl23	60S ribosomal protein L23 OS=Mus musculus OX=10090 GN=Rpl23 PE=1 SV=1	30.453	46	6	182	6	5.18841e+06	6.06597e+06	7.72017e+06	7.7394e+06	8.65645e+06	9.05655e+06	8.72064e+06	8.67991e+06	6.64179e+06	6.167e+06	6.53486e+06	6.71529e+06	6.33944e+06	6.8433e+06	6.60013e+06	7.01979e+06	8.60477e+06	6.98879e+06	7.93911e+06	8.70971e+06	8.68059e+06	9.37234e+06	1.07168e+07	8.21989e+06
Myl6	Myosin light polypeptide 6 OS=Mus musculus OX=10090 GN=Myl6 PE=1 SV=3	30.408	67	10	195	10	6.65204e+06	7.96499e+06	1.00899e+07	8.01811e+06	8.32525e+06	8.12e+06	9.60836e+06	8.78511e+06	9.86621e+06	9.48643e+06	9.52381e+06	1.0054e+07	9.20865e+06	1.03425e+07	9.61713e+06	1.00836e+07	1.35052e+07	1.1167e+07	1.17408e+07	1.2789e+07	1.22229e+07	1.2594e+07	1.13598e+07	1.12406e+07
Anxa4	Annexin A4 OS=Mus musculus OX=10090 GN=Anxa4 PE=1 SV=4	30.193	32	8	109	8	1.81912e+06	2.27361e+06	2.88491e+06	2.88098e+06	3.2747e+06	3.39374e+06	3.6271e+06	3.63706e+06	3.57707e+06	3.46898e+06	3.81993e+06	3.9315e+06	3.30733e+06	3.92378e+06	3.59881e+06	3.72607e+06	4.69391e+06	4.04171e+06	4.54564e+06	4.7953e+06	4.52406e+06	4.61153e+06	4.21965e+06	4.02008e+06
Esd	S-formylglutathione hydrolase OS=Mus musculus OX=10090 GN=Esd PE=1 SV=1	30.16	39	6	153	6	3.64404e+06	3.74777e+06	5.0062e+06	4.36838e+06	5.05985e+06	4.74635e+06	5.44843e+06	4.40837e+06	6.00348e+06	5.9867e+06	6.44453e+06	6.73053e+06	5.73254e+06	7.14047e+06	6.2411e+06	6.48861e+06	9.55099e+06	9.621e+06	9.63844e+06	1.1101e+07	9.47377e+06	1.01785e+07	9.27497e+06	9.23258e+06
Rps12	40S ribosomal protein S12 OS=Mus musculus OX=10090 GN=Rps12 PE=1 SV=2	30.097	24	2	302	2	6.37926e+06	8.4242e+06	9.82584e+06	8.53782e+06	1.17566e+07	8.48968e+06	1.04151e+07	9.20697e+06	9.41736e+06	1.0363e+07	1.03087e+07	9.47761e+06	9.36768e+06	1.09069e+07	8.94084e+06	6.69234e+06	1.08332e+07	8.05492e+06	1.12554e+07	1.24638e+07	1.12978e+07	1.11797e+07	9.73619e+06	8.61767e+06
Rps18	40S ribosomal protein S18 OS=Mus musculus OX=10090 GN=Rps18 PE=1 SV=3	29.978	47	7	439	7	7.38641e+06	6.33098e+06	9.00931e+06	6.04744e+06	5.96895e+06	6.69653e+06	7.33258e+06	7.45728e+06	9.14063e+06	7.12357e+06	7.32403e+06	7.20895e+06	7.05437e+06	8.10094e+06	8.26239e+06	7.99877e+06	9.50261e+06	7.56479e+06	8.51779e+06	8.64535e+06	9.02974e+06	1.01995e+07	8.52068e+06	9.65424e+06
H3c2	Histone H3.2 OS=Mus musculus OX=10090 GN=H3c2 PE=1 SV=2	29.819	43	5	1022	1	4.0281e+06	2.89282e+06	1.12064e+06	971382	867376	862261	568991	111161
Hnrnpa2b1	Heterogeneous nuclear ribonucleoproteins A2/B1 OS=Mus musculus OX=10090 GN=Hnrnpa2b1 PE=1 SV=2	29.73	31	8	274	8	5.2954e+06	6.14764e+06	6.89129e+06	5.28988e+06	5.81452e+06	5.10475e+06	5.53064e+06	5.30249e+06	5.88786e+06	5.52931e+06	4.78828e+06	5.43688e+06	4.31326e+06	5.75885e+06	4.81955e+06	5.18785e+06	8.26026e+06	6.29167e+06	7.01191e+06	7.31985e+06	6.55093e+06	7.04509e+06	6595124	6.19906e+06
Aprt	Adenine phosphoribosyltransferase OS=Mus musculus OX=10090 GN=Aprt PE=1 SV=2	29.561	57	7	196	7	2.06595e+06	2.67078e+06	3.03995e+06	2.5209e+06	3.06394e+06	3.68222e+06	4.14111e+06	4.24047e+06	4.65333e+06	4.93833e+06	5.25316e+06	5.18759e+06	4.56672e+06	5.49194e+06	4.60838e+06	4.90068e+06	7.91287e+06	6.79991e+06	7.67616e+06	8.50038e+06	7.45198e+06	7.51012e+06	6.67613e+06	6.71471e+06
Rpl6	60S ribosomal protein L6 OS=Mus musculus OX=10090 GN=Rpl6 PE=1 SV=3	29.375	23	6	282	6	5.86731e+06	6.76189e+06	8.60943e+06	8.24415e+06	9.63452e+06	9.89522e+06	1.08253e+07	1.18761e+07	1.07258e+07	1.14984e+07	1.2328e+07	1.29238e+07	1.17468e+07	1.34495e+07	1.2064e+07	1.24236e+07	1.44698e+07	1.29449e+07	1.50337e+07	1.61687e+07	1.48832e+07	1.62285e+07	1.42855e+07	1.40669e+07
H1-2	Histone H1.2 OS=Mus musculus OX=10090 GN=H1-2 PE=1 SV=2	29.274	32	8	475	2	5.63441e+06	6.90194e+06	7.85591e+06	6.49306e+06	6.57644e+06	6.35341e+06	7.12684e+06	6.93003e+06	6.94373e+06	7.27737e+06	6.90353e+06	6.96773e+06	6.69147e+06	7.62952e+06	7.12587e+06	7.38911e+06	7.14875e+06	6.18185e+06	6.74895e+06	7.57533e+06	7.00281e+06	7.54555e+06	6.98224e+06	6.89319e+06
Rpn2	Dolichyl-diphosphooligosaccharide--protein glycosyltransferase subunit 2 OS=Mus musculus OX=10090 GN=Rpn2 PE=1 SV=1	29.233	22	9	112	9	2.02206e+06	2.108e+06	3.1725e+06	2.67429e+06	2.94023e+06	3.39649e+06	3.7951e+06	3.44587e+06	3.64392e+06	3.40891e+06	3.77826e+06	3.65854e+06	3.21985e+06	3.90369e+06	3.48396e+06	3.95415e+06	6.02996e+06	4.69303e+06	5.48202e+06	5.36387e+06	5.33992e+06	5.74205e+06	5.28623e+06	5.03988e+06
Akr1a1	Aldo-keto reductase family 1 member A1 OS=Mus musculus OX=10090 GN=Akr1a1 PE=1 SV=3	29.049	33	9	115	9	2.79452e+06	3.48495e+06	4.77683e+06	3.67402e+06	4.19682e+06	3.87738e+06	4.66149e+06	4.51199e+06	5.7144e+06	5.62461e+06	5.58852e+06	5.90497e+06	5.5202e+06	6.44591e+06	6.02301e+06	5.98338e+06	1.05457e+07	8.97743e+06	9.78617e+06	10660046	1.04509e+07	1.12309e+07	9.92681e+06	1.02647e+07
Trim28	Transcription intermediary factor 1-beta OS=Mus musculus OX=10090 GN=Trim28 PE=1 SV=3	29.006	24	8	67	8	1.90582e+06	2.53786e+06	2.82587e+06	2.37213e+06	2.41482e+06	2.39727e+06	2.6032e+06	2.33413e+06	2.39741e+06	2.24391e+06	2.62098e+06	2.46156e+06	2.17983e+06	2.60207e+06	2.42362e+06	2.52819e+06	2.83605e+06	2.73647e+06	2.78154e+06	3.09311e+06	2.76345e+06	3.1723e+06	2.92252e+06	2.93413e+06
Rpl10	60S ribosomal protein L10 OS=Mus musculus OX=10090 GN=Rpl10 PE=1 SV=3	28.975	28	5	132	5	2.38245e+06	2.1644e+06	2.79473e+06	2.15067e+06	2.44933e+06	2.50305e+06	2.31684e+06	2.1988e+06	2.50447e+06	2.67122e+06	3.15078e+06	3.05955e+06	2.72843e+06	3.56245e+06	3.23568e+06	3.38773e+06	3.06128e+06	3.3667e+06	3.73573e+06	4.2521e+06	3.97e+06	4.06288e+06	4.22058e+06	3.71033e+06
Arf1	ADP-ribosylation factor 1 OS=Mus musculus OX=10090 GN=Arf1 PE=1 SV=2	28.946	39	5	132	5	2.81586e+06	3.70418e+06	4.5077e+06	4.462e+06	4.87743e+06	4.89558e+06	5.50675e+06	5.20838e+06	4.34827e+06	4.97931e+06	5.08641e+06	5.49054e+06	4.76836e+06	5.41718e+06	4.85372e+06	4.84576e+06	6.44771e+06	5.75942e+06	6.56831e+06	7.24492e+06	6.72019e+06	6.86888e+06	5.65852e+06	5.78962e+06
Pgam1	Phosphoglycerate mutase 1 OS=Mus musculus OX=10090 GN=Pgam1 PE=1 SV=3	28.675	37	6	139	6	4.57783e+06	4.96328e+06	6.11552e+06	5.51367e+06	5.09519e+06	6.46999e+06	7.42194e+06	8.64594e+06	8.37381e+06	9.67079e+06	1.09086e+07	1.00726e+07	9.82742e+06	1.10465e+07	1.08192e+07	1.15074e+07	1.42839e+07	1.3451e+07	1.54818e+07	1.70583e+07	1.58107e+07	1.57037e+07	1.55657e+07	1.47122e+07
Psmc6	26S proteasome regulatory subunit 10B OS=Mus musculus OX=10090 GN=Psmc6 PE=1 SV=1	28.52	28	7	72	7	794854	939556	1.39837e+06	1.28454e+06	1.33342e+06	1.56171e+06	1.77575e+06	1.50486e+06	1.61358e+06	1.54608e+06	1.5367e+06	1.77448e+06	1.49618e+06	1.87937e+06	1.38406e+06	1.76833e+06	2.49937e+06	2.28168e+06	2.3226e+06	2.45026e+06	2.33872e+06	2.44959e+06	2.26965e+06	2.37973e+06
Hspa1l	Heat shock 70 kDa protein 1-like OS=Mus musculus OX=10090 GN=Hspa1l PE=1 SV=4	28.488	12	7	1002	1	48909	89171.4	143218	195892	244997	338933	338724	381835	477577	464320	555180	547118	517660	598767	518302	605910	48213.8	66614.7	85616.1			58649.3		56223.4
Cd14	Monocyte differentiation antigen CD14 OS=Mus musculus OX=10090 GN=Cd14 PE=1 SV=1	28.474	26	8	105	8	1.68678e+06	2.22948e+06	2.99474e+06	2.86139e+06	3.11272e+06	3.44939e+06	3.77121e+06	3.62459e+06	4.18919e+06	4.07486e+06	4.14217e+06	4.60314e+06	3.84905e+06	3.94268e+06	4.04306e+06	4.18164e+06	5.63507e+06	5.56496e+06	5.32514e+06	6.41868e+06	5.61246e+06	6.01511e+06	5.11358e+06	5.42064e+06
Rps8	40S ribosomal protein S8 OS=Mus musculus OX=10090 GN=Rps8 PE=1 SV=2	28.462	29	5	263	5	5.8199e+06	7.8427e+06	9.81971e+06	8.82854e+06	9.8879e+06	1.01817e+07	1.16609e+07	1.24113e+07	1.14775e+07	1.10086e+07	1.11435e+07	1.28943e+07	1.16705e+07	1.39704e+07	1.28533e+07	1.34046e+07	1.27546e+07	1.25486e+07	1.36779e+07	1.42689e+07	1.40726e+07	1.48705e+07	1.36675e+07	1.37588e+07
Cmpk2	UMP-CMP kinase 2, mitochondrial OS=Mus musculus OX=10090 GN=Cmpk2 PE=1 SV=2	28.262	22	8	128	8	2.29294e+06	2.98842e+06	3.29488e+06	2.95298e+06	3.10893e+06	3.27187e+06	3.32175e+06	3.78382e+06	3.30054e+06	3.40917e+06	3.37132e+06	3.51751e+06	3.32451e+06	3.83925e+06	3.74552e+06	3.7018e+06	2.72511e+06	2.4474e+06	2.35156e+06	2.86993e+06	2.49909e+06	2.8037e+06	2.59282e+06	2.63783e+06
Eprs1	Bifunctional glutamate/proline--tRNA ligase OS=Mus musculus OX=10090 GN=Eprs1 PE=1 SV=4	28.249	8	9	80	9	1.75699e+06	1.753e+06	2.2316e+06	2.32087e+06	2.60691e+06	2.57602e+06	2.74866e+06	2.80319e+06	2.37584e+06	2.70564e+06	2.88648e+06	2.86428e+06	2.74514e+06	2.91898e+06	2.78758e+06	2.92223e+06	3.32262e+06	3.20123e+06	3.58794e+06	3.99687e+06	3.52666e+06	3.94265e+06	3.52022e+06	3.77455e+06
Rpl12	60S ribosomal protein L12 OS=Mus musculus OX=10090 GN=Rpl12 PE=1 SV=2	27.989	48	6	308	6	6.21837e+06	7.83116e+06	9.66461e+06	8.15846e+06	9.25299e+06	9.37134e+06	9899497	1.06397e+07	9.88657e+06	9.77764e+06	9.09716e+06	1.06618e+07	8.97715e+06	1.08726e+07	9.93199e+06	1.1076e+07	1.12643e+07	1.04371e+07	1.11206e+07	1.2423e+07	1.10896e+07	1.20994e+07	1.08169e+07	1.14795e+07
Atp2a2	Sarcoplasmic/endoplasmic reticulum calcium ATPase 2 OS=Mus musculus OX=10090 GN=Atp2a2 PE=1 SV=2	27.989	14	10	89	8	1.56626e+06	2.42667e+06	2.89562e+06	3.03136e+06	3.47445e+06	3.44576e+06	3.56952e+06	3.65215e+06	2.86081e+06	3.13081e+06	3.45435e+06	3.53804e+06	3.062e+06	3.7152e+06	3.60411e+06	3.48933e+06	4.02704e+06	3.62552e+06	4.56788e+06	4.32692e+06	4.34127e+06	4.99647e+06	4010899	4.77399e+06
Prdx6	Peroxiredoxin-6 OS=Mus musculus OX=10090 GN=Prdx6 PE=1 SV=3	27.973	38	6	98	6	1.69844e+06	1.97969e+06	2.29963e+06	2.11365e+06	2.2108e+06	2.18547e+06	2.40627e+06	2.4705e+06	2.81455e+06	2.97069e+06	3.14275e+06	3.19856e+06	2.90353e+06	3.66201e+06	3.36986e+06	3.65767e+06	4.32557e+06	3.7478e+06	4.0793e+06	4.4132e+06	4.27668e+06	4.32364e+06	4.2786e+06	4.55514e+06
Rpl3	60S ribosomal protein L3 OS=Mus musculus OX=10090 GN=Rpl3 PE=1 SV=3	27.969	11	4	137	4	2.33695e+06	3.94145e+06	4.43634e+06	4.24367e+06	4.3228e+06	4.10984e+06	4.17001e+06	4.21677e+06	3.51054e+06	4.24092e+06	4.72784e+06	4.57975e+06	4.46672e+06	4.7708e+06	4.5078e+06	5.03777e+06	4.65875e+06	4.88397e+06	4.83684e+06	5.58764e+06	5.54923e+06	5.82102e+06	5.42027e+06	5.53145e+06
Sqstm1	Sequestosome-1 OS=Mus musculus OX=10090 GN=Sqstm1 PE=1 SV=1	27.967	28	6	116	6	1.32015e+06	1.41453e+06	2.02166e+06	1.96412e+06	2.41087e+06	2.48823e+06	2.81243e+06	2.89542e+06	3.7303e+06	4.05045e+06	3.9696e+06	4.07731e+06	3.85148e+06	4.51152e+06	3.77164e+06	4.39177e+06	7.17649e+06	5.85431e+06	6.33478e+06	7.064e+06	6.7276e+06	7.22408e+06	6.18178e+06	6.85344e+06
Dars1	Aspartate--tRNA ligase, cytoplasmic OS=Mus musculus OX=10090 GN=Dars1 PE=1 SV=2	27.963	22	10	87	10	1.11045e+06	1.10256e+06	1.67193e+06	1.36169e+06	1.57283e+06	1.60026e+06	2.17432e+06	1.96222e+06	2.16191e+06	1.98322e+06	2.10786e+06	2.11419e+06	1.89832e+06	2.36597e+06	2.14535e+06	2.47769e+06	3.05892e+06	2.57745e+06	2891093	3.04054e+06	2.99634e+06	3.14116e+06	3.02661e+06	3.00014e+06
Rtn4	Reticulon-4 OS=Mus musculus OX=10090 GN=Rtn4 PE=1 SV=2	27.595	13	5	104	5	1.3131e+06	1.81927e+06	2.17736e+06	2.63357e+06	2.38325e+06	2.43014e+06	2.62218e+06	3.07774e+06	3.34866e+06	3.00598e+06	3.97986e+06	3.83883e+06	3.23062e+06	3.75001e+06	2.86373e+06	3.53655e+06	4.30594e+06	4.11955e+06	4.16585e+06	4.54433e+06	4.39556e+06	4.3895e+06	4.24889e+06	4.16089e+06
Eef1d	Elongation factor 1-delta OS=Mus musculus OX=10090 GN=Eef1d PE=1 SV=3	27.544	48	9	224	9	5.27608e+06	6.40648e+06	6.87663e+06	6.34094e+06	7.76629e+06	7.94284e+06	9.94561e+06	9.1859e+06	9.26428e+06	9.32868e+06	1.03863e+07	9.73343e+06	9.10453e+06	1.01956e+07	9.2583e+06	1.05294e+07	1.19321e+07	1.06136e+07	1.17264e+07	1.28313e+07	1.14344e+07	1.29508e+07	1.16057e+07	1.18806e+07
Hyou1	Hypoxia up-regulated protein 1 OS=Mus musculus OX=10090 GN=Hyou1 PE=1 SV=1	27.488	9	6	67	6	1.0549e+06	908785	941461	1.17683e+06	1.29414e+06	1.6136e+06	1.55842e+06	1.58094e+06	1.77677e+06	1.91017e+06	2.02195e+06	1.97347e+06	1.91919e+06	2.22455e+06	1.82012e+06	1.97143e+06	2.8699e+06	2.85224e+06	3.18728e+06	3.32436e+06	3.13187e+06	3.02399e+06	2.86519e+06	3.06514e+06
Vars1	Valine--tRNA ligase OS=Mus musculus OX=10090 GN=Vars1 PE=1 SV=1	27.423	12	10	94	10	1.42723e+06	1.64714e+06	2.32947e+06	1.93114e+06	2.16738e+06	2.17001e+06	2.36807e+06	2.56136e+06	3.58193e+06	3.55494e+06	3.36452e+06	4.08431e+06	3.06184e+06	3.87655e+06	3.52891e+06	3.41883e+06	3.7077e+06	3.78914e+06	3.77525e+06	4.42507e+06	4364624	4.5356e+06	4.3748e+06	4.52969e+06
Psat1	Phosphoserine aminotransferase OS=Mus musculus OX=10090 GN=Psat1 PE=1 SV=1	27.382	36	9	49	9	1.76682e+06	2.26048e+06	2.88943e+06	2.36051e+06	2.77615e+06	2.90367e+06	3.15132e+06	3.20201e+06	3.03795e+06	2.80779e+06	2.91264e+06	2.90378e+06	2.64649e+06	3.06985e+06	2.79929e+06	3.10183e+06	4.39104e+06	3.71659e+06	4.12748e+06	4.75849e+06	4.44234e+06	4.5376e+06	3.7734e+06	3.97772e+06
Gnai2	Guanine nucleotide-binding protein G(i) subunit alpha-2 OS=Mus musculus OX=10090 GN=Gnai2 PE=1 SV=5	27.32	27	6	83	5	2.42827e+06	3.33661e+06	4.25961e+06	3.80213e+06	4.7655e+06	4.51001e+06	4.77366e+06	4.66852e+06	4.3625e+06	4.78629e+06	5.04228e+06	4.91134e+06	4.55046e+06	5.286e+06	4.6524e+06	4.79828e+06	5.66291e+06	5.1895e+06	5.55521e+06	6.04641e+06	5.96808e+06	6.32585e+06	5.62879e+06	5.47317e+06
Got2	Aspartate aminotransferase, mitochondrial OS=Mus musculus OX=10090 GN=Got2 PE=1 SV=1	27.08	23	9	204	9	2.52153e+06	3.3686e+06	4.17706e+06	3.92301e+06	3.9634e+06	4.47558e+06	5.25647e+06	5.55168e+06	5.4552e+06	5.40784e+06	5.86212e+06	6.30898e+06	6.00065e+06	6.98741e+06	6.56922e+06	6.70193e+06	7.32396e+06	6.77795e+06	6.86326e+06	7.97109e+06	7.8484e+06	8.46615e+06	7.10239e+06	7.8427e+06
Acod1	Cis-aconitate decarboxylase OS=Mus musculus OX=10090 GN=Acod1 PE=1 SV=2	27.008	20	8	180	8	2.03339e+06	3.40383e+06	3.16413e+06	3.05135e+06	3.23e+06	3.51624e+06	3.82264e+06	3.73685e+06	3.54511e+06	3.487e+06	4.62352e+06	4.38631e+06	4.29361e+06	4.76546e+06	4.08075e+06	4.70551e+06	6.60479e+06	7.07757e+06	7.17899e+06	7.50985e+06	7.48433e+06	8.35784e+06	7.12622e+06	7.4149e+06
Blvrb	Flavin reductase (NADPH) OS=Mus musculus OX=10090 GN=Blvrb PE=1 SV=3	26.888	56	7	56	7	362017	329342	723858	703510	852327	751240	920155	1.00431e+06	1.8674e+06	1.64637e+06	2.06184e+06	1.9112e+06	1.96497e+06	2.11223e+06	2.09648e+06	2.40991e+06	4.05456e+06	4.07179e+06	4.29774e+06	4.69744e+06	4.53615e+06	4.62784e+06	4.31209e+06	4.03802e+06
Slc3a2	4F2 cell-surface antigen heavy chain OS=Mus musculus OX=10090 GN=Slc3a2 PE=1 SV=1	26.864	23	8	165	8	3.05066e+06	3.79919e+06	4.67054e+06	3.95177e+06	4.60428e+06	4.90419e+06	5.36605e+06	6.07322e+06	5482890	5.78057e+06	5.82225e+06	6.48035e+06	5.80878e+06	6.99683e+06	6.32814e+06	6.94444e+06	6.55243e+06	6.10431e+06	6.42858e+06	7.17321e+06	7.23572e+06	7.18901e+06	6.42264e+06	7.4812e+06
Gdi2	Rab GDP dissociation inhibitor beta OS=Mus musculus OX=10090 GN=Gdi2 PE=1 SV=1	26.752	29	8	158	5	2.82695e+06	3.69093e+06	4.27296e+06	3.91829e+06	4.29196e+06	4.44445e+06	4.43331e+06	4.31174e+06	4.07957e+06	4.19924e+06	4.53944e+06	4.43301e+06	4.17883e+06	5.01778e+06	4.08724e+06	4.50731e+06	6.16029e+06	5.43598e+06	5.86966e+06	6.47604e+06	6.28952e+06	6.12367e+06	5.85763e+06	5.88802e+06
Ywhag	14-3-3 protein gamma OS=Mus musculus OX=10090 GN=Ywhag PE=1 SV=2	26.679	38	8	381	4	1.92466e+06	2.55854e+06	2.99262e+06	2.50875e+06	2.58983e+06	2.45456e+06	2.75246e+06	2.8681e+06	2.30709e+06	2.36222e+06	2.68732e+06	2.42591e+06	2.10112e+06	2.49686e+06	2.30277e+06	2.61004e+06	2.64638e+06	2.44699e+06	2.58665e+06	3.32226e+06	2.83908e+06	2.85002e+06	2.86631e+06	2.99221e+06
Vdac2	Voltage-dependent anion-selective channel protein 2 OS=Mus musculus OX=10090 GN=Vdac2 PE=1 SV=2	26.62	40	8	147	8	4.10734e+06	5.18081e+06	5.64322e+06	5.14301e+06	5.91868e+06	5.93565e+06	6.79563e+06	6.30878e+06	6.32612e+06	6.65957e+06	6.83623e+06	7.32703e+06	6.3544e+06	7.71283e+06	7.15027e+06	7.2692e+06	9.29362e+06	7.88718e+06	8.06044e+06	9.86423e+06	8.26432e+06	9.68147e+06	8.37965e+06	8.3672e+06
Nsfl1c	NSFL1 cofactor p47 OS=Mus musculus OX=10090 GN=Nsfl1c PE=1 SV=1	26.34	29	7	93	7	1.56002e+06	2.30637e+06	2.57583e+06	2.3952e+06	2.4924e+06	2.77845e+06	3.10772e+06	3.02355e+06	3.35208e+06	3.30912e+06	3.55973e+06	3.67787e+06	3.09112e+06	3.99844e+06	3.79623e+06	3.8532e+06	4.47462e+06	4.10334e+06	4.37472e+06	4.59429e+06	4.74967e+06	4.91199e+06	4.24314e+06	4.76908e+06
Gpi	Glucose-6-phosphate isomerase OS=Mus musculus OX=10090 GN=Gpi PE=1 SV=4	25.936	16	7	106	7	2.69226e+06	2.97312e+06	3.51495e+06	2.99921e+06	3.47786e+06	3.32818e+06	3.35454e+06	3.38423e+06	2.96891e+06	3.29365e+06	3.19774e+06	3.21165e+06	2.9539e+06	3.3533e+06	2.80676e+06	3.03564e+06	3.80702e+06	3.77827e+06	4.10941e+06	4.2386e+06	4.0069e+06	4.04173e+06	3.69059e+06	3.6464e+06
Cotl1	Coactosin-like protein OS=Mus musculus OX=10090 GN=Cotl1 PE=1 SV=3	25.665	64	7	208	7	5.63697e+06	6.1299e+06	6.73666e+06	5.83172e+06	5.50248e+06	5.631e+06	6.08505e+06	6.29902e+06	5.95295e+06	6.1493e+06	6.23278e+06	6.6347e+06	5.92371e+06	6.68343e+06	6.50492e+06	6.93585e+06	7.73064e+06	7.49051e+06	7.94292e+06	8.43116e+06	7.9226e+06	9.06879e+06	7.8701e+06	8.39151e+06
Hnrnpf	Heterogeneous nuclear ribonucleoprotein F OS=Mus musculus OX=10090 GN=Hnrnpf PE=1 SV=3	25.663	23	5	131	4	1.67709e+06	2.4763e+06	2.30326e+06	2.05142e+06	1.80132e+06	1.92629e+06	2.13211e+06	1.99698e+06	1.87772e+06	1.99574e+06	2.19926e+06	2.11183e+06	2.03938e+06	2.18304e+06	2.10589e+06	2.05286e+06	2.08045e+06	2.74078e+06	4.61393e+06	3.14494e+06	2.85925e+06	1.98578e+06	2.38248e+06	2.66405e+06
Ddx39b	Spliceosome RNA helicase Ddx39b OS=Mus musculus OX=10090 GN=Ddx39b PE=1 SV=1	25.495	22	8	151	4	2.23285e+06	3.62155e+06	4.2463e+06	3.48345e+06	3.77886e+06	3.97242e+06	4.43852e+06	4.4017e+06	4.67628e+06	4.32556e+06	4.57781e+06	4.62284e+06	4.31486e+06	5.0743e+06	5.12195e+06	4.9229e+06	5.74547e+06	5.38351e+06	5.77493e+06	6.51395e+06	6.53807e+06	5.75849e+06	5.72346e+06	5.88517e+06
H1-4	Histone H1.4 OS=Mus musculus OX=10090 GN=H1-4 PE=1 SV=2	25.471	31	8	403	3	7.63731e+06	9.82767e+06	1.18046e+07	8.68287e+06	9.245e+06	8.51497e+06	9.99611e+06	9.6724e+06	1.14708e+07	9.21973e+06	9.33217e+06	1.02865e+07	9.13722e+06	1.04149e+07	9.20532e+06	1.06264e+07	1.1282e+07	7.33565e+06	8.82824e+06	8.89401e+06	8.38814e+06	8.6201e+06	7.98168e+06	8.22653e+06
Ywhaq	14-3-3 protein theta OS=Mus musculus OX=10090 GN=Ywhaq PE=1 SV=1	25.4	32	8	321	3	814668	521464	881289	479585	545147	548868	538032	476919	170425	405335	474447	476189	452580	465631	512313	568887	65131.8	665261	576338	566451	663833	591339	634784	648785
Pdia4	Protein disulfide-isomerase A4 OS=Mus musculus OX=10090 GN=Pdia4 PE=1 SV=3	25.39	19	8	91	8	1.48452e+06	2.07517e+06	2.42337e+06	2.07479e+06	2.37952e+06	2.70895e+06	3.00352e+06	3.07946e+06	2.55508e+06	2.76822e+06	2.61142e+06	2.89024e+06	2.77444e+06	3.1597e+06	2.77341e+06	3.11499e+06	3.3115e+06	3.02633e+06	3.48786e+06	3.75656e+06	3.5008e+06	3.64715e+06	3.36047e+06	3.58607e+06
Spr	Sepiapterin reductase OS=Mus musculus OX=10090 GN=Spr PE=1 SV=1	25.236	36	6	46	6	837176	1.19152e+06	1.46103e+06	1.35737e+06	1.47619e+06	1.54046e+06	1.7056e+06	1.27151e+06	1.68473e+06	1.59848e+06	1.75444e+06	1.88877e+06	1.58846e+06	1.87387e+06	1.74841e+06	1.91993e+06	2.04947e+06	1.79195e+06	1.90277e+06	2.2071e+06	2.26277e+06	2.36002e+06	2.0032e+06	2.07306e+06
Ywhah	14-3-3 protein eta OS=Mus musculus OX=10090 GN=Ywhah PE=1 SV=2	25.049	37	9	322	5	1.19693e+06	1.15894e+06	1.68517e+06	1.0566e+06	1.07404e+06	1.0064e+06	1.19982e+06	1.03695e+06	2.05444e+06	1.56827e+06	1.89126e+06	1.74155e+06	1.61584e+06	1.95173e+06	1.7477e+06	1.85577e+06	2.94353e+06	2.24949e+06	2.54362e+06	2.4149e+06	2.43433e+06	2.68224e+06	2.31141e+06	2.48732e+06
Tmpo	Lamina-associated polypeptide 2, isoforms beta/delta/epsilon/gamma OS=Mus musculus OX=10090 GN=Tmpo PE=1 SV=4	24.89	26	7	58	7	1.12179e+06	1.73179e+06	1.87952e+06	1.88116e+06	2.07836e+06	2.04311e+06	2.38565e+06	2.25294e+06	1.76719e+06	1.90524e+06	1.9966e+06	2.01462e+06	1.89671e+06	2.29354e+06	2.00404e+06	2.0454e+06	2.14205e+06	2.15629e+06	2.1833e+06	2.49894e+06	2.2133e+06	2.43063e+06	1.8942e+06	2.14159e+06
Stom	Stomatin OS=Mus musculus OX=10090 GN=Stom PE=1 SV=3	24.796	31	7	79	7	1.29006e+06	1.46363e+06	2.1704e+06	1.64961e+06	1.86099e+06	1.95026e+06	2217564	2.26954e+06	2.28894e+06	1.99717e+06	2.07493e+06	2.16776e+06	2.0934e+06	2.26379e+06	2.04281e+06	2.33368e+06	2.80372e+06	2.32695e+06	2.52825e+06	2.73939e+06	2.72643e+06	2730211	2.61038e+06	2.57974e+06
Fh	Fumarate hydratase, mitochondrial OS=Mus musculus OX=10090 GN=Fh PE=1 SV=3	24.685	17	6	77	6	1.43176e+06	1.68179e+06	2.17965e+06	1.73944e+06	1.98671e+06	1.94557e+06	2.17801e+06	2.51376e+06	2.29375e+06	2291205	2.3157e+06	2.54401e+06	2.30526e+06	2.71733e+06	2.47762e+06	2.66631e+06	2.9396e+06	2.60125e+06	2.81277e+06	3.10278e+06	2.95344e+06	3.25651e+06	2.70357e+06	2.9122e+06
Hnrnpc	Heterogeneous nuclear ribonucleoproteins C1/C2 OS=Mus musculus OX=10090 GN=Hnrnpc PE=1 SV=1	24.591	21	6	164	6	7.25199e+06	7.97444e+06	1.15113e+07	8.46663e+06	8.64855e+06	8.94608e+06	9.79483e+06	8.70403e+06	1.26582e+07	9884384	9.16233e+06	9.83203e+06	8.44254e+06	1.07303e+07	9.40794e+06	1.01525e+07	1.48064e+07	1.01602e+07	1.07702e+07	1.08113e+07	1.04153e+07	1.19585e+07	1.04401e+07	1.0199e+07
Tpm4	Tropomyosin alpha-4 chain OS=Mus musculus OX=10090 GN=Tpm4 PE=1 SV=3	24.569	30	7	111	7	4.50482e+06	4.79391e+06	6.16529e+06	4.39197e+06	4.86172e+06	4.60654e+06	5.28648e+06	5.44975e+06	5.34607e+06	5.34197e+06	5.55335e+06	6.04146e+06	5.25391e+06	6.28366e+06	5.64171e+06	6.26592e+06	6.76242e+06	6.82186e+06	6.28755e+06	7.61116e+06	7.70061e+06	8.3839e+06	6.94797e+06	7.28281e+06
Rab7a	Ras-related protein Rab-7a OS=Mus musculus OX=10090 GN=Rab7a PE=1 SV=2	24.56	32	5	140	5	3.48099e+06	4.52769e+06	4.69193e+06	3.96694e+06	4.49024e+06	4.61037e+06	5.28419e+06	5.56116e+06	5.01889e+06	5.09134e+06	5.10832e+06	5.77652e+06	5.01599e+06	5.99422e+06	5.53257e+06	6.05568e+06	6.4639e+06	5.53981e+06	5.858e+06	6.48025e+06	6.62916e+06	7.19379e+06	6.0646e+06	6.5534e+06
Ybx1	Y-box-binding protein 1 OS=Mus musculus OX=10090 GN=Ybx1 PE=1 SV=3	24.498	33	5	65	4	2.91679e+06	3.35042e+06	4.34901e+06	3.16736e+06	3.26416e+06	3.38095e+06	3.75211e+06	3.47868e+06	3.09731e+06	3.03439e+06	3.1894e+06	3.18568e+06	3.02693e+06	3.42915e+06	3.00954e+06	3.47588e+06	3.16929e+06	2.61616e+06	3.34692e+06	3.71271e+06	3.60496e+06	3.22574e+06	2.82347e+06	3.23342e+06
Prpf19	Pre-mRNA-processing factor 19 OS=Mus musculus OX=10090 GN=Prpf19 PE=1 SV=1	24.473	23	7	48	7	806463	1.24162e+06	1.47404e+06	1.44048e+06	1.83851e+06	1.91212e+06	2.00137e+06	2.40759e+06	2.18585e+06	2.31689e+06	2.27757e+06	2.4139e+06	2.24114e+06	2.56548e+06	2.50378e+06	2.62667e+06	3.42398e+06	2.95908e+06	3.34316e+06	3.64138e+06	3.41127e+06	3.64223e+06	3.42535e+06	3.45332e+06
Aars1	Alanine--tRNA ligase, cytoplasmic OS=Mus musculus OX=10090 GN=Aars1 PE=1 SV=1	24.421	13	10	49	10	1.27863e+06	1.84267e+06	2.07225e+06	2.08525e+06	2.27199e+06	2.14778e+06	2.2096e+06	2.0203e+06	1.67617e+06	1.87777e+06	2.02526e+06	1.95984e+06	1.82761e+06	2.01052e+06	1.94025e+06	1.8691e+06	1.99934e+06	2.04559e+06	2.25227e+06	2.52573e+06	2.19076e+06	2.23475e+06	1.96921e+06	2.0416e+06
Efhd2	EF-hand domain-containing protein D2 OS=Mus musculus OX=10090 GN=Efhd2 PE=1 SV=1	24.337	53	9	89	9	2.25772e+06	2.89465e+06	3.26849e+06	3.13538e+06	3.36675e+06	3.59194e+06	3.88948e+06	4.07633e+06	3.18365e+06	3.56867e+06	3.91534e+06	3.95383e+06	3.78775e+06	4.0966e+06	3.69426e+06	4.17062e+06	4.05859e+06	4.47877e+06	4.61623e+06	5.30612e+06	5.02234e+06	5.27295e+06	4.80627e+06	5.17458e+06
Aldh2	Aldehyde dehydrogenase, mitochondrial OS=Mus musculus OX=10090 GN=Aldh2 PE=1 SV=1	24.208	20	8	99	8	1.04391e+06	1.2486e+06	1.55243e+06	1.79641e+06	1.77237e+06	2.20588e+06	2.1268e+06	2.22244e+06	1.95436e+06	2.21758e+06	2.47026e+06	2.41902e+06	2.23106e+06	2763831	2.47309e+06	2.32493e+06	2.98516e+06	2.29756e+06	2.61708e+06	2.80946e+06	2.73843e+06	2.90199e+06	2.46274e+06	3.22241e+06
Tpp2	Tripeptidyl-peptidase 2 OS=Mus musculus OX=10090 GN=Tpp2 PE=1 SV=3	24.164	11	8	48	8	743824	888081	945458	797136	1.23234e+06	1.37299e+06	1.82511e+06	1.72034e+06	1.46053e+06	1.47823e+06	1.67352e+06	1.45691e+06	1.61799e+06	1.85092e+06	1.8097e+06	2.03417e+06	2.17266e+06	1.73653e+06	2.38561e+06	2.39902e+06	2.35112e+06	2.32649e+06	2.17111e+06	2.27292e+06
Capza2	F-actin-capping protein subunit alpha-2 OS=Mus musculus OX=10090 GN=Capza2 PE=1 SV=3	24.049	35	6	104	5	1.28487e+06	1.79873e+06	2.15705e+06	2.2362e+06	2.35984e+06	2.36297e+06	2.68672e+06	2.77328e+06	2.44654e+06	2.42188e+06	2.64354e+06	2.7654e+06	2.61905e+06	3.20772e+06	2.89e+06	3011486	3.22097e+06	2.87141e+06	3.22971e+06	3.33346e+06	3.38699e+06	3.59449e+06	3.12843e+06	2.99157e+06
Kpnb1	Importin subunit beta-1 OS=Mus musculus OX=10090 GN=Kpnb1 PE=1 SV=2	23.857	13	7	73	7	1.27587e+06	1.72192e+06	2.19918e+06	2.24354e+06	2.46472e+06	2.63759e+06	2.44762e+06	2.53654e+06	2.33712e+06	2.58545e+06	2.56278e+06	2.9932e+06	2.46913e+06	2.52538e+06	2.42647e+06	2.68345e+06	3.0412e+06	3.06431e+06	3.49979e+06	3.61751e+06	3.36247e+06	3.6395e+06	3.2207e+06	3.22209e+06
Ptma	Prothymosin alpha OS=Mus musculus OX=10090 GN=Ptma PE=1 SV=2	23.828	39	6	363	6	1.62014e+07	2.16582e+07	2.24762e+07	2.05237e+07	2.05088e+07	2.02112e+07	2.11298e+07	2.0913e+07	1.60471e+07	1.87432e+07	1.80655e+07	1.85486e+07	1.78696e+07	1.97107e+07	1.84849e+07	1.99095e+07	1.66534e+07	1.91837e+07	1.92533e+07	2.14257e+07	1.95731e+07	2.10368e+07	2.0283e+07	2.08473e+07
Dab2	Disabled homolog 2 OS=Mus musculus OX=10090 GN=Dab2 PE=1 SV=2	23.756	11	7	93	7	1.97658e+06	2.38877e+06	3.11584e+06	2.58865e+06	2.93664e+06	3.06224e+06	3.29306e+06	3.45236e+06	2.86342e+06	2.80969e+06	2.92014e+06	3.08145e+06	2.69348e+06	3.23141e+06	2.915e+06	3.14807e+06	4.00711e+06	3.56641e+06	3.99757e+06	4.1009e+06	3.76996e+06	4.08132e+06	3.86921e+06	3.89239e+06
Acaa1a	3-ketoacyl-CoA thiolase A, peroxisomal OS=Mus musculus OX=10090 GN=Acaa1a PE=1 SV=1	23.723	32	7	58	7	888376	1.28854e+06	1.34507e+06	1.47045e+06	1.59567e+06	1.78055e+06	1.78802e+06	1893052	1.78828e+06	1.83891e+06	2.0964e+06	2.1072e+06	1.94216e+06	2.29164e+06	1.94121e+06	2.0031e+06	2.69771e+06	2.50549e+06	2.70286e+06	3.05673e+06	2.72907e+06	3.17632e+06	2.37439e+06	2.76845e+06
Atp6v1a	V-type proton ATPase catalytic subunit A OS=Mus musculus OX=10090 GN=Atp6v1a PE=1 SV=2	23.717	18	6	58	6	1.00898e+06	1.3578e+06	1.7312e+06	1.50344e+06	1.61372e+06	1.5415e+06	1.65021e+06	1.57767e+06	1.87176e+06	1.65918e+06	1.81008e+06	1.83525e+06	1.73838e+06	2.01072e+06	1.67652e+06	1.81933e+06	2.44469e+06	1.86854e+06	2.0075e+06	2.3202e+06	2.11944e+06	2.19945e+06	1.87951e+06	1.94043e+06
Uqcrc1	Cytochrome b-c1 complex subunit 1, mitochondrial OS=Mus musculus OX=10090 GN=Uqcrc1 PE=1 SV=2	23.563	28	9	62	9	1.1836e+06	1.33623e+06	1.52739e+06	1.68157e+06	1.91153e+06	1.96385e+06	1.947e+06	1.92529e+06	1.8448e+06	1.88987e+06	2.23804e+06	2.22656e+06	2.19698e+06	2.42051e+06	2.75592e+06	2.33233e+06	2.45543e+06	2.5835e+06	2.86887e+06	3.21159e+06	3.04263e+06	3.37226e+06	2.73026e+06	2.9452e+06
Rpl13	60S ribosomal protein L13 OS=Mus musculus OX=10090 GN=Rpl13 PE=1 SV=3	23.51	28	6	329	6	5.92864e+06	8.10028e+06	9.09316e+06	8.69264e+06	9.0346e+06	8.93033e+06	9.96126e+06	1.09235e+07	9.40403e+06	9.99547e+06	1.05379e+07	1.06697e+07	9.54091e+06	1.07295e+07	1.0517e+07	1.11808e+07	1.06546e+07	1.10196e+07	1.19656e+07	1.23713e+07	1.24014e+07	1.30588e+07	1.23033e+07	1.21737e+07
Nme1	Nucleoside diphosphate kinase A OS=Mus musculus OX=10090 GN=Nme1 PE=1 SV=1	23.487	37	5	259	5	2.29118e+06	2.88699e+06	3.82433e+06	4.24756e+06	4.28853e+06	4.41951e+06	6.34396e+06	8.4692e+06	8.32818e+06	8.28868e+06	8.01481e+06	7.71467e+06	7.85411e+06	8.35258e+06	7.83062e+06	9.21751e+06	1.27665e+07	1.02249e+07	1.13322e+07	1.10771e+07	1.06654e+07	1.12766e+07	1.06963e+07	1.06261e+07
Eif3a	Eukaryotic translation initiation factor 3 subunit A OS=Mus musculus OX=10090 GN=Eif3a PE=1 SV=5	23.473	7	8	102	8	1.45439e+06	1.65069e+06	2.30301e+06	1.92015e+06	2.38064e+06	2.97818e+06	3.13504e+06	3.16636e+06	2.88941e+06	2.8251e+06	3.01763e+06	3.10495e+06	2.77189e+06	3.20386e+06	3.06282e+06	3.11279e+06	1.86657e+07	1.45605e+07	1.61445e+07	1.70297e+07	1.57371e+07	1.8121e+07	1.67417e+07	1.69087e+07
Rps11	40S ribosomal protein S11 OS=Mus musculus OX=10090 GN=Rps11 PE=1 SV=3	23.424	35	5	109	5	1.11969e+07	1.26022e+07	1.68151e+07	1.48763e+07	1.70326e+07	1.842e+07	1.99051e+07	2.22116e+07	2.09603e+07	2.03399e+07	2.1709e+07	2.17964e+07	2.22673e+07	2.34149e+07	2.17606e+07	2.41904e+07	2.6183e+07	2.41665e+07	2.44807e+07	2.97306e+07	2.66664e+07	3.25915e+07	2.67418e+07	2.99609e+07
Arpc4	Actin-related protein 2/3 complex subunit 4 OS=Mus musculus OX=10090 GN=Arpc4 PE=1 SV=3	23.411	42	6	221	6	5.67925e+06	6.60885e+06	8.84491e+06	8.50729e+06	9.77341e+06	1.0993e+07	1.16862e+07	1.27066e+07	1.08508e+07	1.14407e+07	1.26914e+07	1.32231e+07	1.11499e+07	1.39947e+07	1.27071e+07	1.32357e+07	1.60074e+07	1.42979e+07	1.4748e+07	1.56936e+07	1.64288e+07	1.69234e+07	1.46046e+07	1.54426e+07
Cndp2	Cytosolic non-specific dipeptidase OS=Mus musculus OX=10090 GN=Cndp2 PE=1 SV=1	23.367	25	8	94	8	2.22037e+06	2.40983e+06	3.758e+06	2.91935e+06	3.67629e+06	3.71142e+06	4.1737e+06	4.03223e+06	3.67965e+06	3.61478e+06	3.91923e+06	4.0572e+06	3.6182e+06	4.37948e+06	3.75546e+06	4.26436e+06	4.29271e+06	3.74974e+06	4.18838e+06	4.49516e+06	4.18065e+06	4.48768e+06	4270389	4.26852e+06
Usp5	Ubiquitin carboxyl-terminal hydrolase 5 OS=Mus musculus OX=10090 GN=Usp5 PE=1 SV=1	23.312	14	8	107	8	996205	1.42366e+06	1.52019e+06	1.4224e+06	1.40226e+06	1.49601e+06	1.62525e+06	1.53e+06	1.26854e+06	1.5124e+06	1.72985e+06	1.92734e+06	1.66183e+06	1.97256e+06	1.70065e+06	1.72671e+06	2.13855e+06	2.00843e+06	2.13598e+06	2.29652e+06	2.01518e+06	2.21941e+06	2.03022e+06	2.14927e+06
Anxa7	Annexin A7 OS=Mus musculus OX=10090 GN=Anxa7 PE=1 SV=2	23.235	17	7	66	7	984029	1.46341e+06	1.55915e+06	1.78768e+06	1.66582e+06	2.08823e+06	2.24316e+06	2.57018e+06	2.28252e+06	2.35174e+06	2.54824e+06	2.62867e+06	2.55201e+06	2.88339e+06	2.56734e+06	2.81556e+06	2.70218e+06	2.96383e+06	3.13375e+06	3.15587e+06	3.20799e+06	3.43571e+06	3.13626e+06	3.13966e+06
Myh14	Myosin-14 OS=Mus musculus OX=10090 GN=Myh14 PE=1 SV=1	23.123	3	5	133	1																	350446	265908	359395	401448	390131	356550	347769	444842
Ahcy	Adenosylhomocysteinase OS=Mus musculus OX=10090 GN=Ahcy PE=1 SV=3	23.092	22	7	119	7	1.97578e+06	2.2481e+06	2.9294e+06	2.37917e+06	2.57791e+06	2.67266e+06	2.99987e+06	3.01684e+06	3.11671e+06	2.8482e+06	2.99824e+06	3.14978e+06	2.86931e+06	3.30713e+06	3.07109e+06	3.19771e+06	3.95468e+06	3.59559e+06	3.75528e+06	4.04587e+06	3.98354e+06	4.01756e+06	3.60435e+06	3.74741e+06
Cyb5r3	NADH-cytochrome b5 reductase 3 OS=Mus musculus OX=10090 GN=Cyb5r3 PE=1 SV=3	23.015	18	5	66	5	1.52229e+06	1.89172e+06	2.46044e+06	2.03581e+06	2.2419e+06	4.46556e+06	3.92367e+06	5.33847e+06	4.49401e+06	4.33566e+06	4.7653e+06	4.93073e+06	5.56623e+06	5.37031e+06	4.5988e+06	5.55155e+06	2.97478e+06	2.62831e+06	2.86942e+06	3.14263e+06	3.00303e+06	2.70897e+06	2.44506e+06	3.0656e+06
Rpn1	Dolichyl-diphosphooligosaccharide--protein glycosyltransferase subunit 1 OS=Mus musculus OX=10090 GN=Rpn1 PE=1 SV=1	22.953	16	8	99	8	2.18186e+06	2.13617e+06	2.50297e+06	2.19647e+06	2.49904e+06	2.59196e+06	2.92653e+06	2.92489e+06	3.023e+06	2.85487e+06	2.7537e+06	2.98475e+06	2.86196e+06	3.49071e+06	2.97719e+06	3.36117e+06	4.03694e+06	3.60046e+06	3.97499e+06	4.09316e+06	3.99579e+06	3.95356e+06	3.81556e+06	3.81908e+06
Ruvbl1	RuvB-like 1 OS=Mus musculus OX=10090 GN=Ruvbl1 PE=1 SV=1	22.905	21	7	64	7	1.13502e+06	1.16892e+06	1.49549e+06	1.42801e+06	1.55545e+06	1.66699e+06	1.76411e+06	1.69353e+06	1.93492e+06	1.73231e+06	2.06944e+06	2.05005e+06	2.00002e+06	2.21228e+06	1902842	2.01351e+06	2.34637e+06	2.29401e+06	2.47579e+06	2.57812e+06	2.45122e+06	2.81132e+06	2.50832e+06	2.59619e+06
H1-3	Histone H1.3 OS=Mus musculus OX=10090 GN=H1-3 PE=1 SV=2	22.899	29	7	423	1	2.72505e+06	3.22568e+06	3621678	2.9831e+06	2.98631e+06	2.72816e+06	2.97614e+06	2.90286e+06	2.7401e+06	2.70001e+06	2658728	2.92525e+06	2501187	3.06541e+06	2731071	3.12001e+06	2.36748e+06	2.13649e+06	2.47191e+06	2.60552e+06	2588813	2.66735e+06	2337597	2.54817e+06
Lgals3bp	Galectin-3-binding protein OS=Mus musculus OX=10090 GN=Lgals3bp PE=1 SV=1	22.759	16	6	85	6	1.41043e+06	2.28474e+06	2.32386e+06	2.74308e+06	2.37316e+06	2.59749e+06	2.75479e+06	2.4749e+06	2.05978e+06	2.08483e+06	2.38198e+06	2.24264e+06	2.17959e+06	2.2778e+06	1.93982e+06	1.91851e+06	2.29995e+06	2.19913e+06	2.41324e+06	2.43484e+06	2.35254e+06	2.20369e+06	1.8154e+06	1.88973e+06
Aco2	Aconitate hydratase, mitochondrial OS=Mus musculus OX=10090 GN=Aco2 PE=1 SV=1	22.632	11	7	74	7	1.37734e+06	1.99837e+06	2.25114e+06	2.05442e+06	2.25686e+06	2.25339e+06	2.53157e+06	2.58313e+06	2.36539e+06	2.53861e+06	2.49957e+06	2.61902e+06	2.51151e+06	2.84078e+06	2.73213e+06	2.90228e+06	2.8284e+06	2.68312e+06	3.10222e+06	3.44272e+06	2.6171e+06	3.40413e+06	3.09397e+06	3.22204e+06
Mdh1	Malate dehydrogenase, cytoplasmic OS=Mus musculus OX=10090 GN=Mdh1 PE=1 SV=3	22.6	22	6	109	6	2.86579e+06	3.19717e+06	4.04031e+06	3.57505e+06	4.01485e+06	4.10898e+06	4.36411e+06	4.19634e+06	4.34458e+06	4.16021e+06	4.23578e+06	4.55198e+06	4.34271e+06	4.93778e+06	4.24194e+06	4.83146e+06	5.15169e+06	4.56041e+06	4.82469e+06	5.33406e+06	5.09506e+06	5.62857e+06	4.94979e+06	5.14729e+06
Snx5	Sorting nexin-5 OS=Mus musculus OX=10090 GN=Snx5 PE=1 SV=1	22.495	20	7	111	7	1.6481e+06	2.02282e+06	2.90433e+06	2.48781e+06	2.80232e+06	2.77566e+06	3.13618e+06	2.93773e+06	2.87736e+06	2.85567e+06	3.09405e+06	3.17076e+06	2955305	3.29983e+06	3.25776e+06	3.2639e+06	3.86642e+06	3.3836e+06	3.67424e+06	4.02611e+06	3.8108e+06	3.99625e+06	3.64717e+06	3.81188e+06
Vwa5a	von Willebrand factor A domain-containing protein 5A OS=Mus musculus OX=10090 GN=Vwa5a PE=1 SV=2	22.482	10	7	109	7	1.97695e+06	2.49715e+06	3.06367e+06	2.86666e+06	1.8219e+06	2.15579e+06	2.27926e+06	2.56243e+06	2.37883e+06	2.40202e+06	2.55061e+06	2.47136e+06	2.25379e+06	2.7535e+06	2.53575e+06	2.57839e+06	3.17432e+06	2.57266e+06	3.3432e+06	3.66869e+06	2.78704e+06	3.36356e+06	2.80918e+06	3.20134e+06
Rab5c	Ras-related protein Rab-5C OS=Mus musculus OX=10090 GN=Rab5c PE=1 SV=2	22.459	49	7	140	7	2.46002e+06	2.9571e+06	3.60461e+06	3.00882e+06	3.15611e+06	3.21924e+06	3.39998e+06	4.15881e+06	3.73961e+06	3.66778e+06	3.85371e+06	3.80767e+06	3.80717e+06	4.28095e+06	4.01729e+06	4.2511e+06	4.31156e+06	4.04524e+06	4.52875e+06	4.56353e+06	4.34382e+06	4.65266e+06	4.31404e+06	4.62019e+06
Pa2g4	Proliferation-associated protein 2G4 OS=Mus musculus OX=10090 GN=Pa2g4 PE=1 SV=3	22.429	19	6	105	6	1.8144e+06	2.3048e+06	2.44421e+06	2.38153e+06	2.38075e+06	2.37556e+06	2.53193e+06	2.31701e+06	1.78385e+06	2.29876e+06	2.38451e+06	2.33948e+06	2.289e+06	2.41791e+06	2.34441e+06	2.50747e+06	3.15296e+06	3.39482e+06	3.23762e+06	3.83457e+06	3.60117e+06	3.96223e+06	3.63197e+06	3.67384e+06
Hsph1	Heat shock protein 105 kDa OS=Mus musculus OX=10090 GN=Hsph1 PE=1 SV=2	22.366	10	6	74	5	452539	590953	629317	676205	683161	771996	910208	947057	850000	886235	813575	979857	869308	1.01329e+06	934094	956222	1.02266e+06	995778	943908	1.19116e+06	1.03591e+06	1.22947e+06	1.13293e+06	1.22703e+06
Tpm3	Tropomyosin alpha-3 chain OS=Mus musculus OX=10090 GN=Tpm3 PE=1 SV=3	22.234	23	6	72	6	1.61438e+06	2.03808e+06	2.51351e+06	2.61359e+06	3.22144e+06	3.57599e+06	3.98258e+06	4.38991e+06	4.00524e+06	5.63389e+06	5.00847e+06	5.28917e+06	5.33828e+06	5.54506e+06	4.86193e+06	6.84926e+06	7.24334e+06	7.83823e+06	8.22383e+06	9.25792e+06	9.28863e+06	1.02486e+07	9.07817e+06	8.54164e+06
G3bp1	Ras GTPase-activating protein-binding protein 1 OS=Mus musculus OX=10090 GN=G3bp1 PE=1 SV=1	22.143	22	6	85	6	1.79839e+06	2.31906e+06	2.86325e+06	2.70238e+06	2.53654e+06	2.2963e+06	2.73297e+06	2.65399e+06	1.83492e+06	2.14439e+06	2.54686e+06	2.43129e+06	2.14242e+06	2.51936e+06	2.13197e+06	2.33772e+06	2.25491e+06	2.60587e+06	2.60648e+06	2.3761e+06	2.7947e+06	2.72245e+06	2.61977e+06	2.60976e+06
Ifit1	Interferon-induced protein with tetratricopeptide repeats 1 OS=Mus musculus OX=10090 GN=Ifit1 PE=1 SV=2	22.077	15	5	44	5	1.38542e+06	2.04754e+06	2.33425e+06	2.04303e+06	2.16452e+06	2.1623e+06	2.38239e+06	2.05184e+06	1.64053e+06	1.62845e+06	1.98942e+06	1.90945e+06	1.71522e+06	1.94196e+06	1.83673e+06	1.88885e+06	1.47057e+06	1.48596e+06	1.58893e+06	1.72591e+06	1.62391e+06	1.63431e+06	1.57653e+06	1.48542e+06
Arpc2	Actin-related protein 2/3 complex subunit 2 OS=Mus musculus OX=10090 GN=Arpc2 PE=1 SV=3	21.995	29	6	83	6	1.972e+06	2.83419e+06	2.84259e+06	2.41121e+06	2.25919e+06	3.06961e+06	3.17754e+06	3.35951e+06	3.11382e+06	3.30812e+06	3.60357e+06	4.10702e+06	3.52677e+06	3.80813e+06	3.38918e+06	4.53904e+06	4.55992e+06	4.61054e+06	5.45343e+06	6.46318e+06	6.89854e+06	5.06805e+06	6.05169e+06	6.1858e+06
Stat1	Signal transducer and activator of transcription 1 OS=Mus musculus OX=10090 GN=Stat1 PE=1 SV=1	21.866	12	7	87	7	2.11443e+06	2.72603e+06	3.07865e+06	2.52971e+06	2.76573e+06	2.8671e+06	3.10523e+06	3.08792e+06	2.65757e+06	2.83328e+06	2.8056e+06	2.91787e+06	2.64839e+06	3.10961e+06	2.75703e+06	3.08972e+06	2.46305e+06	2.23652e+06	2.39003e+06	2.58225e+06	2.49121e+06	2.7198e+06	2.48695e+06	2.46746e+06
Clic4	Chloride intracellular channel protein 4 OS=Mus musculus OX=10090 GN=Clic4 PE=1 SV=3	21.826	49	8	37	8	2.08143e+06	2.98493e+06	2.99161e+06	2.39891e+06	2.62837e+06	2.62765e+06	2.86014e+06	2.7888e+06	2.99364e+06	3.33223e+06	3.59746e+06	3.4554e+06	3.44727e+06	3.75333e+06	3.45756e+06	3.73901e+06	4.30382e+06	4.83526e+06	5.67254e+06	4.99021e+06	4.56401e+06	4.95402e+06	4.39719e+06	4.482e+06
Ctsb	Cathepsin B OS=Mus musculus OX=10090 GN=Ctsb PE=1 SV=2	21.74	22	5	99	5	1.28783e+06	1.75251e+06	2.19119e+06	1.9108e+06	1.95072e+06	2.17473e+06	2.30857e+06	2.34819e+06	2.29436e+06	2.22086e+06	2.42681e+06	2.37204e+06	2.26332e+06	2.70178e+06	2.27974e+06	2.49832e+06	3.13829e+06	2.64411e+06	2.95078e+06	3.37224e+06	3.20943e+06	3.34291e+06	3.16666e+06	3.08385e+06
Psma4	Proteasome subunit alpha type-4 OS=Mus musculus OX=10090 GN=Psma4 PE=1 SV=1	21.542	26	5	49	5	753811	848174	1.17678e+06	1.03632e+06	1.20186e+06	1.22918e+06	1.205e+06	1.06369e+06	1.77671e+06	1.51157e+06	1.81652e+06	1.83429e+06	1.52672e+06	1.84144e+06	1.60534e+06	1.8841e+06	2.61926e+06	2.48707e+06	2.79858e+06	2.88309e+06	2.83222e+06	2.82433e+06	2.24658e+06	2.42068e+06
Gars1	Glycine--tRNA ligase OS=Mus musculus OX=10090 GN=Gars1 PE=1 SV=1	21.502	15	8	85	8	720255	766539	901263	1.24673e+06	1.44236e+06	1.45279e+06	1.52315e+06	1.60138e+06	1.34801e+06	1.49341e+06	1.49504e+06	1.63067e+06	1.3866e+06	1.60212e+06	1.41561e+06	1.46151e+06	2.21861e+06	2.13388e+06	2.13445e+06	2.46681e+06	2.22022e+06	2.20184e+06	2.08225e+06	2.10574e+06
Rps2	40S ribosomal protein S2 OS=Mus musculus OX=10090 GN=Rps2 PE=1 SV=3	21.495	29	7	265	7	5.19452e+06	4.13577e+06	5.98223e+06	4.02862e+06	3.77113e+06	4.34136e+06	4.70226e+06	3.98351e+06	5.60071e+06	4.99367e+06	4.37898e+06	4.65582e+06	4.21864e+06	5.07541e+06	4.62545e+06	4.9345e+06	7.15664e+06	5.71877e+06	5.92657e+06	6.17217e+06	5.61087e+06	5.93287e+06	5.78438e+06	5.89249e+06
Naca	Nascent polypeptide-associated complex subunit alpha, muscle-specific form OS=Mus musculus OX=10090 GN=Naca PE=1 SV=2	21.176	4	5	180	5	4.28307e+06	5.72093e+06	7.24244e+06	5.98042e+06	6.35105e+06	6.13332e+06	6.46994e+06	6.28051e+06	5.54495e+06	5.32893e+06	5.5802e+06	5.62568e+06	4.99727e+06	5.7101e+06	5.61669e+06	5.56909e+06	6.80883e+06	5.9288e+06	6.35918e+06	6.84856e+06	6.50814e+06	7.07028e+06	6.51781e+06	6.81336e+06
Vdac3	Voltage-dependent anion-selective channel protein 3 OS=Mus musculus OX=10090 GN=Vdac3 PE=1 SV=1	21.12	23	5	122	4	1.02063e+06	1.15128e+06	1.35448e+06	1.27568e+06	1.42585e+06	1.86815e+06	1.77551e+06	1.93774e+06	2.22079e+06	2.28456e+06	2.51042e+06	2.52016e+06	2.45669e+06	2.92492e+06	2.67491e+06	3.04893e+06	4.1013e+06	3.73041e+06	3.91843e+06	4.11453e+06	3.62966e+06	4.39882e+06	3.95645e+06	3.88408e+06
Rps27a	Ubiquitin-40S ribosomal protein S27a OS=Mus musculus OX=10090 GN=Rps27a PE=1 SV=2	20.992	30	4	895	4	1.69497e+07	2.0341e+07	2.50734e+07	2.08998e+07	2.52849e+07	2.27098e+07	2.80595e+07	2.73391e+07	2.95806e+07	3.05195e+07	3.26149e+07	3.66911e+07	3.17348e+07	3.46115e+07	3.53895e+07	3.56423e+07	3.67581e+07	3.10666e+07	3.29568e+07	3.49993e+07	3.32535e+07	3.47896e+07	3.38552e+07	3.41356e+07
Ppp2ca	Serine/threonine-protein phosphatase 2A catalytic subunit alpha isoform OS=Mus musculus OX=10090 GN=Ppp2ca PE=1 SV=1	20.897	23	4	43	4	675749	1.11604e+06	1.10749e+06	1.25326e+06	1.23274e+06	1.00724e+06	1.57072e+06	1.21448e+06	1.08095e+06	1.57406e+06	1.47165e+06	1.33301e+06	1.34802e+06	1.55832e+06	1.1832e+06	1.25774e+06	1.12009e+06	1.08156e+06	1.29266e+06	1.24556e+06	1.13437e+06	1.25988e+06	1.29127e+06	1.29303e+06
Rps9	40S ribosomal protein S9 OS=Mus musculus OX=10090 GN=Rps9 PE=1 SV=3	20.837	27	7	224	7	4.78702e+06	6.40664e+06	7.27414e+06	5.93649e+06	6.83507e+06	7.37767e+06	8.3635e+06	8.76034e+06	8.63074e+06	7.86865e+06	8.48434e+06	8.45702e+06	7.66484e+06	8.97466e+06	8.51909e+06	8.96708e+06	1.13192e+07	9.74124e+06	1.02982e+07	1.08324e+07	1.05009e+07	1.1883e+07	1.06588e+07	1.07376e+07
Anp32a	Acidic leucine-rich nuclear phosphoprotein 32 family member A OS=Mus musculus OX=10090 GN=Anp32a PE=1 SV=1	20.826	26	6	78	4	1.63403e+06	2.37585e+06	2.41166e+06	2.42291e+06	2.44392e+06	2.51629e+06	2.91248e+06	3.05486e+06	2.4648e+06	2.70041e+06	2.81047e+06	2.73062e+06	2.61863e+06	3.06698e+06	2.822e+06	2.95637e+06	3.308e+06	3.12402e+06	3.39733e+06	3.5758e+06	3.10367e+06	3.72652e+06	2.9186e+06	3.29164e+06
Ran	GTP-binding nuclear protein Ran OS=Mus musculus OX=10090 GN=Ran PE=1 SV=3	20.65	28	6	241	6	7.56127e+06	8.0541e+06	1.0039e+07	7.7282e+06	8.20912e+06	7.98087e+06	8.32455e+06	8.5896e+06	9.75366e+06	9.12236e+06	8.53922e+06	9.51556e+06	8.50337e+06	9.9101e+06	9.15607e+06	1.04516e+07	1.16079e+07	9.81486e+06	1.00712e+07	1.19987e+07	1.08418e+07	1.13225e+07	1.04958e+07	1.07583e+07
Dhx9	ATP-dependent RNA helicase A OS=Mus musculus OX=10090 GN=Dhx9 PE=1 SV=2	20.628	6	7	37	7	1.20548e+06	1.38007e+06	1.78263e+06	1.25779e+06	1.42063e+06	1.39576e+06	1.52393e+06	1.55551e+06	1.63418e+06	1.64631e+06	1.52157e+06	1.74638e+06	1.70176e+06	2.05361e+06	1.96804e+06	2.03218e+06	2.3342e+06	2.16673e+06	2.44741e+06	2.51011e+06	2.40715e+06	2.70004e+06	2.50343e+06	2.35123e+06
Nampt	Nicotinamide phosphoribosyltransferase OS=Mus musculus OX=10090 GN=Nampt PE=1 SV=1	20.524	20	7	93	7	1.7045e+06	1749035	2.60592e+06	2.13294e+06	2.69454e+06	2.95786e+06	3.40797e+06	3432119	3.14929e+06	3.1083e+06	3.31469e+06	3.34518e+06	2.97722e+06	3.68985e+06	3.28631e+06	3.74279e+06	4.0007e+06	3.54108e+06	3.70332e+06	4.06461e+06	3.90985e+06	3.96307e+06	3.69372e+06	3.62207e+06
Akr1b1	Aldo-keto reductase family 1 member B1 OS=Mus musculus OX=10090 GN=Akr1b1 PE=1 SV=3	20.447	19	6	121	6	3.02569e+06	3.29822e+06	4.01777e+06	3.69112e+06	3.20069e+06	4.20429e+06	4.3942e+06	4.00441e+06	4.08751e+06	4.13947e+06	4.05691e+06	4.27842e+06	4.19583e+06	4.66062e+06	4.49864e+06	4.83542e+06	4.26324e+06	4.84347e+06	5.01396e+06	5.35304e+06	5.44086e+06	5.76173e+06	5.59492e+06	5.6347e+06
H2-D1	H-2 class I histocompatibility antigen, D-D alpha chain OS=Mus musculus OX=10090 GN=H2-D1 PE=1 SV=1	20.341	16	5	117	2	1.27214e+06	1.57116e+06	1.69406e+06	1.66223e+06	1.79156e+06	1.72344e+06	1.83503e+06	1.99182e+06	1.44872e+06	1.81283e+06	1.85245e+06	1.77482e+06	1.7411e+06	1.96454e+06	1.91442e+06	1.95189e+06	1.95189e+06	1.8139e+06	1.98094e+06	2.06722e+06	2.14287e+06	2.2148e+06	1.96405e+06	2.06022e+06
Calm2	Calmodulin-2 OS=Mus musculus OX=10090 GN=Calm2 PE=1 SV=1	20.247	45	7	223	7	1.02866e+07	1.229e+07	1.36871e+07	1.15474e+07	1.24635e+07	1.20131e+07	1.32228e+07	1.25784e+07	1.04812e+07	1.14969e+07	1.2416e+07	1.25652e+07	1.18829e+07	1.37577e+07	1.27011e+07	1.34823e+07	1.54281e+07	1.49513e+07	1.6369e+07	1.80562e+07	1.66399e+07	1.82951e+07	1.66257e+07	1.67083e+07
Myl12b	Myosin regulatory light chain 12B OS=Mus musculus OX=10090 GN=Myl12b PE=1 SV=2	20.129	46	6	108	6	2.62785e+06	3.51201e+06	4.32446e+06	3.64067e+06	4.06978e+06	4.02586e+06	4.56451e+06	4.85356e+06	4.78386e+06	4.63387e+06	4.79994e+06	5.26331e+06	4.44748e+06	5.27298e+06	4.80992e+06	5.05305e+06	6.30236e+06	5.68327e+06	6.14211e+06	6.65145e+06	6.23187e+06	6.91418e+06	6.10419e+06	6.17557e+06
Rhoc	Rho-related GTP-binding protein RhoC OS=Mus musculus OX=10090 GN=Rhoc PE=1 SV=2	20.091	42	6	187	2	731206	825858	918009	688014	625966	686080	894474	797487	913604	911303	898124	977073	971942	1.03761e+06	905891	993118	1.52149e+06	1.42954e+06	1.53116e+06	1.56389e+06	1.41559e+06	1.50632e+06	1.24101e+06	1.23324e+06
Ddx17	Probable ATP-dependent RNA helicase DDX17 OS=Mus musculus OX=10090 GN=Ddx17 PE=1 SV=1	19.877	12	7	118	2	225319	349289	341107	277659	304039	303573	381040	345472	380791	395481	410307	426555	401419	480282	422341	441464	418987	408813	390790	415799	506958	577464	422691	439376
Rpl13a	60S ribosomal protein L13a OS=Mus musculus OX=10090 GN=Rpl13a PE=1 SV=4	19.852	23	4	203	4	6.04401e+06	7.22931e+06	7.84053e+06	6.27569e+06	6.31681e+06	5.86898e+06	6.79507e+06	6.12553e+06	5.99341e+06	5.46228e+06	5.27029e+06	5.46016e+06	4.6533e+06	5.58967e+06	4.91613e+06	5.29468e+06	6.73157e+06	5.33614e+06	5.72446e+06	6.33179e+06	6.00661e+06	6.52372e+06	5.41461e+06	5.6118e+06
Rhoa	Transforming protein RhoA OS=Mus musculus OX=10090 GN=Rhoa PE=1 SV=1	19.835	42	6	165	2	3.35746e+06	3.77957e+06	4.74107e+06	2.87369e+06	3.54562e+06	3.47497e+06	4.05224e+06	3.86061e+06	4.32013e+06	3.71003e+06	3.53992e+06	3.80874e+06	3.25116e+06	3.66282e+06	2.96892e+06	2.99363e+06	5.28092e+06	4.54768e+06	4.63061e+06	5.0181e+06	4.70807e+06	4.69931e+06	4.10737e+06	3.83792e+06
Rps15	40S ribosomal protein S15 OS=Mus musculus OX=10090 GN=Rps15 PE=1 SV=2	19.819	21	2	79	2	875760	1.50131e+06	1.16952e+06	1.3935e+06	1.80458e+06	1.87798e+06	1.94456e+06	1.9e+06	1.00626e+06	1.67871e+06	1.97154e+06	1.79939e+06	1.69624e+06	1.93116e+06	1.61684e+06	1.72632e+06	1.4007e+06	2.1421e+06	2.17959e+06	2.39816e+06	2.25711e+06	2.31452e+06	2.17333e+06	2.17098e+06
Eef1b	Elongation factor 1-beta OS=Mus musculus OX=10090 GN=Eef1b PE=1 SV=5	19.776	48	5	159	5	4.18838e+06	4.33153e+06	5.4462e+06	4.73888e+06	5.42948e+06	5.74096e+06	6.3437e+06	6.20273e+06	5.42727e+06	5.60503e+06	6.17173e+06	5.67968e+06	5.59971e+06	6.36371e+06	5.92841e+06	6.14782e+06	8.70568e+06	7.88001e+06	8.38626e+06	9.0591e+06	8.41136e+06	9.19016e+06	8.26424e+06	8.41097e+06
M6pr	Cation-dependent mannose-6-phosphate receptor OS=Mus musculus OX=10090 GN=M6pr PE=1 SV=1	19.713	25	5	42	5	1.08397e+06	1.01526e+06	1.52987e+06	1.26332e+06	1.49273e+06	1.751e+06	1.91873e+06	2.01176e+06	2.2554e+06	1.9272e+06	2.24852e+06	2.13286e+06	2.28647e+06	2262661	2.1039e+06	2.16694e+06	2.92025e+06	2.38588e+06	2.45648e+06	2.88754e+06	2.65027e+06	2.78465e+06	2.77314e+06	2.68663e+06
Ehd4	EH domain-containing protein 4 OS=Mus musculus OX=10090 GN=Ehd4 PE=1 SV=1	19.703	21	8	33	8	821255	962162	1.24977e+06	1.30554e+06	1.33123e+06	1.71926e+06	1.77666e+06	1.72408e+06	1.57408e+06	1.56623e+06	1.80613e+06	1.75302e+06	1.55742e+06	1.94393e+06	1.81715e+06	1.99511e+06	1.93527e+06	1.6356e+06	1.91961e+06	2.0495e+06	1.8569e+06	1.93261e+06	1.85446e+06	1.84138e+06
Stip1	Stress-induced-phosphoprotein 1 OS=Mus musculus OX=10090 GN=Stip1 PE=1 SV=1	19.701	12	5	53	5	1.57529e+06	1.67891e+06	2.10081e+06	2.29337e+06	2.29684e+06	2.50492e+06	2.82605e+06	3.1292e+06	2.788e+06	2.7823e+06	2.8566e+06	3.00576e+06	2.76521e+06	3.3787e+06	2.93198e+06	3.40116e+06	3.71192e+06	3.53187e+06	3.89785e+06	3.91656e+06	3.70978e+06	3.97041e+06	3.74676e+06	3.87604e+06
Rpl5	60S ribosomal protein L5 OS=Mus musculus OX=10090 GN=Rpl5 PE=1 SV=3	19.674	19	5	92	5	2.10983e+06	2.77048e+06	3.50805e+06	3.37437e+06	3.57688e+06	3.97507e+06	4.12383e+06	4.28782e+06	3.74189e+06	3.84864e+06	3.92663e+06	4.23901e+06	3.65454e+06	4.47711e+06	3.99866e+06	4.21995e+06	4.62028e+06	4.73502e+06	5.05276e+06	5.28946e+06	5.03804e+06	5.31027e+06	4.83744e+06	4.96711e+06
Ftl1	Ferritin light chain 1 OS=Mus musculus OX=10090 GN=Ftl1 PE=1 SV=2	19.649	33	4	35	4	1.74284e+06	1.6629e+06	3.08722e+06	2.26907e+06	2.72621e+06	2.74025e+06	2.99074e+06	3.27322e+06	4.1087e+06	3.40589e+06	3.70241e+06	4.45208e+06	3.98901e+06	3.77755e+06	3.43431e+06	4.08894e+06	7.2008e+06	6.3164e+06	6.1115e+06	6.45835e+06	6.52517e+06	6.51007e+06	5.84765e+06	5.90467e+06
Rab1A	Ras-related protein Rab-1A OS=Mus musculus OX=10090 GN=Rab1A PE=1 SV=3	19.637	40	6	59	3	3.77162e+06	5.02085e+06	6.46028e+06	5.71761e+06	6.20991e+06	6.19775e+06	6.97053e+06	7.54512e+06	6.03631e+06	6.39542e+06	6.64939e+06	7.26983e+06	6.26865e+06	7.79627e+06	7.0365e+06	7.40014e+06	7.62717e+06	7.30251e+06	7.76393e+06	8.75375e+06	8.23827e+06	9.0412e+06	7.49949e+06	8.08559e+06
Krt1	Keratin, type II cytoskeletal 1 OS=Mus musculus OX=10090 GN=Krt1 PE=1 SV=4	19.533	7	5	315	3	1.79395e+06	2.15351e+06	2.59201e+06	2.22633e+06	2.31997e+06	2.15692e+06	2.50321e+06	2.65892e+06	1.92236e+06	1.94595e+06	1.93017e+06	2.11158e+06	1.72043e+06	1.89788e+06	1.76064e+06	1.77514e+06	5.81345e+07	4.59977e+07	4.97489e+07	5.44784e+07	4.81697e+07	5.36137e+07	4.76164e+07	4.99031e+07
Rps5	40S ribosomal protein S5 OS=Mus musculus OX=10090 GN=Rps5 PE=1 SV=3	19.522	38	6	138	6	3.53819e+06	4.12772e+06	4.63168e+06	4.14699e+06	4.12523e+06	4.14197e+06	4.13962e+06	4.02204e+06	3.06132e+06	3.8021e+06	4.1265e+06	4.12109e+06	3.58118e+06	4.10683e+06	3.65777e+06	4.32443e+06	3.31006e+06	4.09837e+06	4.01846e+06	4.77726e+06	4.54149e+06	4.86742e+06	4.38508e+06	4.39408e+06
Rpl30	60S ribosomal protein L30 OS=Mus musculus OX=10090 GN=Rpl30 PE=1 SV=2	19.432	31	3	327	3	5.28087e+06	6.85776e+06	9155560	8.49671e+06	9.32853e+06	9.87384e+06	1.06095e+07	1.12154e+07	9.9375e+06	1.07318e+07	1.102e+07	1.22199e+07	1.0084e+07	1.25299e+07	1.17186e+07	1.21535e+07	1.14293e+07	1.19823e+07	1.27088e+07	1.37605e+07	1.2265e+07	1.42477e+07	1.29457e+07	1.34282e+07
Krt5	Keratin, type II cytoskeletal 5 OS=Mus musculus OX=10090 GN=Krt5 PE=1 SV=1	19.417	8	5	202	1	1.34462e+06	1.78579e+06	2.27888e+06	2.08293e+06	2.54686e+06	2.92582e+06	2.5355e+06	1.96011e+06	1.49529e+06	1.5956e+06	1.78302e+06	1.76428e+06	1.62746e+06	1.47266e+06	1.28898e+06	1.51144e+06	4.36631e+07	3.76167e+07	4.2836e+07	4.19823e+07	4.03096e+07	3.37437e+07	3.37102e+07	3.04401e+07
Psmd14	26S proteasome non-ATPase regulatory subunit 14 OS=Mus musculus OX=10090 GN=Psmd14 PE=1 SV=2	19.415	26	4	41	4	922050	1.17832e+06	1.4888e+06	1.40872e+06	1.5774e+06	1.51148e+06	1.85591e+06	1.60124e+06	1.49779e+06	1.57926e+06	1.7288e+06	1.70335e+06	1.55346e+06	1.9992e+06	1.65504e+06	1.74632e+06	1.84078e+06	1.60177e+06	1.86418e+06	1.83657e+06	1.90679e+06	2.02244e+06	1.82712e+06	1.74989e+06
Nceh1	Neutral cholesterol ester hydrolase 1 OS=Mus musculus OX=10090 GN=Nceh1 PE=1 SV=1	19.389	28	6	51	6	1.34273e+06	1.35551e+06	1.7966e+06	1.6414e+06	1.54384e+06	1.68873e+06	1.51457e+06	1.31578e+06	1.39527e+06	1.31907e+06	1.36568e+06	1.42665e+06	1.26852e+06	1.22727e+06	1.13512e+06	1.13071e+06	1.9814e+06	2.29903e+06	2.42901e+06	2.46328e+06	2.20801e+06	2.36803e+06	1.89551e+06	1.72289e+06
Rpl7	60S ribosomal protein L7 OS=Mus musculus OX=10090 GN=Rpl7 PE=1 SV=2	19.201	23	6	79	6	3.39386e+06	4.93178e+06	5545282	5.4855e+06	5.87578e+06	6.1014e+06	6.6679e+06	7.67652e+06	7.76457e+06	7.65874e+06	7.90381e+06	8.05397e+06	8.35486e+06	9.04684e+06	9.08314e+06	8.66942e+06	8.62988e+06	7.55854e+06	8.65694e+06	8.95538e+06	8.41886e+06	1.01588e+07	8.93203e+06	9.10748e+06
Syncrip	Heterogeneous nuclear ribonucleoprotein Q OS=Mus musculus OX=10090 GN=Syncrip PE=1 SV=2	19.115	13	7	101	7	1.94571e+06	1.86596e+06	1.97977e+06	2.02835e+06	2.61695e+06	2.50771e+06	2.58562e+06	2.42878e+06	2.51898e+06	2.61242e+06	2.96285e+06	3.0476e+06	2.44971e+06	3.15098e+06	2.8069e+06	2.667e+06	3.67266e+06	3.59574e+06	3.75888e+06	4.34693e+06	4.04771e+06	4.43205e+06	3.67049e+06	3.81657e+06
Psmc2	26S proteasome regulatory subunit 7 OS=Mus musculus OX=10090 GN=Psmc2 PE=1 SV=5	19.1	21	8	47	8	770805	1.31437e+06	1.29426e+06	1.35719e+06	1.51034e+06	1.77383e+06	1.45043e+06	1.92579e+06	1.72227e+06	1.88065e+06	1.96152e+06	1.97421e+06	1.8353e+06	2.20462e+06	2.03863e+06	2.15602e+06	2.3177e+06	2.26053e+06	2.30789e+06	2.54366e+06	2.57171e+06	2.71079e+06	2.28847e+06	2.53823e+06
Sh3bgrl	SH3 domain-binding glutamic acid-rich-like protein OS=Mus musculus OX=10090 GN=Sh3bgrl PE=1 SV=1	18.962	69	5	85	5	1.80948e+06	1.91763e+06	2.44174e+06	2.47909e+06	2.19508e+06	2.62891e+06	2.94701e+06	2.85102e+06	2.90736e+06	2.48853e+06	2.69942e+06	2.78521e+06	2.50977e+06	2.74869e+06	2.53523e+06	2.70128e+06	3.44838e+06	3.04259e+06	3.32214e+06	3.72049e+06	3.43232e+06	3.58361e+06	3.25872e+06	3.25351e+06
Eif3l	Eukaryotic translation initiation factor 3 subunit L OS=Mus musculus OX=10090 GN=Eif3l PE=1 SV=1	18.945	16	7	47	7	770189	1.11619e+06	1.20518e+06	1.30352e+06	1.33103e+06	1.296e+06	1.45411e+06	1.42124e+06	1.07496e+06	1.35739e+06	1.36464e+06	1.4925e+06	1.40217e+06	1.54914e+06	1.36033e+06	1.39857e+06	1241920	1.45065e+06	1.61981e+06	1.74529e+06	1.71518e+06	1.78509e+06	1.62184e+06	1.64035e+06
Vdac1	Voltage-dependent anion-selective channel protein 1 OS=Mus musculus OX=10090 GN=Vdac1 PE=1 SV=3	18.922	30	6	101	5	3.05115e+06	3.81782e+06	4.49086e+06	4.14466e+06	4.1205e+06	4.20732e+06	4.58216e+06	3.87745e+06	4.10704e+06	3.81447e+06	3.86352e+06	4.10811e+06	3.45801e+06	3.89031e+06	3.47119e+06	3.74863e+06	6.06878e+06	4.83617e+06	5.47429e+06	6.1417e+06	5.41547e+06	5.09407e+06	4.59394e+06	4.50841e+06
Pnp	Purine nucleoside phosphorylase OS=Mus musculus OX=10090 GN=Pnp PE=1 SV=2	18.847	19	4	55	4	826012	947028	1.15017e+06	1.20419e+06	1.19371e+06	1.31717e+06	1.45776e+06	1.36973e+06	1.40573e+06	1.47157e+06	1.68772e+06	1.74247e+06	1.44503e+06	1.60737e+06	1.3104e+06	1.41963e+06	1.46554e+06	1.34279e+06	1.36062e+06	1.61234e+06	1.49805e+06	1.7577e+06	1.4828e+06	1.56954e+06
Itgb2	Integrin beta-2 OS=Mus musculus OX=10090 GN=Itgb2 PE=1 SV=2	18.831	9	5	31	5	1.25947e+06	1.17918e+06	2.13238e+06	1.52739e+06	2.08665e+06	2.17558e+06	2.39383e+06	2.28763e+06	2.52897e+06	2.45726e+06	2.47372e+06	2.59827e+06	2.23927e+06	2.60781e+06	2.40924e+06	2.64972e+06	3.17993e+06	2.79994e+06	3.02842e+06	3.2723e+06	3.34835e+06	3.44186e+06	2.85523e+06	3.12461e+06
Ppp1ca	Serine/threonine-protein phosphatase PP1-alpha catalytic subunit OS=Mus musculus OX=10090 GN=Ppp1ca PE=1 SV=1	18.823	15	4	54	2	1.71217e+06	1.46283e+06	1.62644e+06	1.98415e+06	2.55126e+06	3.63849e+06	2.60902e+06	1.57606e+06	2.25567e+06	1.61038e+06	1.60174e+06	1.62595e+06	1.40241e+06	2.6145e+06	1.24704e+06	1.46711e+06	2.1875e+06	1.86687e+06	2.13598e+06	2.26026e+06	1.95478e+06	1.88651e+06	1.69363e+06	1.77257e+06
Rab14	Ras-related protein Rab-14 OS=Mus musculus OX=10090 GN=Rab14 PE=1 SV=3	18.795	41	6	64	5	1.23533e+06	1.46549e+06	1.49568e+06	1.57665e+06	1.59449e+06	1.65213e+06	1.85275e+06	1.76533e+06	1.26484e+06	1.54272e+06	1.54263e+06	1.58244e+06	1.2767e+06	1.50882e+06	1.61267e+06	1.74614e+06	1.97494e+06	1.79414e+06	1.96872e+06	2.16539e+06	2.20758e+06	2.1501e+06	1.98277e+06	1.98275e+06
Khsrp	Far upstream element-binding protein 2 OS=Mus musculus OX=10090 GN=Khsrp PE=1 SV=2	18.768	9	6	95	5	1.55395e+06	2.05108e+06	2.87267e+06	2.05225e+06	2.45431e+06	1.98208e+06	2.2169e+06	2.16621e+06	2.16851e+06	1.96148e+06	2.00106e+06	2.08744e+06	1.85335e+06	2.1006e+06	1.97308e+06	2.11536e+06	2.23159e+06	2.02062e+06	2.12963e+06	2.33417e+06	2.22116e+06	2.43144e+06	2.18939e+06	2.2293e+06
Pdcd6ip	Programmed cell death 6-interacting protein OS=Mus musculus OX=10090 GN=Pdcd6ip PE=1 SV=3	18.752	14	6	50	6	1.17448e+06	1.27555e+06	1.44984e+06	1.2519e+06	1.26026e+06	1.30519e+06	1.41686e+06	1.33637e+06	1.34677e+06	1.40615e+06	1.48516e+06	1.54677e+06	1.33569e+06	1.43257e+06	944552	1.26658e+06	1.54873e+06	1.43023e+06	1.55365e+06	1.68003e+06	1.49582e+06	1.41294e+06	1.39475e+06	1.42544e+06
Atp5po	ATP synthase subunit O, mitochondrial OS=Mus musculus OX=10090 GN=Atp5po PE=1 SV=1	18.713	32	5	57	5	1.5281e+06	1.58894e+06	2.57115e+06	1.93442e+06	2.31338e+06	2.483e+06	2.50215e+06	2.56448e+06	2.61612e+06	2.48515e+06	2.64544e+06	2.78329e+06	2.58446e+06	3.13033e+06	2.77498e+06	3.27545e+06	3.8883e+06	3.32257e+06	3.05367e+06	3.92826e+06	3.89811e+06	4.37018e+06	3.85597e+06	4.09345e+06
Glud1	Glutamate dehydrogenase 1, mitochondrial OS=Mus musculus OX=10090 GN=Glud1 PE=1 SV=1	18.696	19	7	26	7	564063	729389	1.43204e+06	1.14803e+06	1.32925e+06	1.2106e+06	1.43608e+06	1.47598e+06	2.30936e+06	1.63048e+06	1.94189e+06	1.84338e+06	1.76277e+06	2.08719e+06	2.06106e+06	2.05986e+06	2.83127e+06	2.57381e+06	2.48477e+06	3.38275e+06	3.14591e+06	2.79328e+06	2.66439e+06	2.89301e+06
Txnrd1	Thioredoxin reductase 1, cytoplasmic OS=Mus musculus OX=10090 GN=Txnrd1 PE=1 SV=3	18.672	14	5	59	5	1.49152e+06	2.17384e+06	2.28332e+06	2.44924e+06	2.90483e+06	3.18686e+06	3.88154e+06	3.68083e+06	3.61488e+06	3.89292e+06	3.94472e+06	4.31365e+06	3.56006e+06	4.1696e+06	4.00998e+06	4.05505e+06	5694389	4.94051e+06	5.1865e+06	6.43527e+06	5.62666e+06	6.51907e+06	5.19999e+06	5.12055e+06
Hnrnpa1	Heterogeneous nuclear ribonucleoprotein A1 OS=Mus musculus OX=10090 GN=Hnrnpa1 PE=1 SV=2	18.666	22	5	87	5	1.44985e+06	1.91044e+06	2.25969e+06	1.81088e+06	2.34534e+06	2.33248e+06	3.07604e+06	2.58175e+06	2.28443e+06	2.65831e+06	2.88608e+06	2.96405e+06	2.69203e+06	2.95158e+06	2.74114e+06	3.0271e+06	3.69861e+06	3.75356e+06	4.02354e+06	4.24297e+06	4.22475e+06	4.06667e+06	3.93734e+06	3.84321e+06
Krt2	Keratin, type II cytoskeletal 2 epidermal OS=Mus musculus OX=10090 GN=Krt2 PE=1 SV=1	18.663	7	6	182	4	300043	557279	254962	560101	579536	557639	659419	604761	417463	334268	404045	303983	371917	366367	347352	346760	2.36512e+07	1.76968e+07	1.79979e+07	2.03571e+07	1.9736e+07	2.12723e+07	2.0301e+07	1.9921e+07
Tfrc	Transferrin receptor protein 1 OS=Mus musculus OX=10090 GN=Tfrc PE=1 SV=1	18.545	10	7	91	7	1.71933e+06	2.03788e+06	2.62128e+06	2.06432e+06	2.33328e+06	2.03442e+06	2.598e+06	2.63224e+06	2.30141e+06	2.58617e+06	2.30999e+06	2.50359e+06	2.43935e+06	2.99141e+06	2.65963e+06	2.6825e+06	3.12375e+06	3.06375e+06	3.17732e+06	3.59992e+06	3.29766e+06	3.58618e+06	3.10706e+06	3.29444e+06
Hnrnph1	Heterogeneous nuclear ribonucleoprotein H OS=Mus musculus OX=10090 GN=Hnrnph1 PE=1 SV=3	18.52	14	5	106	4	1.68958e+06	1.80578e+06	2.57657e+06	2.31016e+06	2.51142e+06	2.77247e+06	2.82704e+06	3.17491e+06	2.89604e+06	3.29423e+06	3.34499e+06	3.64111e+06	3.39339e+06	3.79435e+06	3.43756e+06	3.48951e+06	5.15271e+06	4.76403e+06	4.88388e+06	5.78231e+06	5.41109e+06	5.07741e+06	5.17649e+06	4.97258e+06
Lrrc59	Leucine-rich repeat-containing protein 59 OS=Mus musculus OX=10090 GN=Lrrc59 PE=1 SV=1	18.463	27	6	108	6	2.78692e+06	3.42563e+06	3.96672e+06	3.73826e+06	4.10115e+06	4.15712e+06	4.45084e+06	4.26129e+06	4.32111e+06	4.5819e+06	4.60024e+06	4.67022e+06	4.47477e+06	5.33341e+06	4.65588e+06	4.85875e+06	5.99649e+06	5.79741e+06	5.91146e+06	7.04424e+06	6.62753e+06	7.02202e+06	6.39285e+06	6.24943e+06
Serpinb6	Serpin B6 OS=Mus musculus OX=10090 GN=Serpinb6 PE=1 SV=1	18.422	23	7	62	7	1.22813e+06	1.63963e+06	2.08681e+06	1.78461e+06	1.81539e+06	1.75832e+06	1.97423e+06	2.02719e+06	1.96541e+06	1.94802e+06	1.99312e+06	1.95365e+06	1.90991e+06	2.08155e+06	1.9504e+06	2.06383e+06	2.12809e+06	2.20238e+06	2.2998e+06	2.61874e+06	2.5094e+06	2.62234e+06	2.49191e+06	2.4208e+06
Cdc42	Cell division control protein 42 homolog OS=Mus musculus OX=10090 GN=Cdc42 PE=1 SV=2	18.364	20	3	138	2	1.52611e+06	1.99433e+06	3.24568e+06	1.68323e+06	1.85537e+06	2.00375e+06	1.89555e+06	1.86862e+06	1.55108e+06	1.41438e+06	2.00245e+06	2.01372e+06	1.9578e+06	2.26488e+06	1.76978e+06	1.64355e+06	3.0949e+06	2.51678e+06	2.79487e+06	3.28747e+06	2.81727e+06	2.80239e+06	2.48171e+06	2.56063e+06
Fdps	Farnesyl pyrophosphate synthase OS=Mus musculus OX=10090 GN=Fdps PE=1 SV=1	18.312	23	6	101	6	2.44474e+06	4.59173e+06	4.14464e+06	4.52998e+06	5.15011e+06	4.98881e+06	4.78552e+06	4.54431e+06	3.42961e+06	4.44313e+06	4.60855e+06	4.75905e+06	4.27748e+06	4.61485e+06	4.16904e+06	4.57448e+06	5.11429e+06	5.39332e+06	5.67964e+06	5.77783e+06	5.32389e+06	5.39223e+06	4.9976e+06	4.82388e+06
Psmc1	26S proteasome regulatory subunit 4 OS=Mus musculus OX=10090 GN=Psmc1 PE=1 SV=1	18.219	21	6	37	5	831430	969854	1.11493e+06	1.07658e+06	1.10799e+06	1.1245e+06	1.30436e+06	1.27399e+06	1.42958e+06	1.47649e+06	1.49036e+06	1.54089e+06	1.41261e+06	1.78171e+06	1.60433e+06	1.70423e+06	2.21647e+06	1.73777e+06	2.00028e+06	2.11452e+06	2.07372e+06	2.1881e+06	1.96925e+06	2.00824e+06
Etfa	Electron transfer flavoprotein subunit alpha, mitochondrial OS=Mus musculus OX=10090 GN=Etfa PE=1 SV=2	18.063	24	6	77	6	1.18275e+06	1.46375e+06	1.95206e+06	1.73834e+06	2.20749e+06	2.51521e+06	2.39729e+06	2.26124e+06	2.15525e+06	2.09507e+06	2.32131e+06	2.36672e+06	2.288e+06	2.40791e+06	2.27096e+06	2.23257e+06	3.0389e+06	2.66378e+06	2.79306e+06	3.15532e+06	2.86705e+06	2.84211e+06	2.61636e+06	2.91502e+06
H2-K1	H-2 class I histocompatibility antigen, K-D alpha chain OS=Mus musculus OX=10090 GN=H2-K1 PE=1 SV=1	17.988	25	7	65	6	1.07398e+06	1.31841e+06	1.66061e+06	1.4592e+06	1.37743e+06	1.60442e+06	1.7022e+06	1.96885e+06	1.89523e+06	1.87865e+06	1.95167e+06	2.18319e+06	1.94394e+06	2.29268e+06	2.1812e+06	2.28222e+06	1.98723e+06	1.58124e+06	1.7706e+06	1.97192e+06	1.72471e+06	1.91829e+06	1.82523e+06	1.90056e+06
Rps14	40S ribosomal protein S14 OS=Mus musculus OX=10090 GN=Rps14 PE=1 SV=3	17.904	32	5	224	5	2.70716e+06	3.60047e+06	4.00559e+06	3.45923e+06	3.99872e+06	3.91853e+06	4.13054e+06	4.47579e+06	3.40599e+06	4.03659e+06	4.47515e+06	4.04871e+06	3.87929e+06	4.33298e+06	4.35135e+06	4.72639e+06	4.0999e+06	4.62368e+06	4.89414e+06	5.11313e+06	4.99484e+06	5316893	5.24917e+06	5.07178e+06
Rpl8	60S ribosomal protein L8 OS=Mus musculus OX=10090 GN=Rpl8 PE=1 SV=2	17.827	19	3	199	3	3.60805e+06	2.13243e+06	2.99471e+06	1.83297e+06	1.96031e+06	2.13214e+06	2.01747e+06	1.86767e+06	2.43882e+06	1.84631e+06	2.02314e+06	1.92208e+06	1.98016e+06	2.16817e+06	1.97489e+06	2.09802e+06	2.83724e+06	2.60121e+06	2.5492e+06	2.98986e+06	2.8067e+06	2.89406e+06	2.78043e+06	2.97592e+06
Rab1b	Ras-related protein Rab-1B OS=Mus musculus OX=10090 GN=Rab1b PE=1 SV=1	17.791	33	5	61	2	529004	699192	748116	607576	754278	732408	839294	688030	634381	653737	739960	786465	607846	783200	763269	746498	847358	809871	847753	1.01902e+06	853702	901318	847804	938301
Nop56	Nucleolar protein 56 OS=Mus musculus OX=10090 GN=Nop56 PE=1 SV=2	17.695	19	6	36	6	512294	751783	854839	886475	865867	991629	1.06229e+06	1.05953e+06	1.20264e+06	1.21482e+06	1.25011e+06	1.30673e+06	1.27759e+06	1.42056e+06	1.32556e+06	1.5276e+06	1.64563e+06	1.53498e+06	1.63532e+06	1.74853e+06	1.76509e+06	1.7505e+06	1.6971e+06	1.60317e+06
Mcm3	DNA replication licensing factor MCM3 OS=Mus musculus OX=10090 GN=Mcm3 PE=1 SV=2	17.631	12	6	46	6	950581	1.34895e+06	1.53763e+06	1.22195e+06	1.27996e+06	1.38563e+06	1.4691e+06	1.40482e+06	1.31391e+06	1.32382e+06	1.43519e+06	1.48243e+06	1.21016e+06	1.59935e+06	1.39588e+06	1.40036e+06	1.47977e+06	1.66536e+06	1.78905e+06	1.99384e+06	1.7795e+06	1.89844e+06	1.73738e+06	1.70903e+06
Acat1	Acetyl-CoA acetyltransferase, mitochondrial OS=Mus musculus OX=10090 GN=Acat1 PE=1 SV=1	17.537	23	5	19	5	1.50676e+06	708937	829472	730057	937151	1.06431e+06	1.51892e+06	1.51376e+06	1.24115e+06	1.29912e+06	1.30978e+06	1.52811e+06	1.52328e+06	1.781e+06	1.53477e+06	1.38052e+06	1.62055e+06	1.54358e+06	1.62003e+06	1.7202e+06	1.79584e+06	2.28715e+06	1.63597e+06	1.72746e+06
Got1	Aspartate aminotransferase, cytoplasmic OS=Mus musculus OX=10090 GN=Got1 PE=1 SV=3	17.529	16	5	98	5	982102	1.07406e+06	1.52175e+06	1.26085e+06	1.82263e+06	1.56673e+06	2.03763e+06	2.07177e+06	2.01621e+06	1534434	1.67321e+06	1.95779e+06	2.00564e+06	1.99134e+06	2.07808e+06	2.19217e+06	2.23353e+06	2.02151e+06	2.16204e+06	2.46971e+06	2.55989e+06	2.60809e+06	2.27913e+06	2.34707e+06
S100a6	Protein S100-A6 OS=Mus musculus OX=10090 GN=S100a6 PE=1 SV=3	17.478	67	4	346	4	5.47975e+06	7.77416e+06	6086736	6.51669e+06	7.69621e+06	6.94435e+06	6.66984e+06	5.99465e+06	3.3756e+06	6.13397e+06	6.62301e+06	6.10551e+06	5.79508e+06	5.88419e+06	5.84195e+06	5.7279e+06	3.10189e+06	4.99021e+06	5.37888e+06	6.35273e+06	6.23538e+06	5962219	6.06281e+06	6.43388e+06
Hspe1	10 kDa heat shock protein, mitochondrial OS=Mus musculus OX=10090 GN=Hspe1 PE=1 SV=2	17.39	52	5	284	5	5.58619e+06	6.27054e+06	7.3718e+06	5.3832e+06	5.70362e+06	5.72523e+06	6.32969e+06	6.28806e+06	7.29159e+06	6.38363e+06	5.88138e+06	6.3434e+06	5.80766e+06	6.96866e+06	5.99834e+06	6.5343e+06	9.71312e+06	7.64825e+06	8.40597e+06	8.64533e+06	8.54933e+06	8.65129e+06	7.8478e+06	8.55524e+06
Ddx39a	ATP-dependent RNA helicase DDX39A OS=Mus musculus OX=10090 GN=Ddx39a PE=1 SV=1	17.375	19	6	145	2	556041	701002	845556	792883	744472	789070	910634	843103	755470	808999	788840	836062	596289	888107	879243	854799	944390	883440	909058	1.00084e+06	1.0633e+06	1.05137e+06	1.0233e+06	1.07174e+06
Mvp	Major vault protein OS=Mus musculus OX=10090 GN=Mvp PE=1 SV=4	17.352	15	8	27	8	710725	642926	850555	789638	957821	1.11961e+06	1.33209e+06	1.20581e+06	963666	954039	1.2633e+06	1.09123e+06	1.03819e+06	1.16249e+06	1033534	1.38035e+06	1.50039e+06	1.42673e+06	1.55122e+06	1.60632e+06	1.66557e+06	1.51982e+06	1.37605e+06	1.66276e+06
Uap1l1	UDP-N-acetylhexosamine pyrophosphorylase-like protein 1 OS=Mus musculus OX=10090 GN=Uap1l1 PE=1 SV=1	17.295	15	6	54	6	1.06384e+06	1.53625e+06	1.66991e+06	1.45458e+06	1.4367e+06	1.48633e+06	1.71913e+06	1.73795e+06	1.47826e+06	1.59251e+06	1.81107e+06	1.84837e+06	1.58889e+06	1.97197e+06	1.7212e+06	1.98345e+06	1.95684e+06	1.95219e+06	2.09746e+06	2.07115e+06	2.21101e+06	2.25079e+06	1.943e+06	2.2319e+06
Vps35	Vacuolar protein sorting-associated protein 35 OS=Mus musculus OX=10090 GN=Vps35 PE=1 SV=1	17.287	12	7	62	7	783350	1.10602e+06	1.4784e+06	1.4291e+06	1.62104e+06	1.65744e+06	1.80635e+06	1.81106e+06	1.65789e+06	1.73766e+06	1.89993e+06	1.89974e+06	1.80372e+06	1.90863e+06	1.82577e+06	1.8933e+06	2.11247e+06	1.97408e+06	1.9714e+06	2.28513e+06	2.07641e+06	2.2724e+06	2.08625e+06	2.11401e+06
Ak2	Adenylate kinase 2, mitochondrial OS=Mus musculus OX=10090 GN=Ak2 PE=1 SV=5	17.266	27	5	112	5	1.223e+06	1.36967e+06	1.78123e+06	1.72806e+06	1.94738e+06	1.99716e+06	2.18394e+06	2.21712e+06	2.07581e+06	2.19436e+06	2.30388e+06	2.33392e+06	2.35616e+06	2.73797e+06	2.47387e+06	2.61272e+06	2.85361e+06	2.5462e+06	2.73613e+06	2.97741e+06	2.83322e+06	3.04898e+06	2.76834e+06	2.84328e+06
Hk2	Hexokinase-2 OS=Mus musculus OX=10090 GN=Hk2 PE=1 SV=1	17.058	9	7	28	5	547250	966138	939830	873197	1.05002e+06	876387	1.11006e+06	1.20178e+06	796945	1.12155e+06	1.2412e+06	1.17369e+06	1.00069e+06	1.42028e+06	1.1525e+06	1.25185e+06	1.81153e+06	1.53084e+06	1.55368e+06	1.75673e+06	1.68203e+06	1.80909e+06	1.56612e+06	1.69684e+06
Rps15a	40S ribosomal protein S15a OS=Mus musculus OX=10090 GN=Rps15a PE=1 SV=2	17.039	28	4	161	4	2.93853e+06	3.59686e+06	4.72843e+06	3.55694e+06	4.13793e+06	3.77174e+06	4.57207e+06	5.19166e+06	5.33951e+06	5.03146e+06	5.24795e+06	5.41528e+06	5.60149e+06	5.88622e+06	5.51134e+06	5.53021e+06	6.58623e+06	6.349e+06	6.85146e+06	6.69686e+06	6.60798e+06	7.12396e+06	6.38611e+06	6.6792e+06
Psma5	Proteasome subunit alpha type-5 OS=Mus musculus OX=10090 GN=Psma5 PE=1 SV=1	17.03	27	5	46	5	1.45854e+06	1.28553e+06	2.05552e+06	1.73426e+06	1.93292e+06	2.03764e+06	2.19845e+06	1.77346e+06	2.24896e+06	2.18657e+06	2.23358e+06	2.33379e+06	2.39381e+06	2.26955e+06	2.07163e+06	2.05908e+06	3.5141e+06	2.57564e+06	3.17425e+06	3.58078e+06	3.0398e+06	3.18996e+06	2.95204e+06	3.02586e+06
Ptbp3	Polypyrimidine tract-binding protein 3 OS=Mus musculus OX=10090 GN=Ptbp3 PE=1 SV=1	17.027	11	3	38	1	407624	492631	721241	549710	544749	695479	512946	395251	324948	301367	381212	375161	350391	415043	343360	325391	352327	370423	450663	519735	385542	393375	450149	396419
Rps28	40S ribosomal protein S28 OS=Mus musculus OX=10090 GN=Rps28 PE=1 SV=1	17.026	52	4	193	4	2.99753e+06	4.43053e+06	5.82801e+06	5.24206e+06	5.90426e+06	6.01077e+06	6.40453e+06	5.88837e+06	4.29199e+06	4.83724e+06	5.20474e+06	5.11409e+06	4.61086e+06	5.65145e+06	5.02727e+06	5.49596e+06	6.77233e+06	7.42278e+06	8.45067e+06	8.8179e+06	8.73937e+06	9.70702e+06	8.21648e+06	8.40713e+06
Acsl1	Long-chain-fatty-acid--CoA ligase 1 OS=Mus musculus OX=10090 GN=Acsl1 PE=1 SV=2	17.012	11	7	45	6	1.04239e+06	1.24346e+06	1.57356e+06	1.39227e+06	1.64946e+06	1.73079e+06	1.91072e+06	1.83405e+06	1.65731e+06	1.87542e+06	1.7718e+06	1.97593e+06	1.83093e+06	2.23347e+06	2.0252e+06	2.14426e+06	1.62841e+06	1.56738e+06	1.54964e+06	2.0254e+06	1.45368e+06	1.78117e+06	1.6035e+06	1.50935e+06
Psmd2	26S proteasome non-ATPase regulatory subunit 2 OS=Mus musculus OX=10090 GN=Psmd2 PE=1 SV=1	16.982	6	5	73	5	841033	1.16703e+06	1.41398e+06	1.35374e+06	1.42374e+06	1.58646e+06	1.72677e+06	1.7035e+06	1.48601e+06	1.53056e+06	1.7364e+06	1.65073e+06	1.55981e+06	1.91114e+06	1.81132e+06	1.87483e+06	2.30478e+06	1.94189e+06	2.16711e+06	2.44472e+06	2.21191e+06	2.55574e+06	2.07369e+06	2.22896e+06
Rac2	Ras-related C3 botulinum toxin substrate 2 OS=Mus musculus OX=10090 GN=Rac2 PE=1 SV=1	16.96	23	5	246	2	4.55142e+06	4.84536e+06	6.85483e+06	5.14373e+06	5.90797e+06	5.70013e+06	6.93319e+06	6.82025e+06	7.25015e+06	6.86421e+06	6.51148e+06	6.9951e+06	6.19155e+06	7.70361e+06	6.84012e+06	7.58722e+06	1.01302e+07	7.72371e+06	8.47463e+06	8.93892e+06	8.71145e+06	8.97416e+06	8.1593e+06	8.86337e+06
Krt19	Keratin, type I cytoskeletal 19 OS=Mus musculus OX=10090 GN=Krt19 PE=1 SV=1	16.856	13	5	381	3	1.2538e+06	1.27943e+06	1.06733e+06	883769	762798	805453	564888	469517	481800	651172	315115	350985	573119	226874	218916	441037	6.41502e+06	5.00456e+06	5.77032e+06	6.13606e+06	5.78966e+06	6.74648e+06	5.96332e+06	6.4412e+06
Gbp2	Guanylate-binding protein 2 OS=Mus musculus OX=10090 GN=Gbp2 PE=1 SV=1	16.824	14	5	25	3	520483	603325	744724	2.35095e+06	2.4848e+06	2.45273e+06	3.16086e+06	3.22366e+06	2.88225e+06	2.82545e+06	2.98155e+06	3.10556e+06	2.89622e+06	3.48348e+06	3.30717e+06	3.4164e+06	7.61892e+06	6.75841e+06	7.69694e+06	8.63699e+06	7.86726e+06	8.63804e+06	7.74018e+06	8.29638e+06
Dstn	Destrin OS=Mus musculus OX=10090 GN=Dstn PE=1 SV=3	16.823	28	4	89	3	2.02522e+06	2.67414e+06	3.06691e+06	2.56325e+06	2.77233e+06	2.70606e+06	2.82879e+06	2.69712e+06	2.60117e+06	2617899	2.68814e+06	2.65257e+06	2.42721e+06	2.89013e+06	2.54238e+06	2.68192e+06	3.24734e+06	3.11791e+06	3.42368e+06	3.63708e+06	3.37198e+06	3.65804e+06	3.24699e+06	3.51362e+06
Rap1b	Ras-related protein Rap-1b OS=Mus musculus OX=10090 GN=Rap1b PE=1 SV=2	16.806	43	6	97	6	2.26615e+06	3.58054e+06	4.27658e+06	3.62363e+06	4.04329e+06	3.95775e+06	4.47531e+06	4.31415e+06	3.51896e+06	3.655e+06	3.61223e+06	3.79645e+06	3.3389e+06	3.72609e+06	3.31789e+06	3.57215e+06	4.34815e+06	3.85122e+06	4446692	4.80282e+06	4.22861e+06	4.09275e+06	3.71471e+06	3.93403e+06
Rpl18	60S ribosomal protein L18 OS=Mus musculus OX=10090 GN=Rpl18 PE=1 SV=3	16.778	24	4	292	4	6.05226e+06	7.42289e+06	1.01749e+07	8.23104e+06	8.99133e+06	9.03478e+06	1.03701e+07	1.04615e+07	1.05392e+07	1.01841e+07	1.02204e+07	1.05881e+07	9.75877e+06	1.15669e+07	1.02586e+07	1.18437e+07	1.22678e+07	1.07467e+07	1.16518e+07	1.25564e+07	1.17039e+07	1.30059e+07	1.14071e+07	1.23075e+07
Krt77	Keratin, type II cytoskeletal 1b OS=Mus musculus OX=10090 GN=Krt77 PE=1 SV=1	16.775	8	4	260	2	271490	390170	489728	691019	608555	588040	872462	788203	789544	706151	805787	769455	746489	860562	673483	724069	2.0758e+07	1.79767e+07	1.87064e+07	2.1098e+07	1.99821e+07	2.11786e+07	1.77612e+07	2.02264e+07
Rps19	40S ribosomal protein S19 OS=Mus musculus OX=10090 GN=Rps19 PE=1 SV=3	16.689	33	5	180	5	4.29185e+06	5.99138e+06	6.98868e+06	5.99354e+06	6.35748e+06	5.77482e+06	6.88503e+06	7.02408e+06	6.21269e+06	8.26823e+06	6.23056e+06	7.0511e+06	5.81554e+06	6.97469e+06	6.97254e+06	7.14354e+06	7.6639e+06	6.76995e+06	7.60265e+06	7.3645e+06	7.37282e+06	7.88287e+06	7.076e+06	7.41506e+06
Copg1	Coatomer subunit gamma-1 OS=Mus musculus OX=10090 GN=Copg1 PE=1 SV=1	16.654	9	5	43	5	502702	617291	563647	893016	1.19989e+06	1.33447e+06	1.09571e+06	1.10176e+06	1.21626e+06	1.18472e+06	1.23917e+06	1.25466e+06	1.04361e+06	1.30148e+06	1037758	1.12749e+06	1.76295e+06	1.50489e+06	1.64225e+06	1.81331e+06	1.59506e+06	1.52979e+06	1.2751e+06	1.33866e+06
Hnrnpab	Heterogeneous nuclear ribonucleoprotein A/B OS=Mus musculus OX=10090 GN=Hnrnpab PE=1 SV=1	16.647	23	6	89	5	3.33534e+06	4.77335e+06	5.41931e+06	5.34203e+06	5.92132e+06	5.97052e+06	6.42629e+06	6.39764e+06	5.28683e+06	5.69464e+06	6.22206e+06	6.22551e+06	5.50137e+06	6.25712e+06	6.12988e+06	6.35724e+06	7.93713e+06	7.36024e+06	7.88764e+06	8.51507e+06	8.18495e+06	8.73771e+06	7.71812e+06	7.83474e+06
H3c1	Histone H3.1 OS=Mus musculus OX=10090 GN=H3c1 PE=1 SV=2	16.634	43	5	1002	1	992687	410729	172794	118258	180802	135294	39988.5	46032.2
H1-5	Histone H1.5 OS=Mus musculus OX=10090 GN=H1-5 PE=1 SV=2	16.438	22	4	200	3	3.69364e+06	3.90535e+06	4.85029e+06	3.32148e+06	3.51438e+06	3.31598e+06	3.65396e+06	3.57303e+06	4.12945e+06	3.66476e+06	3.42289e+06	3.74514e+06	3.6439e+06	3.96016e+06	3.76283e+06	4.19242e+06	4.01363e+06	3.42259e+06	3.63981e+06	3.94095e+06	3.8364e+06	3.99395e+06	3.44512e+06	3.95953e+06
Hdlbp	Vigilin OS=Mus musculus OX=10090 GN=Hdlbp PE=1 SV=1	16.305	5	5	40	5	635323	639536	1.07829e+06	828310	945192	916567	1.03129e+06	1.34285e+06	1.14207e+06	1.2753e+06	1.11579e+06	1.39597e+06	1.32815e+06	1.55578e+06	1.06943e+06	1.49108e+06	1.22968e+06	1.70803e+06	1.47373e+06	1.5763e+06	1.79415e+06	1.81792e+06	1.90015e+06	2.05134e+06
Rnpep	Aminopeptidase B OS=Mus musculus OX=10090 GN=Rnpep PE=1 SV=2	16.248	13	5	36	5	634330	777195	1.09041e+06	954368	1.06537e+06	946712	1.10827e+06	971263	1.14402e+06	1.06502e+06	1.19657e+06	1.18715e+06	1.08461e+06	1.21858e+06	1.09802e+06	1.20449e+06	1.37959e+06	1.2558e+06	1.29914e+06	1.4447e+06	1.30267e+06	1.36174e+06	1.20956e+06	1.24315e+06
Lgals3	Galectin-3 OS=Mus musculus OX=10090 GN=Lgals3 PE=1 SV=3	16.205	27	6	129	6	2.62448e+06	4.84709e+06	4.49283e+06	4.97302e+06	5.24758e+06	5.12013e+06	5.01507e+06	5.48624e+06	4.34311e+06	6.03117e+06	6.14005e+06	6.34795e+06	5.76187e+06	6.24972e+06	5.75011e+06	6.38493e+06	7.14341e+06	7.67478e+06	8.74734e+06	8.86258e+06	8.62308e+06	9.06019e+06	8.41745e+06	8.26335e+06
Gbp1	Guanylate-binding protein 1 OS=Mus musculus OX=10090 GN=Gbp1 PE=1 SV=1	16.168	13	5	49	3	1.11835e+06	1.51769e+06	1.79495e+06	1.50252e+06	1.78377e+06	1.73154e+06	1.93894e+06	1.65013e+06	1.54877e+06	1.58987e+06	1.68479e+06	1.61469e+06	1.47505e+06	1.65735e+06	1.47758e+06	1.46041e+06	1.16538e+06	982366	1.14537e+06	1.25788e+06	1.08497e+06	1.08673e+06	917919	857775
Ifi204	Interferon-activable protein 204 OS=Mus musculus OX=10090 GN=Ifi204 PE=1 SV=1	16.147	12	5	31	4	951041	1.48211e+06	1.59341e+06	1.66422e+06	2.49304e+06	2.37736e+06	1.99487e+06	2.11609e+06	1.58892e+06	1.59026e+06	2.01913e+06	2.06103e+06	1.5439e+06	1.8347e+06	1.59185e+06	1.76119e+06	1.27194e+06	1.6713e+06	1.60117e+06	1.60293e+06	1.85752e+06	1.58685e+06	1.52602e+06	1.43246e+06
Uqcrc2	Cytochrome b-c1 complex subunit 2, mitochondrial OS=Mus musculus OX=10090 GN=Uqcrc2 PE=1 SV=1	16.142	21	7	45	7	1.09196e+06	1.36123e+06	1.59285e+06	1.43033e+06	1.51217e+06	1.4604e+06	1.41768e+06	1.51468e+06	1.04364e+06	1.31611e+06	1.45549e+06	1.43301e+06	1.32265e+06	1.52251e+06	1.31026e+06	1.49858e+06	1.68819e+06	1.58865e+06	1.7177e+06	1.82153e+06	1.71872e+06	1.91186e+06	1.79083e+06	1.54365e+06
Rps13	40S ribosomal protein S13 OS=Mus musculus OX=10090 GN=Rps13 PE=1 SV=2	16.046	35	6	124	6	3.79413e+06	4.31171e+06	5.87737e+06	4.34464e+06	4.5853e+06	5.10927e+06	5.95357e+06	6.55202e+06	6.81203e+06	6.63952e+06	6.64387e+06	6.95572e+06	6.39327e+06	7.26676e+06	7.28412e+06	7.38377e+06	8.51225e+06	7.46004e+06	7.89181e+06	7.94061e+06	8.13867e+06	8.85433e+06	7.57835e+06	8.12778e+06
Rac1	Ras-related C3 botulinum toxin substrate 1 OS=Mus musculus OX=10090 GN=Rac1 PE=1 SV=1	15.962	27	5	210	2	394879	445837	621606	507647	484956	480836	606712	544281	560955	495057	497645	495757	517682	538876	497181	545583	723272	538659	642926	649356	619428	679589	581610	590102
Srsf2	Serine/arginine-rich splicing factor 2 OS=Mus musculus OX=10090 GN=Srsf2 PE=1 SV=4	15.954	22	4	63	4	1.02278e+06	1.17868e+06	1.51117e+06	1.13957e+06	1.11867e+06	1.23018e+06	1.28383e+06	1.29199e+06	1.3626e+06	1.37994e+06	1.27901e+06	1.41747e+06	1.29291e+06	1.48107e+06	1.31553e+06	1.41876e+06	1.58878e+06	1.58417e+06	1.4823e+06	1.67667e+06	1.63913e+06	1.63761e+06	1.52303e+06	1.50194e+06
Ppp1cb	Serine/threonine-protein phosphatase PP1-beta catalytic subunit OS=Mus musculus OX=10090 GN=Ppp1cb PE=1 SV=3	15.877	15	3	56	1	370047	418419	480802	387803	385065	390715	400655	285719	313499	331399	380617	380839	305160	412007	367146	381997	298166	316137	334278	390021	314249	323920	376223	355609
Psmc5	26S proteasome regulatory subunit 8 OS=Mus musculus OX=10090 GN=Psmc5 PE=1 SV=1	15.828	17	5	41	4	636770	687855	653854	849310	966051	1.01421e+06	1.04372e+06	1.05028e+06	1.81035e+06	1.0979e+06	1.23617e+06	1.22242e+06	1.06407e+06	1.31026e+06	1.66699e+06	1.72561e+06	1.37385e+06	1.67768e+06	1.59364e+06	1.79744e+06	1.66183e+06	1.62806e+06	1.689e+06	1.56928e+06
Flnb	Filamin-B OS=Mus musculus OX=10090 GN=Flnb PE=1 SV=3	15.825	4	7	44	6	438813	613544	821087	898811	1.00479e+06	835071	1.10771e+06	806438	788209	885148	988888	982122	951923	1.06715e+06	771369	960806	903440	842948	894069	974772	835455	1.05715e+06	919637	921112
Eif6	Eukaryotic translation initiation factor 6 OS=Mus musculus OX=10090 GN=Eif6 PE=1 SV=2	15.811	20	3	101	3	1.70476e+06	2.34269e+06	3.20435e+06	3.04312e+06	3.46605e+06	3.51749e+06	3.69489e+06	2.95273e+06	3.35637e+06	3.10606e+06	3.13303e+06	3.35237e+06	2.99706e+06	3.56027e+06	2.90587e+06	3.1862e+06	3.54581e+06	3.55856e+06	3.31077e+06	3.59227e+06	3.18302e+06	3.76111e+06	3.17754e+06	3.28811e+06
Krt73	Keratin, type II cytoskeletal 73 OS=Mus musculus OX=10090 GN=Krt73 PE=1 SV=1	15.788	9	5	204	2	62285	44728.3	53004.8	84922.5	107094	141618	99663.7	41676.6	95316.3	119555	109540	54244.5	54150.4	32766.6	54843		3.10112e+06	1.88086e+06	1.93068e+06	2.03115e+06	1.879e+06	1.87092e+06	1.8572e+06	1.95258e+06
Eftud2	116 kDa U5 small nuclear ribonucleoprotein component OS=Mus musculus OX=10090 GN=Eftud2 PE=1 SV=1	15.782	8	6	151	5	503433	615614	887949	735673	734070	860053	771009	722850	904830	876304	843507	891851	753998	883484	893051	860718	1.03724e+06	913256	993638	1.15173e+06	1.01654e+06	1.15514e+06	1.02909e+06	1.01137e+06
NARS1	Asparagine--tRNA ligase, cytoplasmic OS=Mus musculus OX=10090 GN=NARS1 PE=1 SV=2	15.734	8	3	44	3	461761	851070	1.17075e+06	730590	1.1434e+06	1197080	1.27077e+06	1.16652e+06	1.19955e+06	1.14473e+06	1.2409e+06	1.30629e+06	1151697	1.21648e+06	1.28143e+06	1.32473e+06	1.75198e+06	1.58387e+06	1.58039e+06	1.70139e+06	1.68764e+06	1.76781e+06	1.69487e+06	1.66931e+06
Blvra	Biliverdin reductase A OS=Mus musculus OX=10090 GN=Blvra PE=1 SV=1	15.721	23	5	72	5	1.2842e+06	1.44012e+06	1.7774e+06	1.73961e+06	2.00189e+06	2.16593e+06	2.44618e+06	2.43823e+06	2.20895e+06	2.41921e+06	2.58638e+06	2.5586e+06	2.619e+06	2.86514e+06	3.01746e+06	2.98705e+06	2.99002e+06	2.73892e+06	3.04115e+06	3.38112e+06	3.25462e+06	3.35615e+06	3.14959e+06	3.15104e+06
Rps25	40S ribosomal protein S25 OS=Mus musculus OX=10090 GN=Rps25 PE=1 SV=1	15.715	30	5	392	5	8.02341e+06	9.99829e+06	1.01296e+07	1.0424e+07	1.15231e+07	1.11383e+07	1.33613e+07	1.48517e+07	1.38048e+07	1.4317e+07	1.55442e+07	1.53896e+07	1.42438e+07	1.7798e+07	1.67296e+07	1.73654e+07	1.68974e+07	1.734e+07	1.99634e+07	1.94289e+07	1.80953e+07	2.12993e+07	1.87353e+07	1.95252e+07
Rpl14	60S ribosomal protein L14 OS=Mus musculus OX=10090 GN=Rpl14 PE=1 SV=3	15.704	20	4	171	4	3.36926e+06	3.09813e+06	3.98961e+06	2.87791e+06	3.07181e+06	3.37101e+06	3.45183e+06	3.62323e+06	4.69126e+06	3.8829e+06	3.37949e+06	3.7532e+06	3.06845e+06	3.54241e+06	2.97582e+06	3.41329e+06	5.68577e+06	4.12121e+06	4.5337e+06	4.65493e+06	4.28297e+06	4.76657e+06	3.95124e+06	3.98494e+06
Cacybp	Calcyclin-binding protein OS=Mus musculus OX=10090 GN=Cacybp PE=1 SV=1	15.674	24	5	36	5	1.30431e+06	939940	1.15683e+06	710633	930293	735553	876704	663419	1.30085e+06	1.4228e+06	1.59467e+06	1.3445e+06	1.77065e+06	1358751	1.43273e+06	1.53424e+06	2.46488e+06	2.4197e+06	2.51448e+06	2.73213e+06	2.57148e+06	2.41592e+06	1.94538e+06	2.03805e+06
Marcksl1	MARCKS-related protein OS=Mus musculus OX=10090 GN=Marcksl1 PE=1 SV=2	15.66	53	4	120	4	3.50888e+06	5.28022e+06	5.4129e+06	4.80488e+06	4.76779e+06	4.78033e+06	4.81134e+06	4.95594e+06	3.76993e+06	4.80174e+06	5.0868e+06	4.68069e+06	4.43977e+06	4.70013e+06	4.9798e+06	4.92947e+06	3.54462e+06	4.68623e+06	4.93835e+06	5.22362e+06	4.9627e+06	5.00435e+06	5097071	5.10872e+06
Prdx2	Peroxiredoxin-2 OS=Mus musculus OX=10090 GN=Prdx2 PE=1 SV=3	15.562	35	6	83	6	2.19166e+06	2.72603e+06	3.49731e+06	3.42096e+06	4.12567e+06	4.12693e+06	4.2739e+06	4.61641e+06	4.76119e+06	5.09369e+06	4.57359e+06	4.67415e+06	4.60306e+06	5.8979e+06	5.41083e+06	5.93357e+06	5.23661e+06	4.81601e+06	5.84571e+06	5.26882e+06	5.53671e+06	5.78189e+06	5.1531e+06	5.64034e+06
Tpd52	Tumor protein D52 OS=Mus musculus OX=10090 GN=Tpd52 PE=1 SV=2	15.472	36	5	67	5	1.10063e+06	1.75148e+06	1.96013e+06	2.00396e+06	2.35266e+06	2.25433e+06	2.6061e+06	2.67178e+06	2.21585e+06	2.60478e+06	2.53402e+06	2.65711e+06	2.73307e+06	3.03106e+06	2.99846e+06	3.11349e+06	2.70433e+06	2.92091e+06	3.23959e+06	3.3207e+06	3.11016e+06	3.54442e+06	3.22805e+06	3.49709e+06
Cstb	Cystatin-B OS=Mus musculus OX=10090 GN=Cstb PE=1 SV=1	15.436	57	3	79	3	1.46216e+06	2.01115e+06	2.55988e+06	1.99979e+06	2.17601e+06	2.19013e+06	2.53309e+06	2.61366e+06	2.61657e+06	2.91941e+06	3132212	3.32865e+06	3.33858e+06	3.79424e+06	3.44604e+06	3.57623e+06	5.62398e+06	4.71356e+06	5.63099e+06	5.99724e+06	5.54184e+06	6.08441e+06	4.92391e+06	4.93303e+06
Ppib	Peptidyl-prolyl cis-trans isomerase B OS=Mus musculus OX=10090 GN=Ppib PE=1 SV=2	15.427	25	5	108	5	2.14631e+06	2.416e+06	3.03261e+06	2.86704e+06	2.8543e+06	2.85337e+06	3.29157e+06	3.12397e+06	2.9304e+06	2.82852e+06	2.87326e+06	3.16868e+06	2.83487e+06	3.26784e+06	3.1745e+06	3.30073e+06	3.04169e+06	3.12191e+06	3.2679e+06	3.84431e+06	3.60738e+06	4.03795e+06	3.56771e+06	3.70516e+06
Rab11b	Ras-related protein Rab-11B OS=Mus musculus OX=10090 GN=Rab11b PE=1 SV=3	15.4	34	6	86	6	1.64177e+06	2.06902e+06	2.58383e+06	2.16068e+06	2.33535e+06	2.34871e+06	2.45247e+06	2.54091e+06	2.53251e+06	2.72002e+06	2.34993e+06	2.60812e+06	2.22223e+06	2.66229e+06	2.34012e+06	2.74943e+06	3.23785e+06	2.91302e+06	3.00086e+06	3.21667e+06	3.20049e+06	3.31601e+06	2.93029e+06	3.00263e+06
Elavl1	ELAV-like protein 1 OS=Mus musculus OX=10090 GN=Elavl1 PE=1 SV=2	15.375	19	5	44	5	855162	1.03459e+06	1.64568e+06	1.31116e+06	1.47529e+06	1.42107e+06	1.81844e+06	1.78052e+06	2.10094e+06	1.90782e+06	1.88361e+06	1.96423e+06	1.8451e+06	2.22617e+06	2.04651e+06	2.39123e+06	2.40856e+06	1.99492e+06	2.10258e+06	2.46355e+06	2.50446e+06	2.5503e+06	2.34007e+06	2.39094e+06
Cse1l	Exportin-2 OS=Mus musculus OX=10090 GN=Cse1l PE=1 SV=1	15.351	7	7	124	7	1.99981e+07	2.73034e+07	4.07116e+07	3.84112e+07	4.07666e+07	4.5225e+07	5.46121e+07	6.33775e+07	5.64187e+07	6.18178e+07	6.47142e+07	7.35068e+07	5.74928e+07	7.4779e+07	7.32978e+07	7.17622e+07	8.12975e+07	7.06529e+07	8.54508e+07	8.34763e+07	9.17438e+07	9.62685e+07	7.4346e+07	8.77071e+07
Atp1b3	Sodium/potassium-transporting ATPase subunit beta-3 OS=Mus musculus OX=10090 GN=Atp1b3 PE=1 SV=1	15.335	20	3	32	3	657414	1.04891e+06	1.05777e+06	1.21801e+06	1.28184e+06	1.42205e+06	1.2736e+06	1.26266e+06	1.27652e+06	1.22135e+06	1.43844e+06	1.34615e+06	1.24906e+06	1.61598e+06	1.34363e+06	1.47401e+06	1.82767e+06	1.8214e+06	1.87719e+06	2.09238e+06	1.94232e+06	1.9385e+06	1.89327e+06	1.93167e+06
Krt76	Keratin, type II cytoskeletal 2 oral OS=Mus musculus OX=10090 GN=Krt76 PE=1 SV=1	15.297	7	5	123	1	160239	277758	236035	267548	268039	272267	254668	288107	36843.6	264944	287345	282233	299058	249075	284593	276053	2.96592e+06	5.94375e+06	5.62778e+06	6.39618e+06	6.37762e+06	6.5328e+06	6.68648e+06	6.80249e+06
Rpl9	60S ribosomal protein L9 OS=Mus musculus OX=10090 GN=Rpl9 PE=1 SV=2	15.287	29	3	81	3	3.42729e+06	3.83809e+06	4.68597e+06	5.21661e+06	4.47985e+06	4.75954e+06	4.72412e+06	3.38657e+06	3365628	2.9345e+06	3.21011e+06	3.26648e+06	3076020	3.03589e+06	2.72363e+06	2679924	4.00818e+06	3.74352e+06	3601873	4.00229e+06	3.67302e+06	3.60763e+06	3.01064e+06	2.79097e+06
Lars1	Leucine--tRNA ligase, cytoplasmic OS=Mus musculus OX=10090 GN=Lars1 PE=1 SV=2	15.259	7	5	35	5	627183	694860	814052	982324	1.0492e+06	1.12145e+06	1.22367e+06	1.0051e+06	1.0507e+06	906993	972506	758302	1.006e+06	991781	732015	1.14415e+06	1.29663e+06	1.24758e+06	1.38328e+06	1.46656e+06	1.40183e+06	1.56744e+06	1.35001e+06	1.28257e+06
Get3	ATPase GET3 OS=Mus musculus OX=10090 GN=Get3 PE=1 SV=2	15.237	16	3	31	3	300396	535259	605848	704697	606270	671442	707000	854881	682277	659606	765092	816205	648907	824465	667896	680023	886768	796082	803644	1.03072e+06	925953	972803	830571	844957
Trap1	Heat shock protein 75 kDa, mitochondrial OS=Mus musculus OX=10090 GN=Trap1 PE=1 SV=1	15.163	10	5	135	4	259312	437426	622421	533931	639945	674144	835802	996133	814699	910318	995691	1.0135e+06	918476	1.15231e+06	1.02733e+06	1.06321e+06	1.09609e+06	973137	865217	982858	1.02602e+06	1.17496e+06	922429	1.06872e+06
Sod2	Superoxide dismutase [Mn], mitochondrial OS=Mus musculus OX=10090 GN=Sod2 PE=1 SV=3	15.16	17	4	96	4	5.20432e+06	6.54665e+06	7.11428e+06	7.88846e+06	8.23676e+06	8.09612e+06	9.55317e+06	9.82283e+06	8.6367e+06	8.46293e+06	8.73895e+06	8.85709e+06	8.96012e+06	9.85061e+06	9.53771e+06	1.04148e+07	8.86511e+06	7.50185e+06	8.97501e+06	1.0073e+07	8.92317e+06	9.59767e+06	8.4198e+06	8.98463e+06
Septin2	Septin-2 OS=Mus musculus OX=10090 GN=Septin2 PE=1 SV=2	15.159	19	5	101	5	860909	1.05884e+06	1.20018e+06	1.13743e+06	1.38485e+06	1.51163e+06	1.68622e+06	1.58073e+06	1.56513e+06	1.6215e+06	1.62875e+06	1.72677e+06	1.73892e+06	1.95107e+06	1.64087e+06	1.79355e+06	2.08569e+06	1.93688e+06	2.16716e+06	2.39796e+06	2.30909e+06	2.37062e+06	2.13753e+06	2.11629e+06
Eif3f	Eukaryotic translation initiation factor 3 subunit F OS=Mus musculus OX=10090 GN=Eif3f PE=1 SV=2	15.143	14	4	38	4	570554	1.00374e+06	1.2024e+06	874755	1.21015e+06	1.215e+06	1.418e+06	1.51134e+06	1.19487e+06	1.40217e+06	1.304e+06	1.41505e+06	1.47667e+06	1.63047e+06	1.33914e+06	1.59871e+06	1.44927e+06	1.24667e+06	1.44305e+06	1.59894e+06	1.51741e+06	1.54426e+06	1.54047e+06	1.47967e+06
Ppp1cc	Serine/threonine-protein phosphatase PP1-gamma catalytic subunit OS=Mus musculus OX=10090 GN=Ppp1cc PE=1 SV=1	15.07	15	3	42	1	277079	340130	358678	372747	466873	449341	391325	289954	294421	315848	303711	341205	323874	455731			37168.5				614299	576363
H1-1	Histone H1.1 OS=Mus musculus OX=10090 GN=H1-1 PE=1 SV=2	15.034	29	5	88	3	796566	767591	1.14287e+06	723925	740754	831939	790003	785782	779178	649496	677166	588043	583888	630414	606941	637520	1.24521e+06	931334	993386	1.09224e+06	1.03524e+06	1.05621e+06	1.07197e+06	991656
Acsl4	Long-chain-fatty-acid--CoA ligase 4 OS=Mus musculus OX=10090 GN=Acsl4 PE=1 SV=2	15.008	12	7	53	6	920195	1.06467e+06	1.44583e+06	1.35342e+06	1.69405e+06	924628	988579	1.17292e+06	1.70056e+06	1.78813e+06	1.14751e+06	1.09342e+06	1.56273e+06	1.80762e+06	1.62067e+06	1.66791e+06	2.49595e+06	2.22538e+06	2.34108e+06	2.60502e+06	2.56083e+06	2.42531e+06	2.40545e+06	2.2584e+06
Itga5	Integrin alpha-5 OS=Mus musculus OX=10090 GN=Itga5 PE=1 SV=3	14.973	6	4	55	4	575092	790404	1.02113e+06	812380	1.00568e+06	1.06862e+06	1.22809e+06	1.23259e+06	1.03645e+06	1.03089e+06	1.18572e+06	1.16615e+06	1.09994e+06	1.30497e+06	1.21623e+06	1.24207e+06	1.21287e+06	1.08614e+06	1.23355e+06	1.32892e+06	1.28616e+06	1.43019e+06	1.27501e+06	1.25601e+06
Rrbp1	Ribosome-binding protein 1 OS=Mus musculus OX=10090 GN=Rrbp1 PE=1 SV=2	14.967	6	6	18	6	440754	572621	523501	843991	653717	752797	688494	858973	683580	856845	906083	928682	941580	1.04831e+06	923866	1.02394e+06	1.30057e+06	1.2469e+06	1.23292e+06	1.39492e+06	1.33458e+06	1.38862e+06	1.1554e+06	1.30784e+06
Ybx3	Y-box-binding protein 3 OS=Mus musculus OX=10090 GN=Ybx3 PE=1 SV=2	14.967	19	3	34	2	332904	414397	486843	387995	335090	414292	404514	332332	382799	291942	301084	387053	287763	306033	286799	342780	371603	325915	491195	428063	374402	399315	319171	518561
Capza1	F-actin-capping protein subunit alpha-1 OS=Mus musculus OX=10090 GN=Capza1 PE=1 SV=4	14.939	30	6	73	5	1.98884e+06	2.62893e+06	3.40244e+06	3.22277e+06	3.75104e+06	3.75062e+06	4.41917e+06	4.28506e+06	4.42523e+06	4.36651e+06	5.02743e+06	4.92328e+06	4.42774e+06	5.40732e+06	5.18366e+06	5.21033e+06	6.01319e+06	5.41882e+06	5.70597e+06	6.27615e+06	6.69561e+06	7.24326e+06	6.03582e+06	6.27661e+06
Copa	Coatomer subunit alpha OS=Mus musculus OX=10090 GN=Copa PE=1 SV=2	14.934	6	6	48	6	1.07516e+06	1.2738e+06	1.61746e+06	1378460	1.54107e+06	1.45185e+06	1.62814e+06	1.63276e+06	1.62175e+06	1.59153e+06	1.63899e+06	1.64083e+06	1.57177e+06	1.77178e+06	1.73683e+06	1.9266e+06	2.25247e+06	1.79533e+06	2.0531e+06	2.08256e+06	2.00544e+06	2.2063e+06	1.98826e+06	2.1024e+06
Atp6v1c1	V-type proton ATPase subunit C 1 OS=Mus musculus OX=10090 GN=Atp6v1c1 PE=1 SV=4	14.932	15	5	41	5	560753	822081	962076	834810	947728	845671	991892	1.05263e+06	956850	1.01622e+06	1.06577e+06	1.13469e+06	1.05202e+06	1.15617e+06	1.1109e+06	1.16408e+06	1.25293e+06	1.21456e+06	1.15502e+06	1.4102e+06	1.26638e+06	1.48097e+06	1.08117e+06	1.35812e+06
Canx	Calnexin OS=Mus musculus OX=10090 GN=Canx PE=1 SV=1	14.902	13	4	118	4	1.36521e+06	2.0784e+06	2.14918e+06	2.02457e+06	2.23437e+06	2.26844e+06	2.34406e+06	2.45122e+06	1.76028e+06	1.80753e+06	2.10832e+06	2.18255e+06	1.8673e+06	2.3219e+06	2.1771e+06	2.48289e+06	2.63648e+06	2.56557e+06	2.63122e+06	2.98821e+06	3.10847e+06	3.06029e+06	2.79219e+06	2.91441e+06
Rps24	40S ribosomal protein S24 OS=Mus musculus OX=10090 GN=Rps24 PE=1 SV=1	14.867	26	3	65	3	1.01197e+06	989467	914713	936413	1.1178e+06	949402	1.04337e+06	1.06753e+06	1.41424e+06	1.63562e+06	1.65649e+06	1.61017e+06	1.61902e+06	1.90175e+06	1.58082e+06	1.65104e+06	2.01044e+06	1.84618e+06	2.00235e+06	2.26035e+06	2.14657e+06	2.07525e+06	1.76125e+06	1.88501e+06
Adss2	Adenylosuccinate synthetase isozyme 2 OS=Mus musculus OX=10090 GN=Adss2 PE=1 SV=2	14.815	9	3	54	3	1.11083e+06	1.53203e+06	1.87271e+06	1.68242e+06	1.75391e+06	1.85578e+06	1.89105e+06	1.7384e+06	1.62918e+06	1.67021e+06	1.81551e+06	1.89048e+06	1.61612e+06	1.86082e+06	1.67235e+06	1.72856e+06	1.79569e+06	1.82066e+06	1.95737e+06	2.21479e+06	1.99303e+06	1.92996e+06	1.88347e+06	1.93127e+06
Eea1	Early endosome antigen 1 OS=Mus musculus OX=10090 GN=Eea1 PE=1 SV=2	14.767	4	5	40	5	424025	808634	842438	748919	999766	1.02711e+06	880119	1.36163e+06	928238	1.29572e+06	1.32049e+06	1.36448e+06	1.27366e+06	1.44077e+06	1.37909e+06	1.50931e+06	1.21391e+06	1.50358e+06	1.70269e+06	1.66161e+06	1.69244e+06	1.78717e+06	1.66309e+06	1.67102e+06
Serbp1	Plasminogen activator inhibitor 1 RNA-binding protein OS=Mus musculus OX=10090 GN=Serbp1 PE=1 SV=2	14.764	14	4	86	4	2.13801e+06	3.35736e+06	3.69768e+06	3.67888e+06	4.1098e+06	3.87018e+06	3.85688e+06	4.10241e+06	2.35888e+06	3.11547e+06	3.54011e+06	3.4666e+06	3.21737e+06	3443609	3.20394e+06	3.35319e+06	2.44934e+06	3.13842e+06	3.34397e+06	3.66134e+06	3.42403e+06	3.56904e+06	3.44495e+06	3.35895e+06
Psmd11	26S proteasome non-ATPase regulatory subunit 11 OS=Mus musculus OX=10090 GN=Psmd11 PE=1 SV=3	14.755	13	4	77	4	992631	1.3124e+06	1.67679e+06	1.45056e+06	1.81216e+06	2.21089e+06	2.02506e+06	1.76659e+06	1.75969e+06	1.73395e+06	1.84008e+06	1.81516e+06	1.67751e+06	2.13408e+06	1.77313e+06	1.95218e+06	2.60444e+06	2.23345e+06	2.60351e+06	2.86413e+06	2.5363e+06	2.71741e+06	2.60359e+06	2.49937e+06
Ctss	Cathepsin S OS=Mus musculus OX=10090 GN=Ctss PE=1 SV=2	14.733	11	3	61	3	1.23358e+06	1.19799e+06	1.30212e+06	1.28764e+06	1.15609e+06	1.49938e+06	1.57233e+06	1.62758e+06	2.55298e+06	1.31038e+06	1.53731e+06	1.52698e+06	1.35574e+06	2.88927e+06	2.67093e+06	2.57934e+06	3.51199e+06	1.83611e+06	3.34266e+06	3.60704e+06	3.42273e+06	3.52885e+06	3.25723e+06	3.44987e+06
Ptprc	Receptor-type tyrosine-protein phosphatase C OS=Mus musculus OX=10090 GN=Ptprc PE=1 SV=4	14.717	5	5	57	5	741391	965626	850666	958972	908678	1.10581e+06	1.23845e+06	1.30494e+06	1.33762e+06	1.10658e+06	1.41045e+06	1.29681e+06	1.22852e+06	1.28409e+06	1.24268e+06	1.46694e+06	1.54675e+06	1.52028e+06	1.57064e+06	1.78829e+06	1.61238e+06	1.7051e+06	1.65924e+06	1.65505e+06
Psmd3	26S proteasome non-ATPase regulatory subunit 3 OS=Mus musculus OX=10090 GN=Psmd3 PE=1 SV=3	14.702	13	5	45	5	1.00505e+06	1.32592e+06	1.27574e+06	1.38133e+06	1.56872e+06	1.702e+06	2.09747e+06	2.21938e+06	2.00055e+06	2.12539e+06	2.08529e+06	2.27494e+06	2.16928e+06	2.39187e+06	2.05837e+06	2.35936e+06	2.67942e+06	2.4802e+06	2.50112e+06	2.80386e+06	2.72898e+06	2.72468e+06	2.42637e+06	2.59993e+06
Stmn1	Stathmin OS=Mus musculus OX=10090 GN=Stmn1 PE=1 SV=2	14.693	30	4	55	4	1.59914e+06	2.14563e+06	2.37162e+06	2.36984e+06	2.63401e+06	2.70429e+06	3.01678e+06	3.29127e+06	2.54335e+06	3.12778e+06	3.30705e+06	3.39919e+06	3.17625e+06	3.58247e+06	3.41962e+06	3.57791e+06	3.63908e+06	3.98942e+06	4.12479e+06	4.53987e+06	4.40328e+06	4.64279e+06	4.40815e+06	4.59366e+06
Eif3c	Eukaryotic translation initiation factor 3 subunit C OS=Mus musculus OX=10090 GN=Eif3c PE=1 SV=1	14.631	7	6	54	6	677737	1.01895e+06	1.14392e+06	1.16956e+06	1.32509e+06	1.36316e+06	1.60628e+06	1.61744e+06	1.65754e+06	1.74982e+06	1.74545e+06	1.8418e+06	1.71782e+06	2.19856e+06	2.01407e+06	2.15301e+06	2.37075e+06	2.19322e+06	2.29645e+06	2.38035e+06	2.43021e+06	2.66416e+06	2.30385e+06	2.52108e+06
Gdi1	Rab GDP dissociation inhibitor alpha OS=Mus musculus OX=10090 GN=Gdi1 PE=1 SV=3	14.577	14	4	82	1		91001.2	57709.4	62296.3	62893.9	54786.4	43589	70163.9	72605	85554.1	86496.1	111061	55129.5	60623.9	46591.1	93805	105148	73818.7	98969.4	127273	89295.6	103356	87677.4	88138.2
H3-3a	Histone H3.3 OS=Mus musculus OX=10090 GN=H3-3a PE=1 SV=2	14.557	43	5	1001	1	3.67835e+07	2.7774e+07	4.6534e+07	3.18193e+07	3.08924e+07	2.97297e+07	3.57943e+07	3.48431e+07	4.16049e+07	3.34637e+07	3.30452e+07	3.11625e+07	3.0184e+07	3.54092e+07	3.65202e+07	3.52493e+07	4.86705e+07	3.85309e+07	4.22472e+07	3.93312e+07	4.40348e+07	4.27194e+07	4.32766e+07	4.26987e+07
Oxct1	Succinyl-CoA:3-ketoacid coenzyme A transferase 1, mitochondrial OS=Mus musculus OX=10090 GN=Oxct1 PE=1 SV=1	14.479	9	2	40	2	311092	441897	422950	811983	539527	713679	729418	594352	580580	558548	655494	617126	588500	589205	476144	546365	748278	702012	791407	913020	717232	726773	604473	594247
Psmb1	Proteasome subunit beta type-1 OS=Mus musculus OX=10090 GN=Psmb1 PE=1 SV=1	14.45	33	5	28	5	580572	641698	838194	648278	720685	854214	917443	875404	1.0616e+06	1.19709e+06	1.36138e+06	1.14549e+06	1.12946e+06	1.54584e+06	1.22711e+06	1.4339e+06	1.45657e+06	1.55222e+06	1.67759e+06	1.74625e+06	2.04565e+06	1.83869e+06	1.63501e+06	1.81442e+06
Rps6	40S ribosomal protein S6 OS=Mus musculus OX=10090 GN=Rps6 PE=1 SV=1	14.442	26	5	151	5	4.31796e+06	4.86842e+06	6.56225e+06	4.46573e+06	4.38367e+06	4.43401e+06	5.25996e+06	4.98448e+06	4.78892e+06	4.03667e+06	4.05736e+06	4.02288e+06	3.8147e+06	4.45613e+06	4.24628e+06	4.53449e+06	5.84845e+06	4.63758e+06	4.9762e+06	5.4541e+06	5.1532e+06	5.53757e+06	4.97482e+06	5.19687e+06
Rpl11	60S ribosomal protein L11 OS=Mus musculus OX=10090 GN=Rpl11 PE=1 SV=4	14.378	28	4	130	4	4.01818e+06	5.29919e+06	6.71343e+06	6.00943e+06	6.34912e+06	6.32814e+06	7.43417e+06	7.86255e+06	6.61034e+06	6.64439e+06	7.58821e+06	7.54938e+06	6.71164e+06	8.30773e+06	8.26964e+06	7.8595e+06	8.4724e+06	7.40461e+06	8.18133e+06	9.17937e+06	8.05137e+06	8.61523e+06	7.63746e+06	8.5152e+06
Ddost	Dolichyl-diphosphooligosaccharide--protein glycosyltransferase 48 kDa subunit OS=Mus musculus OX=10090 GN=Ddost PE=1 SV=2	14.318	11	5	87	5	809931	1.18448e+06	1.37799e+06	1.21817e+06	2.07159e+06	1.8752e+06	2.12513e+06	2.33677e+06	2.37278e+06	2.38854e+06	2.48918e+06	2.57922e+06	2.45904e+06	2.77731e+06	2.28884e+06	2.70638e+06	3.18748e+06	2.87066e+06	3.12264e+06	3.30971e+06	3.23116e+06	3.21422e+06	2.91198e+06	3.09165e+06
Twf1	Twinfilin-1 OS=Mus musculus OX=10090 GN=Twf1 PE=1 SV=2	14.242	13	3	42	3	670393	883168	973386	1.0945e+06	1.19478e+06	1.19581e+06	1.33424e+06	1.52335e+06	1.345e+06	1.56862e+06	1.79696e+06	1.71045e+06	1.657e+06	2.0374e+06	1.69249e+06	1.64702e+06	2.05342e+06	1.82095e+06	1.99864e+06	2.12682e+06	2.05126e+06	2.32353e+06	1.91924e+06	2.12934e+06
Psma6	Proteasome subunit alpha type-6 OS=Mus musculus OX=10090 GN=Psma6 PE=1 SV=1	14.161	23	4	33	4	797965	1.00292e+06	1.36913e+06	1.27772e+06	1.2845e+06	1.35084e+06	1.55465e+06	1.55085e+06	1.62045e+06	1.54866e+06	1.52291e+06	1.55469e+06	1.52528e+06	1.57959e+06	1.47594e+06	1.60525e+06	2.18274e+06	1.95917e+06	2.16324e+06	2.21688e+06	2.12686e+06	2.11936e+06	1.93643e+06	2.0495e+06
Sec23b	Protein transport protein Sec23B OS=Mus musculus OX=10090 GN=Sec23b PE=1 SV=1	14.065	7	4	41	4	769490	1.02943e+06	1.30781e+06	1.13012e+06	1.34292e+06	1.21727e+06	1.34143e+06	1.32841e+06	1.00718e+06	1.01348e+06	1.08668e+06	1.09056e+06	1.04188e+06	1.18039e+06	1.02358e+06	1.13992e+06	1.47355e+06	1.28821e+06	1.43899e+06	1.5853e+06	1.64994e+06	1.53908e+06	1.37122e+06	1.51873e+06
Psmd13	26S proteasome non-ATPase regulatory subunit 13 OS=Mus musculus OX=10090 GN=Psmd13 PE=1 SV=1	14.014	14	5	35	5	731389	1.08107e+06	1.33309e+06	1.29716e+06	1.34873e+06	1.42776e+06	1.78512e+06	1.90146e+06	1.80169e+06	1.72484e+06	1.74286e+06	1.90246e+06	1.76117e+06	2.23212e+06	1.87297e+06	1.91825e+06	1.93361e+06	1.81198e+06	1.92246e+06	2.12427e+06	1.84976e+06	2.18336e+06	2.10839e+06	1.95913e+06
Ipo9	Importin-9 OS=Mus musculus OX=10090 GN=Ipo9 PE=1 SV=3	14.002	8	4	16	4	351657	471413	522564	420736	587723	756607	569725	518437	335477	461116	468682	451013	304114	342104	314578	461802	591652	655268	573011	816382	754359	762446	589306	406197
Tubb1	Tubulin beta-1 chain OS=Mus musculus OX=10090 GN=Tubb1 PE=1 SV=1	13.88	7	3	283	1	511071	736884	869281	768494	728789	817500	916723	931077	770487	782449	721574	796038	731755	874389	687975	827517	730334	762036	825405			795020	717709	722643
Ifitm3	Interferon-induced transmembrane protein 3 OS=Mus musculus OX=10090 GN=Ifitm3 PE=1 SV=1	13.864	18	2	123	1	1.70032e+06	2.07318e+06	2.50702e+06	1.72539e+06	1.65681e+06	1.55142e+06	1.87601e+06	1.54324e+06	1.90634e+06	1.32545e+06	1.12563e+06	1.1506e+06	1005436	1.19033e+06	1.00907e+06	1.90915e+06	1.47294e+06	924810	1.0329e+06	1.11966e+06	1.01795e+06	1.05967e+06	1.0201e+06	1.04143e+06
Srrm2	Serine/arginine repetitive matrix protein 2 OS=Mus musculus OX=10090 GN=Srrm2 PE=1 SV=3	13.821	4	6	44	6	509965	583999	800280	584657	705465	685988	719726	777021	836430	724883	745995	854573	717495	818197	795761	815969	1.13793e+06	943523	1.03538e+06	1.14913e+06	970130	1.17832e+06	977475	1.07691e+06
Rab10	Ras-related protein Rab-10 OS=Mus musculus OX=10090 GN=Rab10 PE=1 SV=1	13.813	23	4	48	2	118820	222717	291659	371753	425514	457251	470729	417302	505379	573860	672535	568589	506491	606136	554750	573181	686620	846317	844398	955413	864406	784576	735582	751782
Krt8	Keratin, type II cytoskeletal 8 OS=Mus musculus OX=10090 GN=Krt8 PE=1 SV=4	13.812	7	4	155	1	119317	122472		170086	242183	298727	289002	348756	286463	282026	288610	326857	304727	376470	386094	417168	356567	349749	327470	384985	391403	527314	455472	567555
Eif2s2	Eukaryotic translation initiation factor 2 subunit 2 OS=Mus musculus OX=10090 GN=Eif2s2 PE=1 SV=1	13.808	20	4	34	4	843895	1.09842e+06	1.22281e+06	1.06061e+06	1.11921e+06	1.00552e+06	1.08164e+06	1.05389e+06	1.14391e+06	1.1656e+06	1.32999e+06	1.27623e+06	1128304	1.34463e+06	1.17607e+06	1.35785e+06	1.65113e+06	1.57195e+06	1.60879e+06	1.93185e+06	1.8808e+06	1.81629e+06	1.70209e+06	1.69631e+06
Pebp1	Phosphatidylethanolamine-binding protein 1 OS=Mus musculus OX=10090 GN=Pebp1 PE=1 SV=3	13.78	35	3	50	3	249713	768091	1.00701e+06	988296	539110	1.24593e+06	1.37017e+06	1.37696e+06	808341	858296	1.53963e+06	1.58472e+06	1435958	996303	968553	1.71166e+06	1.93571e+06	1.03795e+06	1.1529e+06	1.26551e+06	1.74098e+06	1.991e+06	1.19674e+06	1.79803e+06
Gpr84	G-protein coupled receptor 84 OS=Mus musculus OX=10090 GN=Gpr84 PE=1 SV=1	13.703	14	4	39	4	1.0668e+06	1.50449e+06	1.48204e+06	1.76715e+06	2.08835e+06	1.91792e+06	2.30004e+06	2.04163e+06	1.70522e+06	2.38322e+06	2.53075e+06	2.64678e+06	2.29337e+06	3.15251e+06	2.49095e+06	2.71997e+06	2.3607e+06	2.3138e+06	2.69677e+06	2.82178e+06	2.6849e+06	2.77328e+06	2.7389e+06	2.71933e+06
Sf3b3	Splicing factor 3B subunit 3 OS=Mus musculus OX=10090 GN=Sf3b3 PE=1 SV=1	13.7	4	4	41	4	848407	713997	888233	1.30258e+06	1.17495e+06	1.25905e+06	1427828	1.50139e+06	1.32153e+06	1.40108e+06	1.30065e+06	1.43284e+06	1.33252e+06	1.48229e+06	1.40277e+06	1.44018e+06	1.78002e+06	1.61923e+06	1.76791e+06	1.8956e+06	1.88588e+06	1.94076e+06	1.91338e+06	1.90881e+06
Flii	Protein flightless-1 homolog OS=Mus musculus OX=10090 GN=Flii PE=1 SV=1	13.69	6	6	36	6	219722	289894	343521	379654	349943	473502	559660	705045	566989	590036	703619	745585	702798	736990	694695	790855	835550	776837	869573	1.06856e+06	1.00881e+06	1.01288e+06	914677	993495
Prdx4	Peroxiredoxin-4 OS=Mus musculus OX=10090 GN=Prdx4 PE=1 SV=1	13.615	13	4	312	2	132081	370844	362635	427226	417796	408857	436727	426751	239729	334312	364327	327606	372537	355119	352115	376521	547445	622999	725735	799251	753932	826856	774472	793878
Cox4i1	Cytochrome c oxidase subunit 4 isoform 1, mitochondrial OS=Mus musculus OX=10090 GN=Cox4i1 PE=1 SV=2	13.581	31	4	24	4	949546	727943	1.11112e+06	981556	1.18636e+06	1.49553e+06	1.52979e+06	1.63846e+06	1.86545e+06	1.55172e+06	1.69738e+06	1.79484e+06	1.54253e+06	1.74771e+06	1.74115e+06	1.81156e+06	2.31219e+06	1.76085e+06	1.82788e+06	1.91237e+06	2.05742e+06	2.07051e+06	1.92296e+06	2.05732e+06
Ctsz	Cathepsin Z OS=Mus musculus OX=10090 GN=Ctsz PE=1 SV=1	13.512	17	4	103	4	3.57726e+06	3.81745e+06	4.45418e+06	3.5801e+06	3.77692e+06	3.39279e+06	3.80719e+06	3.46809e+06	3.19085e+06	3.34827e+06	3.26965e+06	3.40603e+06	2.99437e+06	3.55948e+06	3.38812e+06	3.43355e+06	1.83861e+06	3.14209e+06	3.36893e+06	3.73605e+06	3.38814e+06	3.67331e+06	3.59876e+06	3.43213e+06
Chmp4b	Charged multivesicular body protein 4b OS=Mus musculus OX=10090 GN=Chmp4b PE=1 SV=2	13.507	13	2	41	2	911556	1.062e+06	1.29501e+06	1.13182e+06	1.22758e+06	1.25063e+06	1.47208e+06	1313330	1.51238e+06	1.21047e+06	1.40171e+06	1412964	1.26505e+06	1.39261e+06	1.29028e+06	1.37788e+06	1.69821e+06	1.41943e+06	1.40067e+06	1.55305e+06	1.48837e+06	1.59039e+06	1.44775e+06	1.4486e+06
Kctd12	BTB/POZ domain-containing protein KCTD12 OS=Mus musculus OX=10090 GN=Kctd12 PE=1 SV=1	13.467	22	4	61	4	926009	1.19207e+06	1.5936e+06	1.30785e+06	1.49208e+06	1.62711e+06	1.58132e+06	1.4069e+06	1.25721e+06	1.25296e+06	1.39457e+06	1.38533e+06	1.20243e+06	1.37877e+06	1.21251e+06	1.36116e+06	1.95801e+06	1.74943e+06	1.84987e+06	1.9833e+06	1.81999e+06	2.01848e+06	1.80137e+06	1.84433e+06
Psma7	Proteasome subunit alpha type-7 OS=Mus musculus OX=10090 GN=Psma7 PE=1 SV=1	13.453	16	3	84	1	478590	640360	731726	603460	797575	686998	874488	813942	788173	722528	681911	731509	770699	790561	794585	848971	838391	761319	858183	936391	952670	1.07475e+06	871081	873070
St13	Hsc70-interacting protein OS=Mus musculus OX=10090 GN=St13 PE=1 SV=1	13.446	13	4	47	4	970438	1.52487e+06	1.94547e+06	1.79843e+06	2.03124e+06	2.22199e+06	2.30284e+06	2.55593e+06	2.16244e+06	2.3238e+06	2.47828e+06	2.65646e+06	2.14469e+06	2.71875e+06	2.51916e+06	2.72428e+06	3.0419e+06	2.81916e+06	2918396	3.20417e+06	2.95584e+06	3.36608e+06	3.08121e+06	3.4556e+06
Ddx21	Nucleolar RNA helicase 2 OS=Mus musculus OX=10090 GN=Ddx21 PE=1 SV=3	13.397	9	6	54	6	700494	993697	780451	1.03712e+06	1.21481e+06	1.20457e+06	1.44059e+06	1.6229e+06	1.62824e+06	1.68398e+06	1.88216e+06	1.80375e+06	1.73736e+06	2.17703e+06	1.95098e+06	1.95525e+06	1.90762e+06	1.69517e+06	1.90805e+06	2.02854e+06	2.08957e+06	2.21531e+06	1860253	2.13648e+06
Rbmx	RNA-binding motif protein, X chromosome OS=Mus musculus OX=10090 GN=Rbmx PE=1 SV=1	13.333	11	4	99	4	1.10033e+06	1.46312e+06	1.6555e+06	1.68376e+06	1.83364e+06	1.83468e+06	2016057	2216718	1.84275e+06	1.85851e+06	2.04771e+06	2.10214e+06	2.01782e+06	2.32835e+06	2.17647e+06	2.24933e+06	2.27987e+06	2.16604e+06	2.44085e+06	2.61188e+06	2.39125e+06	2.75854e+06	2.56568e+06	2.72276e+06
Pgls	6-phosphogluconolactonase OS=Mus musculus OX=10090 GN=Pgls PE=1 SV=1	13.322	32	4	60	4	1.27989e+06	1.66827e+06	2.27767e+06	2.24171e+06	2.34237e+06	2.38733e+06	2.47671e+06	2.50366e+06	2.44065e+06	2.87734e+06	2.95182e+06	2.8812e+06	2.20894e+06	2.47802e+06	2.1693e+06	2.46692e+06	3.14914e+06	2.96621e+06	3.06394e+06	3.49647e+06	3.31715e+06	3.26506e+06	2.88621e+06	2.74473e+06
Rtn3	Reticulon-3 OS=Mus musculus OX=10090 GN=Rtn3 PE=1 SV=2	13.314	4	1	21	1	610794	811691	904521	873372	727964	652467	795115	678604	741935	567398	632808	676532	711388	627828	583241	774900	653472	559138	618758	690474	616178	734096	562461	802315
Rps16	40S ribosomal protein S16 OS=Mus musculus OX=10090 GN=Rps16 PE=1 SV=4	13.272	33	5	175	5	5.34027e+06	6.6621e+06	9.17117e+06	8.46382e+06	1.02483e+07	9.81357e+06	1.13991e+07	1.12805e+07	1.05621e+07	1.09051e+07	1.13206e+07	1.1557e+07	9.78893e+06	13360006	1.151e+07	1.17399e+07	14127341	1.23741e+07	1.43957e+07	1.47432e+07	1.45125e+07	1.48009e+07	1.35881e+07	1.35386e+07
Gart	Trifunctional purine biosynthetic protein adenosine-3 OS=Mus musculus OX=10090 GN=Gart PE=1 SV=3	13.255	13	6	18	6	453032	533653	769323	703108	841728	979447	995461	879090	782909	763538	815940	905246	976296	746715	839325	869188	1.23082e+06	1.10245e+06	1.27263e+06	1.16822e+06	1.08647e+06	1.13254e+06	1.11971e+06	962930
Myo1e	Unconventional myosin-Ie OS=Mus musculus OX=10090 GN=Myo1e PE=1 SV=1	13.214	5	4	47	4	396299	553028	723402	686975	870625	875073	896523	967238	803410	805264	878221	924925	846059	906966	869118	943266	1.00123e+06	958175	964163	1.23623e+06	1.07497e+06	1.27137e+06	944594	1.10389e+06
Arpc5	Actin-related protein 2/3 complex subunit 5 OS=Mus musculus OX=10090 GN=Arpc5 PE=1 SV=3	13.208	49	4	106	4	2.16259e+06	2.23381e+06	2.99203e+06	2.36997e+06	2.87115e+06	2.99212e+06	4.1237e+06	4.16074e+06	4.5752e+06	4.49453e+06	4.45045e+06	4.96226e+06	4.55325e+06	5.47707e+06	4.9419e+06	5.14293e+06	5.52713e+06	5.18558e+06	5.68843e+06	5.92789e+06	5.59331e+06	6.42644e+06	5.56353e+06	5.78978e+06
Ass1	Argininosuccinate synthase OS=Mus musculus OX=10090 GN=Ass1 PE=1 SV=1	13.204	14	6	69	6	1.65e+06	1.29982e+06	2.2556e+06	1.28594e+06	1.60377e+06	1.49619e+06	1.65337e+06	1.67567e+06	1.57224e+06	1.77341e+06	1.79103e+06	1.86037e+06	1.82085e+06	2.06427e+06	1.94186e+06	2.07961e+06	2.62951e+06	2.51992e+06	2.68343e+06	3.03791e+06	3.17883e+06	3.29426e+06	3.16256e+06	3107770
Hnrnpa3	Heterogeneous nuclear ribonucleoprotein A3 OS=Mus musculus OX=10090 GN=Hnrnpa3 PE=1 SV=1	13.171	17	4	25	4	602212	870097	1.03969e+06	911327	1.00287e+06	862484	1.08104e+06	1.07572e+06	1.29996e+06	950150	1.02193e+06	1.21641e+06	912741	1.05291e+06	1.05977e+06	1.1348e+06	2.29194e+06	1.57196e+06	1.67268e+06	2.062e+06	1.87233e+06	1.96913e+06	1.8459e+06	2.0638e+06
Rhog	Rho-related GTP-binding protein RhoG OS=Mus musculus OX=10090 GN=Rhog PE=1 SV=1	13.134	16	2	59	1	274095	273639	376906	329132	388486	343606	460767	436697	398203	422021	366754	459616	416917	477733	428398	457300	494500	460209	462564	589224	478260	536457	521827	541257
Gclm	Glutamate--cysteine ligase regulatory subunit OS=Mus musculus OX=10090 GN=Gclm PE=1 SV=1	13.107	16	3	40	3	490559	452524	476963	501785	483457	473884	195237	626863	1.13886e+06	1.02691e+06	1.26823e+06	1.12854e+06	970473	1.24006e+06	952945	1.11039e+06	2.35773e+06	2.07224e+06	1.94172e+06	2.25051e+06	2.21606e+06	2.79122e+06	2.34278e+06	2.63274e+06
Eif4g2	Eukaryotic translation initiation factor 4 gamma 2 OS=Mus musculus OX=10090 GN=Eif4g2 PE=1 SV=2	13.051	5	3	33	3	415781	451930	647337	684341	728300	764445	829125	873147	655601	752874	750237	877302	804838	857827	665740	749665	942310	872273	867750	1.02105e+06	890515	925945	845605	845180
Rps10	40S ribosomal protein S10 OS=Mus musculus OX=10090 GN=Rps10 PE=1 SV=1	12.996	28	4	175	4	1.59e+06	2.08148e+06	2.29136e+06	2.6053e+06	3.22325e+06	2.34914e+06	2.49417e+06	2.48765e+06	2.19941e+06	2.4122e+06	2.69773e+06	2.24158e+06	2.54267e+06	2.46151e+06	2.09139e+06	2.38212e+06	3.92884e+06	3.76844e+06	3.71127e+06	4.25065e+06	3.93994e+06	3.7171e+06	3.3768e+06	3.29513e+06
Erp29	Endoplasmic reticulum resident protein 29 OS=Mus musculus OX=10090 GN=Erp29 PE=1 SV=2	12.953	27	5	42	5	716010	1.00586e+06	1.32341e+06	995095	1.18057e+06	1.2537e+06	1.4537e+06	1.40962e+06	1.74019e+06	1.70748e+06	1.8737e+06	1.99722e+06	1.68459e+06	1.94016e+06	1.8565e+06	1.97503e+06	2.19483e+06	2.13475e+06	2.33135e+06	2.4717e+06	2.33386e+06	2.45522e+06	2.27308e+06	2.33571e+06
Anp32b	Acidic leucine-rich nuclear phosphoprotein 32 family member B OS=Mus musculus OX=10090 GN=Anp32b PE=1 SV=1	12.933	18	4	59	2	461021	374381	850229	613817	854939	915276	1044054	1.22146e+06	1.19746e+06	1064312	1.12246e+06	1.23102e+06	1.05287e+06	1.16204e+06	1.51283e+06	1.22377e+06	2.75826e+06	1.76366e+06	1.73327e+06	2.26399e+06	1.90578e+06	2.05563e+06	1.69015e+06	1.75752e+06
Rps7	40S ribosomal protein S7 OS=Mus musculus OX=10090 GN=Rps7 PE=2 SV=1	12.89	26	4	46	4	3.13585e+06	2.21641e+06	4.90094e+06	1.66549e+06	1.88236e+06	1.80368e+06	2.0903e+06	2.1941e+06	1.49447e+06	2.2218e+06	2.1164e+06	2.27011e+06	2.50381e+06	2.61595e+06	2.25677e+06	2.04057e+06	4.14586e+06	3.39871e+06	3.51316e+06	3.742e+06	3.7432e+06	3.52294e+06	3.37219e+06	3.04451e+06
Pdcd5	Programmed cell death protein 5 OS=Mus musculus OX=10090 GN=Pdcd5 PE=1 SV=3	12.88	37	4	46	4	614244	637785	507206	633317	700273	789706	820454	798070	875479	849722	914391	1.01616e+06	893451	1.05566e+06	902103	1.01612e+06	1.42812e+06	1.41262e+06	1.54284e+06	1.58596e+06	1.4478e+06	1.38563e+06	1.40936e+06	1.37983e+06
Dusp3	Dual specificity protein phosphatase 3 OS=Mus musculus OX=10090 GN=Dusp3 PE=1 SV=1	12.864	38	3	25	3	427508	544254	685036	711648	640330	705566	742530	726536	693905	700783	751341	711555	682306	836732	767942	865383	968582	896577	1.0506e+06	1.22456e+06	1.13717e+06	1.06907e+06	1.0157e+06	965438
Lsm2	U6 snRNA-associated Sm-like protein LSm2 OS=Mus musculus OX=10090 GN=Lsm2 PE=1 SV=1	12.858	20	1	28	1	135261	361104	417257	435659	353588	408308	389692	432927	361401	406067	420262	385548	404801	495087	413985	517840	594959	595382	622142	748677	653032	827769	648284	683506
Etf1	Eukaryotic peptide chain release factor subunit 1 OS=Mus musculus OX=10090 GN=Etf1 PE=1 SV=4	12.784	13	4	42	4	437248	633224	919589	897335	952383	765791	1.09353e+06	1.10537e+06	1.24926e+06	1.44423e+06	1.55317e+06	1.58357e+06	1.39798e+06	1.62732e+06	1.41902e+06	1.58429e+06	2.00831e+06	1.74488e+06	1.92291e+06	2.13809e+06	2.09019e+06	2.25271e+06	1.96147e+06	1.92955e+06
Prep	Prolyl endopeptidase OS=Mus musculus OX=10090 GN=Prep PE=1 SV=1	12.745	9	5	19	5	348770	446532	366952	529003	621228	1.21263e+06	1.40966e+06	1.07592e+06	1.20069e+06	1.10375e+06	1.28541e+06	1.08834e+06	1.12611e+06	1.41674e+06	1.24745e+06	1.3942e+06	1.3756e+06	1.27543e+06	1.59263e+06	1.89349e+06	1.45109e+06	1.61053e+06	1.42032e+06	1.44883e+06
Rpl34	60S ribosomal protein L34 OS=Mus musculus OX=10090 GN=Rpl34 PE=1 SV=2	12.743	28	4	191	4	3.38059e+06	4.49082e+06	5.15155e+06	3.91423e+06	4.37414e+06	4.15923e+06	4.78289e+06	4.43979e+06	3.92606e+06	3.73973e+06	4.23141e+06	4.06885e+06	3.68673e+06	4.27895e+06	4.13277e+06	4.1688e+06	3.87858e+06	3.64666e+06	3.76157e+06	4.11212e+06	3.78294e+06	4.30451e+06	4.20765e+06	4.19771e+06
Asns	Asparagine synthetase [glutamine-hydrolyzing] OS=Mus musculus OX=10090 GN=Asns PE=1 SV=3	12.658	9	4	40	4	484826	599083	748337	726497	814312	836401	846295	794766	836814	788227	801687	853968	782852	835332	735591	762624	1.03814e+06	931702	1.03569e+06	955338	947592	1.07286e+06	1.03822e+06	964789
Aldh9a1	4-trimethylaminobutyraldehyde dehydrogenase OS=Mus musculus OX=10090 GN=Aldh9a1 PE=1 SV=1	12.657	14	5	43	5	492528	884162	1.04546e+06	900267	658643	931295	1.09551e+06	926437	966117	1.0118e+06	1.04956e+06	992487	1.01704e+06	1.23572e+06	1.09139e+06	1.12814e+06	1.32992e+06	1.1684e+06	1.2436e+06	1.41653e+06	1.24415e+06	1.35195e+06	1.25913e+06	941861
Atp6v1g1	V-type proton ATPase subunit G 1 OS=Mus musculus OX=10090 GN=Atp6v1g1 PE=1 SV=3	12.631	14	2	58	2	889098	1.13583e+06	1.37322e+06	1.21555e+06	1.18127e+06	1.20548e+06	1.32367e+06	1.41714e+06	1.37492e+06	1.54413e+06	1.68502e+06	1.58349e+06	1.43993e+06	1.86735e+06	1.61381e+06	1.76808e+06	1.68541e+06	1.50694e+06	1.83541e+06	1.86883e+06	1.7348e+06	1.98056e+06	1.68858e+06	1.75574e+06
Lamp2	Lysosome-associated membrane glycoprotein 2 OS=Mus musculus OX=10090 GN=Lamp2 PE=1 SV=2	12.581	12	5	105	5	2.17676e+06	2.54572e+06	3.20676e+06	2.71358e+06	3.06847e+06	3.24424e+06	3.87808e+06	4.31125e+06	3.19528e+06	3.61225e+06	4.14591e+06	4.25368e+06	3.8883e+06	4.6641e+06	4.29786e+06	4.69323e+06	4.39472e+06	4.40697e+06	4.31356e+06	4.78082e+06	4.59803e+06	5.39765e+06	4.48389e+06	5.10243e+06
Nsf	Vesicle-fusing ATPase OS=Mus musculus OX=10090 GN=Nsf PE=1 SV=2	12.546	8	5	18	5	172258	172668	243861	378182	421056	412535	626211	540194	641149	660356	701952	777527	738761	793674	764688	802573	827857	773148	621898	866254	853554	881810	853356	853127
Ipo5	Importin-5 OS=Mus musculus OX=10090 GN=Ipo5 PE=1 SV=3	12.443	5	4	46	4	622672	726776	906757	649887	904953	1.07619e+06	1.2068e+06	1.20663e+06	1.17359e+06	1.17679e+06	1.23579e+06	1.21492e+06	1.26619e+06	1.40637e+06	1.21551e+06	1.41113e+06	1.55764e+06	1.42173e+06	1.48226e+06	1.3325e+06	1.56041e+06	1.62083e+06	1.42909e+06	1.38623e+06
Vcl	Vinculin OS=Mus musculus OX=10090 GN=Vcl PE=1 SV=4	12.415	7	5	25	5	653771	641621	717594	497871	541342	570196	701197	600535	722293	675101	748421	753417	600269	736210	521271	583659	1.24024e+06	841337	468809	943860	722869	779120	591748	686423
Sod1	Superoxide dismutase [Cu-Zn] OS=Mus musculus OX=10090 GN=Sod1 PE=1 SV=2	12.351	22	3	56	3	2.09653e+06	2.32262e+06	2.75876e+06	2.13083e+06	2.20314e+06	2.30618e+06	2.55324e+06	2.72293e+06	2.94101e+06	2.82466e+06	3.22365e+06	3.37582e+06	3.08769e+06	3.69317e+06	3.01592e+06	3.2461e+06	4.65119e+06	4.46147e+06	4.37509e+06	4.74752e+06	4.87668e+06	5.60075e+06	5.17853e+06	4.73952e+06
Cyfip1	Cytoplasmic FMR1-interacting protein 1 OS=Mus musculus OX=10090 GN=Cyfip1 PE=1 SV=1	12.347	6	6	31	6	600806	850564	976730	930036	1.05981e+06	1.11241e+06	1.2586e+06	1.27965e+06	1.14771e+06	1.21079e+06	1.3246e+06	1.28157e+06	1.07702e+06	1.4769e+06	1.2166e+06	1.2156e+06	1.08201e+06	1.10409e+06	1.16214e+06	1.19761e+06	1.20847e+06	1.35799e+06	1.31046e+06	1.2724e+06
Etfb	Electron transfer flavoprotein subunit beta OS=Mus musculus OX=10090 GN=Etfb PE=1 SV=3	12.339	20	4	72	4	888177	1.15157e+06	1.42696e+06	1.27286e+06	1.20347e+06	1.21241e+06	1.30937e+06	1.44785e+06	1.33623e+06	1.22008e+06	1.1334e+06	1.31291e+06	1.195e+06	1.31324e+06	1.25721e+06	1.42797e+06	1.54926e+06	1.3026e+06	1.37845e+06	1.54926e+06	1.37671e+06	1.47925e+06	1.39105e+06	1.36031e+06
Psmd1	26S proteasome non-ATPase regulatory subunit 1 OS=Mus musculus OX=10090 GN=Psmd1 PE=1 SV=1	12.328	10	5	19	5	324784	124032	345497	322199	473813	579496	661021	622810	854754	798685	873855	884856	486635	618658	808356	884556	1.29285e+06	1.11957e+06	1.34806e+06	1.43766e+06	1.29314e+06	1.51971e+06	1.27054e+06	1.01685e+06
Rpl18a	60S ribosomal protein L18a OS=Mus musculus OX=10090 GN=Rpl18a PE=1 SV=1	12.32	20	3	105	3	3.04847e+06	3.98588e+06	4.25803e+06	3.87071e+06	4.2859e+06	3.73415e+06	4.04703e+06	3.93666e+06	3.2423e+06	3.4271e+06	3.65599e+06	3.3493e+06	3.30231e+06	3418909	3.34975e+06	3.821e+06	3.25218e+06	3.46857e+06	3.78156e+06	4.17526e+06	4.02703e+06	4175658	4084489	3.9965e+06
Ncf2	Neutrophil cytosol factor 2 OS=Mus musculus OX=10090 GN=Ncf2 PE=1 SV=1	12.214	11	5	62	5	685448	596147	670614	1.03511e+06	802565	833845	1.26285e+06	1.45627e+06	1.55007e+06	1.56337e+06	1.71296e+06	1.65024e+06	1.69081e+06	1.83509e+06	1.71344e+06	1.83545e+06	2.56837e+06	2.47101e+06	2.29352e+06	2.85721e+06	2.5228e+06	2.80329e+06	2.61123e+06	2.92688e+06
Cand1	Cullin-associated NEDD8-dissociated protein 1 OS=Mus musculus OX=10090 GN=Cand1 PE=1 SV=2	12.203	5	5	36	5	317240	433382	610647	566716	627712	654418	702273	664476	612918	635938	728583	788435	695825	819818	784493	843774	921526	789765	907016	969276	976614	1.03106e+06	954576	1.00356e+06
Impdh2	Inosine-5'-monophosphate dehydrogenase 2 OS=Mus musculus OX=10090 GN=Impdh2 PE=1 SV=2	12.179	11	5	35	5	620292	970079	1.03557e+06	1.32561e+06	1.32568e+06	1.58287e+06	1.64963e+06	2.00598e+06	1.59442e+06	1.90979e+06	2.19294e+06	2.0714e+06	1.90713e+06	2.29706e+06	2.0718e+06	2.23879e+06	2.24175e+06	2.40499e+06	2.45774e+06	2.64447e+06	2.64308e+06	2.99546e+06	2.43374e+06	2.94192e+06
Cyrib	CYFIP-related Rac1 interactor B OS=Mus musculus OX=10090 GN=Cyrib PE=1 SV=1	12.171	19	4	33	4	716554	909585	1.10224e+06	1.08454e+06	1.11799e+06	1.15135e+06	1.28779e+06	1.06855e+06	922724	885897	977283	974832	917629	1.02588e+06	852529	1.08734e+06	1.23231e+06	1.11328e+06	1.13063e+06	1.47459e+06	1.26515e+06	1.3219e+06	1.17809e+06	1.28829e+06
Psmb2	Proteasome subunit beta type-2 OS=Mus musculus OX=10090 GN=Psmb2 PE=1 SV=1	12.109	22	3	47	3	602733	609148	670307	680676	867999	863996	742231	664355	628377	595033	659593	680908	580283	671594	584329	538073	934177	818541	910372	993536	960870	954522	999213	821319
Taldo1	Transaldolase OS=Mus musculus OX=10090 GN=Taldo1 PE=1 SV=2	12.06	13	4	128	4	1.27804e+06	1.73732e+06	2.33745e+06	2.35809e+06	2.64443e+06	3.07516e+06	3.52824e+06	3.91406e+06	4.23596e+06	4.75619e+06	5.06446e+06	4.76232e+06	4.68878e+06	5.16256e+06	4.91679e+06	5.3628e+06	7.11833e+06	6.38076e+06	6.50076e+06	7.70289e+06	7.79595e+06	9.05151e+06	7.30618e+06	7.78199e+06
U2af1	Splicing factor U2AF 35 kDa subunit OS=Mus musculus OX=10090 GN=U2af1 PE=1 SV=4	12.055	15	4	99	4	919277	1.07537e+06	1.26786e+06	1.10091e+06	1.13736e+06	1.13784e+06	1.18249e+06	1.04106e+06	967188	962299	995561	968998	919194	1.08652e+06	933091	983691	1.438e+06	1.22348e+06	1.5022e+06	1.53432e+06	1.36933e+06	1.45988e+06	1.35751e+06	1.41743e+06
Mbnl1	Muscleblind-like protein 1 OS=Mus musculus OX=10090 GN=Mbnl1 PE=1 SV=1	12.046	16	4	36	4	832771	990318	920956	976003	848723	1.14419e+06	1.54522e+06	1.17901e+06	974806	898252	1.00525e+06	1.34113e+06	1.12629e+06	1.21393e+06	1.05845e+06	1.2607e+06	1.36456e+06	1.10699e+06	1.40979e+06	1.20912e+06	1.51448e+06	1.45453e+06	1.34505e+06	1.31809e+06
Raly	RNA-binding protein Raly OS=Mus musculus OX=10090 GN=Raly PE=1 SV=3	11.941	17	4	46	4	759456	1.08242e+06	1.05942e+06	1.08669e+06	1.19695e+06	1.2737e+06	1.39104e+06	1.62558e+06	1.47287e+06	1.44189e+06	1.44172e+06	1.44087e+06	1.31793e+06	1.63548e+06	1.66544e+06	1.7288e+06	1.83238e+06	1.53429e+06	1.73327e+06	1.67765e+06	1.85482e+06	1.9542e+06	1.72666e+06	1803130
Nap1l1	Nucleosome assembly protein 1-like 1 OS=Mus musculus OX=10090 GN=Nap1l1 PE=1 SV=2	11.937	14	3	37	3	901323	1.09034e+06	1.40584e+06	1.36735e+06	1.5341e+06	1.67849e+06	1.68012e+06	1.50145e+06	1.51934e+06	1.57724e+06	1.7292e+06	1.69257e+06	1.66349e+06	1.94002e+06	1.82664e+06	1.99259e+06	2.31903e+06	2.38641e+06	2.4811e+06	2.89481e+06	2.51697e+06	2.9223e+06	2.4422e+06	2.22836e+06
Rps21	40S ribosomal protein S21 OS=Mus musculus OX=10090 GN=Rps21 PE=1 SV=1	11.922	41	3	115	3	1.76613e+06	1.68262e+06	1.95272e+06	1.25365e+06	1.40504e+06	1.41099e+06	1.75561e+06	1.35887e+06	1.66826e+06	1.39416e+06	1.50655e+06	1.44477e+06	1.33918e+06	1.4554e+06	1.23639e+06	1.35578e+06	1.82272e+06	1.61185e+06	1.47753e+06	1.5301e+06	1.68248e+06	1.6921e+06	1.59498e+06	1.50702e+06
Ifi35	Interferon-induced 35 kDa protein homolog OS=Mus musculus OX=10090 GN=Ifi35 PE=1 SV=3	11.837	16	3	37	3	629710	675997	675112	765221	804562	794670	718074	791321	806308	722285	908087	886068	751758	1.00151e+06	763166	864678	1.03029e+06	492378	490110	690263	487649	552293	442863	528546
Cth	Cystathionine gamma-lyase OS=Mus musculus OX=10090 GN=Cth PE=1 SV=1	11.826	10	3	57	3	880918	1.17504e+06	1.51961e+06	1.43243e+06	1.48136e+06	1.74339e+06	1.80168e+06	1.68987e+06	1.65939e+06	1.63101e+06	1.82055e+06	1.83496e+06	1.72296e+06	1.95754e+06	1.75141e+06	1.87525e+06	2.17499e+06	2.09226e+06	2.1783e+06	2.44628e+06	2.32621e+06	2.31993e+06	2.15463e+06	2.08853e+06
Dctn2	Dynactin subunit 2 OS=Mus musculus OX=10090 GN=Dctn2 PE=1 SV=3	11.814	16	4	29	4	387934	412169	559617	510115	667560	675501	669236	671687	567770	457169	618326	634783	562001	699771	597447	667376	768811	661504	725778	824906	673918	811404	694325	754256
Gsr	Glutathione reductase, mitochondrial OS=Mus musculus OX=10090 GN=Gsr PE=1 SV=3	11.795	14	4	37	4	434942	382436	643763	774612	682724	1.0009e+06	1.153e+06	1.23332e+06	1.54506e+06	1.58541e+06	1.67031e+06	1.83587e+06	1.59093e+06	1.80123e+06	1.86984e+06	2.13381e+06	2.91705e+06	2.68958e+06	2.87684e+06	3.031e+06	2.99041e+06	3.32826e+06	2.77162e+06	2.91702e+06
Rpl24	60S ribosomal protein L24 OS=Mus musculus OX=10090 GN=Rpl24 PE=1 SV=2	11.787	13	2	124	2	2.25534e+06	3.16182e+06	3.52058e+06	3.38698e+06	3.84662e+06	4.07453e+06	4.84776e+06	5.28638e+06	5.19417e+06	5.18612e+06	5.56202e+06	5.63549e+06	5.82183e+06	6.43687e+06	6.17721e+06	6.36847e+06	6.82784e+06	6.20006e+06	6.44171e+06	6.83004e+06	6.68859e+06	7.53492e+06	6.79848e+06	6.98651e+06
Farsb	Phenylalanine--tRNA ligase beta subunit OS=Mus musculus OX=10090 GN=Farsb PE=1 SV=2	11.774	8	5	30	5	571015	543837	758117	1.00297e+06	1.15825e+06	1.09226e+06	1.20633e+06	1.16788e+06	950512	1.06174e+06	1.25499e+06	1.20806e+06	1.04692e+06	1.2411e+06	1.11367e+06	1.19094e+06	1.54196e+06	1.45624e+06	1.42097e+06	1.61846e+06	1.52135e+06	1.57225e+06	1.55579e+06	1.69885e+06
Dlst	Dihydrolipoyllysine-residue succinyltransferase component of 2-oxoglutarate dehydrogenase complex, mitochondrial OS=Mus musculus OX=10090 GN=Dlst PE=1 SV=1	11.768	8	3	61	3	586675	622841	725118	832845	856818	926140	935486	1.10202e+06	857316	913277	1.06247e+06	1.0949e+06	960706	1.22507e+06	958170	1.14318e+06	1.21492e+06	1.17227e+06	1.28792e+06	1.29314e+06	1.26103e+06	1.51464e+06	1.22184e+06	1.27907e+06
Sae1	SUMO-activating enzyme subunit 1 OS=Mus musculus OX=10090 GN=Sae1 PE=1 SV=1	11.75	19	4	27	4	554462	417685	456496	436818	585775	523997	589429	585739	507530	463176	539659	651240	571659	608960	523704	519705	748737	708545	733308	828662	724864	547317	616966	571347
Copb2	Coatomer subunit beta' OS=Mus musculus OX=10090 GN=Copb2 PE=1 SV=2	11.745	7	5	20	5	608370	647073	1.0281e+06	813008	1.01893e+06	1.02295e+06	980483	1.04813e+06	952071	974318	1.11859e+06	1.07202e+06	957038	1.05289e+06	1.06468e+06	1.14014e+06	1.19777e+06	1.17221e+06	1.22843e+06	1.35749e+06	1.19844e+06	1.28279e+06	1.23441e+06	1.26387e+06
Nckap1l	Nck-associated protein 1-like OS=Mus musculus OX=10090 GN=Nckap1l PE=1 SV=1	11.723	4	4	37	4	618405	805286	897533	867837	910648	954737	1.06382e+06	1.07315e+06	906423	943949	967785	1.11372e+06	845434	1.11974e+06	1.11547e+06	1.09676e+06	1.24901e+06	1.16394e+06	1.4089e+06	1.25772e+06	1.27972e+06	1.42777e+06	1.17051e+06	1.25749e+06
Gbp4	Guanylate-binding protein 4 OS=Mus musculus OX=10090 GN=Gbp4 PE=1 SV=1	11.649	9	4	66	4	726090	959414	1.15651e+06	1.03184e+06	1.18539e+06	1.32805e+06	1446068	1.34301e+06	1.26316e+06	1.34977e+06	1.37619e+06	1.47599e+06	1.28666e+06	1.55076e+06	1.14776e+06	1.2227e+06	1.11506e+06	912164	1.10409e+06	1.1144e+06	1.03059e+06	1.07483e+06	1.02308e+06	981006
Rps27	40S ribosomal protein S27 OS=Mus musculus OX=10090 GN=Rps27 PE=1 SV=3	11.648	25	2	76	2	1.45098e+06	1.80965e+06	2.328e+06	2.21292e+06	2.39143e+06	2.35553e+06	2.60778e+06	2.70344e+06	2.31515e+06	2.52546e+06	2.62792e+06	2.58231e+06	2.49088e+06	2.75657e+06	2.71137e+06	2.9625e+06	2.65184e+06	2.80978e+06	3.1607e+06	3.37359e+06	3.05642e+06	3.45765e+06	3.3402e+06	3.40025e+06
Hsd17b12	Very-long-chain 3-oxoacyl-CoA reductase OS=Mus musculus OX=10090 GN=Hsd17b12 PE=1 SV=1	11.622	16	4	42	4	512164	802641	527224	834899	937303	1.097e+06	1.29305e+06	1.38978e+06	1.14088e+06	1.21196e+06	1.44113e+06	1.36209e+06	1.2047e+06	1.48875e+06	1.30223e+06	1.33337e+06	1.77462e+06	1.54323e+06	1.69273e+06	1.76449e+06	1.64882e+06	1.69718e+06	1.74446e+06	1.64795e+06
Sqor	Sulfide:quinone oxidoreductase, mitochondrial OS=Mus musculus OX=10090 GN=Sqor PE=1 SV=3	11.566	15	5	17	5	123559	321830	380463	322259	352011	329415	308380	319693	452924	223703	701157	365315	321076	410867	353162	362261	916354	565213	555618	637352	580089	613431	942440	619051
Txn	Thioredoxin OS=Mus musculus OX=10090 GN=Txn PE=1 SV=3	11.552	30	3	139	3	3.09075e+06	5.09487e+06	4.60892e+06	4.89119e+06	5.29298e+06	4.75162e+06	5.27476e+06	5.53799e+06	3.36311e+06	4.24475e+06	4.75265e+06	4.49951e+06	4.18198e+06	5.21899e+06	4.82102e+06	5.23722e+06	5.01705e+06	5.79136e+06	6.28804e+06	6.83425e+06	6.58926e+06	6.86538e+06	6.41043e+06	6.5592e+06
Park7	Parkinson disease protein 7 homolog OS=Mus musculus OX=10090 GN=Park7 PE=1 SV=1	11.548	26	4	41	4	799549	1.0521e+06	1.488e+06	1.09338e+06	1.12231e+06	1.02529e+06	1.27137e+06	1.21173e+06	1.23345e+06	1.17768e+06	1.253e+06	1.33314e+06	1.24542e+06	1.22637e+06	1.21889e+06	1.5846e+06	1.54762e+06	1.81155e+06	2.0941e+06	2.2066e+06	1.90486e+06	1.95282e+06	1.90473e+06	2.02509e+06
Lsm3	U6 snRNA-associated Sm-like protein LSm3 OS=Mus musculus OX=10090 GN=Lsm3 PE=1 SV=2	11.536	33	2	43	2	449627	628846	677434	534739	636262	485513	569912	618712	452274	448573	577988	537682	456084	567094	516710	582835	664885	572568	666773	710875	648018	765140	610150	710192
Psmd4	26S proteasome non-ATPase regulatory subunit 4 OS=Mus musculus OX=10090 GN=Psmd4 PE=1 SV=1	11.53	21	4	27	4	421240	671658	740216	672925	784899	812194	771765	677743	459480	490998	555515	504523	466912	548178	569909	641285	674075	421845	660393	739682	666231	679936	635074	680473
Arpc3	Actin-related protein 2/3 complex subunit 3 OS=Mus musculus OX=10090 GN=Arpc3 PE=1 SV=3	11.492	20	3	138	3	1.8151e+06	2.23754e+06	2.37549e+06	2.0517e+06	2.4872e+06	2.70109e+06	2.90456e+06	3.00328e+06	3.15556e+06	3.32045e+06	3.73105e+06	3.69865e+06	3.51791e+06	3.99678e+06	3.70487e+06	4.08596e+06	4.32164e+06	4.43846e+06	4.67817e+06	5.05342e+06	4.76592e+06	5.47516e+06	4.72155e+06	5.05261e+06
Dync1i2	Cytoplasmic dynein 1 intermediate chain 2 OS=Mus musculus OX=10090 GN=Dync1i2 PE=1 SV=1	11.478	13	3	16	3	142167	193811	355440	460325	602511	684413	615111	615300	584089	559563	572073	658210	526880	595285	561616	528592	720230	548502	616399	874888	682078	617509	530820	505457
Tufm	Elongation factor Tu, mitochondrial OS=Mus musculus OX=10090 GN=Tufm PE=1 SV=1	11.448	12	4	56	4	471255	709331	755974	855213	880664	835962	873165	870605	1.02734e+06	898287	948742	1.03301e+06	935612	1.1255e+06	965487	1.02075e+06	1.21713e+06	1.16498e+06	1.1559e+06	1.34937e+06	1.24211e+06	1.2888e+06	1.27696e+06	1.26903e+06
Atp2a3	Sarcoplasmic/endoplasmic reticulum calcium ATPase 3 OS=Mus musculus OX=10090 GN=Atp2a3 PE=1 SV=4	11.435	5	3	21	1
Ruvbl2	RuvB-like 2 OS=Mus musculus OX=10090 GN=Ruvbl2 PE=1 SV=3	11.377	14	5	47	5	489827	532480	790258	519407	618901	703073	821276	700694	925792	945506	921947	971182	873451	1.04836e+06	963252	1.02307e+06	1.08954e+06	940885	988953	1.04862e+06	974185	1.13438e+06	945386	1.1641e+06
Sfpq	Splicing factor, proline- and glutamine-rich OS=Mus musculus OX=10090 GN=Sfpq PE=1 SV=1	11.358	8	4	21	4	408456	432584	668540	302609	323566	365077	232638	264169	567321	389874	451312	461289	460386	481451	453351	506265	1.3861e+06	1.62743e+06	1.47697e+06	1.82246e+06	1.66268e+06	1.72877e+06	1.58645e+06	1.7356e+06
Pycr2	Pyrroline-5-carboxylate reductase 2 OS=Mus musculus OX=10090 GN=Pycr2 PE=1 SV=1	11.296	13	3	51	3	456802	652502	697976	675074	699784	652771	809948	721888	731174	756786	854237	858517	712588	890773	784982	817645	860097	817830	874639	1.0051e+06	986303	997077	828451	851499
Rpl22	60S ribosomal protein L22 OS=Mus musculus OX=10090 GN=Rpl22 PE=1 SV=2	11.207	31	4	105	4	2.04036e+06	2.71737e+06	3.25516e+06	2.74715e+06	3.06037e+06	3.07709e+06	3.40212e+06	3.48632e+06	3.49655e+06	3.40289e+06	3.54999e+06	3.66556e+06	3.43189e+06	3.79057e+06	3.73878e+06	3.83065e+06	4.12183e+06	3.99462e+06	4.23071e+06	4.43325e+06	4.04988e+06	4.48706e+06	4.05668e+06	4.19618e+06
Copb1	Coatomer subunit beta OS=Mus musculus OX=10090 GN=Copb1 PE=1 SV=1	11.186	8	4	33	4	557713	513748	807873	692168	579814	791263	783647	799583	755194	717591	824257	567195	730335	791270	813263	895747	915844	893004	892398	1.10144e+06	1.03015e+06	1.11416e+06	953816	988387
Psma8	Proteasome subunit alpha type-8 OS=Mus musculus OX=10090 GN=Psma8 PE=1 SV=1	11.172	13	3	62	1	1.36103e+06	1.81534e+06	2.472e+06	2.04783e+06	2.29306e+06	2.3973e+06	2.61925e+06	2.98961e+06	2.98746e+06	2.88036e+06	2.8038e+06	3.15413e+06	2.92928e+06	3.39466e+06	3.00034e+06	3.17613e+06	3.33214e+06	3.53247e+06	3.46012e+06	3.6063e+06	3.4715e+06	3.92112e+06	3.52684e+06	3.73773e+06
H2-L	H-2 class I histocompatibility antigen, L-D alpha chain OS=Mus musculus OX=10090 GN=H2-L PE=1 SV=2	11.158	13	4	85	2									252489	331072	325748	337210	314213	355436	376002	435346	462669	464070	530024	512175	535130	432358	447101	507067
Nop2	Probable 28S rRNA (cytosine-C(5))-methyltransferase OS=Mus musculus OX=10090 GN=Nop2 PE=1 SV=1	11.155	6	4	44	4	464747	501623	784440	717085	807208	714494	831685	921101	1.00158e+06	1.01397e+06	1.09581e+06	1.10706e+06	1.05738e+06	1.27478e+06	1.18019e+06	1.24112e+06	1.55893e+06	1.34495e+06	1.49115e+06	1.67131e+06	1.32583e+06	1.56526e+06	1.38929e+06	1.46066e+06
Slc7a2	Cationic amino acid transporter 2 OS=Mus musculus OX=10090 GN=Slc7a2 PE=1 SV=3	11.148	6	3	52	3	599013	840172	1.05484e+06	1.03313e+06	1.17823e+06	1.25847e+06	1.44231e+06	1.61939e+06	1.1035e+06	1.16084e+06	1.2239e+06	1.20106e+06	1.0451e+06	1.35415e+06	1.35352e+06	1418582	763835	590124	712332	736592	784651	689987	751461	803972
Ap2a1	AP-2 complex subunit alpha-1 OS=Mus musculus OX=10090 GN=Ap2a1 PE=1 SV=1	11.144	7	6	27	6	99877.8	68557	204782	248293	357600	441244	459093	591934	521675	558515	573449	621637	448341	633540	618797	617833	578432	517392	484999	743352	863640	989956	832416	575232
Lyz2	Lysozyme C-2 OS=Mus musculus OX=10090 GN=Lyz2 PE=1 SV=2	11.138	31	3	63	3	581489	881913	1.20948e+06	1.21045e+06	1.32984e+06	1.22865e+06	1.31674e+06	1.0395e+06	1.16095e+06	1.18962e+06	1.35629e+06	1.26705e+06	1.2113e+06	1.28919e+06	1.25747e+06	1.32467e+06	2.02848e+06	1.93955e+06	1.93217e+06	2.11585e+06	1.96767e+06	2.28053e+06	2.04771e+06	1.85784e+06
Rpl15	60S ribosomal protein L15 OS=Mus musculus OX=10090 GN=Rpl15 PE=1 SV=4	11.115	21	4	149	4	1.22055e+06	1.26172e+06	1.71517e+06	1.39131e+06	1.44026e+06	1.16943e+06	1.38013e+06	1.14407e+06	1.09838e+06	1.60609e+06	1.3621e+06	1.29723e+06	1.17893e+06	1.14019e+06	1.13229e+06	1.30125e+06	1.18854e+06	1.42286e+06	1.48855e+06	1.74294e+06	1.80389e+06	1.61618e+06	1.67208e+06	1.97267e+06
Tars1	Threonine--tRNA ligase 1, cytoplasmic OS=Mus musculus OX=10090 GN=Tars1 PE=1 SV=2	11.077	5	3	61	3	705966	950159	1.06377e+06	1.09231e+06	1.2848e+06	1.3833e+06	1.79543e+06	1.8515e+06	1.508e+06	1.47414e+06	1.72136e+06	1.60827e+06	1.20667e+06	2.0424e+06	1.73865e+06	1.84458e+06	2.31321e+06	1.83686e+06	2.10218e+06	2.3467e+06	2.29413e+06	2.04935e+06	2.30706e+06	2.4694e+06
Btf3	Transcription factor BTF3 OS=Mus musculus OX=10090 GN=Btf3 PE=1 SV=3	11.069	34	3	15	3	2.03186e+06	2.49249e+06	3.29512e+06	2.34538e+06	2.48362e+06	2.68294e+06	2.52603e+06	2.50839e+06	2.44696e+06	2.12616e+06	2.44205e+06	2.26511e+06	2.06674e+06	2.54161e+06	2.3415e+06	2.51794e+06	2.71277e+06	2.79592e+06	2.85983e+06	3.2818e+06	3.04976e+06	3.35505e+06	2.79701e+06	3.23761e+06
Psma3	Proteasome subunit alpha type-3 OS=Mus musculus OX=10090 GN=Psma3 PE=1 SV=3	11.041	16	3	49	3	1.14997e+06	1.08063e+06	1.60727e+06	1.1512e+06	1.17819e+06	1.08643e+06	1.23456e+06	1.10048e+06	1.30853e+06	1.1037e+06	977100	1.10751e+06	924268	1.19938e+06	1.05036e+06	1.19457e+06	1.05634e+06	1.19214e+06	1.15576e+06	1.42839e+06	1.21645e+06	1.34581e+06	1.23889e+06	1.19256e+06
Mif	Macrophage migration inhibitory factor OS=Mus musculus OX=10090 GN=Mif PE=1 SV=2	10.993	18	2	200	2	9.09947e+06	1.20823e+07	1.30676e+07	1.09357e+07	1.08196e+07	1.04652e+07	1.26549e+07	1.28233e+07	1.28468e+07	1.34834e+07	1.3084e+07	1.32832e+07	1.32485e+07	1.4704e+07	1.33302e+07	1.4444e+07	2.63042e+07	2.31088e+07	2.42192e+07	2.58444e+07	2.46864e+07	2.80713e+07	2.44192e+07	2.55776e+07
Rbm39	RNA-binding protein 39 OS=Mus musculus OX=10090 GN=Rbm39 PE=1 SV=2	10.961	8	3	43	3	488687	623212	877187	775736	782218	855152	954569	948659	881182	847999	892664	960464	918820	1.08935e+06	888605	1.04961e+06	1.08629e+06	1.00353e+06	1.01162e+06	1.18283e+06	1.22544e+06	1.28305e+06	1.16223e+06	1.1988e+06
Srsf6	Serine/arginine-rich splicing factor 6 OS=Mus musculus OX=10090 GN=Srsf6 PE=1 SV=1	10.953	7	3	132	3	1.41144e+06	1.81998e+06	2.39862e+06	1.76752e+06	2.12154e+06	1.93098e+06	2.33506e+06	2.50001e+06	2.48786e+06	2.33832e+06	2.22572e+06	2.20695e+06	2.13541e+06	2.47269e+06	2.2031e+06	2263709	2.96548e+06	2.40658e+06	2.8129e+06	2.8527e+06	2.70759e+06	3.00985e+06	2.69797e+06	2.64717e+06
Hprt1	Hypoxanthine-guanine phosphoribosyltransferase OS=Mus musculus OX=10090 GN=Hprt1 PE=1 SV=3	10.949	17	3	50	3	1.18332e+06	1.32692e+06	1.5788e+06	1.67922e+06	1.82531e+06	1.82885e+06	1.88888e+06	1.91907e+06	1.67405e+06	1.83682e+06	1.87335e+06	1.6766e+06	1.60365e+06	1.91815e+06	1.79208e+06	1.85436e+06	2.10703e+06	2.01163e+06	2.15718e+06	2.29217e+06	2.13214e+06	2.30947e+06	2.15862e+06	2.19023e+06
Ubap2l	Ubiquitin-associated protein 2-like OS=Mus musculus OX=10090 GN=Ubap2l PE=1 SV=1	10.944	6	4	40	4	781036	831132	970992	700998	756701	856074	874264	805770	1.00093e+06	954094	961058	1.04657e+06	880744	1.13572e+06	996035	1.02259e+06	1.239e+06	1.1237e+06	1.19552e+06	1.36357e+06	1.18768e+06	1.3319e+06	1.11139e+06	1.19102e+06
Macroh2a1	Core histone macro-H2A.1 OS=Mus musculus OX=10090 GN=Macroh2a1 PE=1 SV=3	10.919	22	4	33	4	370500	497476	507790	613992	593048	473234	508254	516358	787717	449334	423441	481282	441985	507467	481892	456088	538108	436678	419369	488640	526706	487845	465566	451583
Mapre1	Microtubule-associated protein RP/EB family member 1 OS=Mus musculus OX=10090 GN=Mapre1 PE=1 SV=3	10.882	13	2	44	2	999148	1.17683e+06	1.52726e+06	1.19535e+06	1.24704e+06	1.26269e+06	1.30915e+06	1.21369e+06	1.11879e+06	1.17597e+06	1.23308e+06	1.3223e+06	1.03979e+06	1.37258e+06	1.15444e+06	1.44151e+06	1.46628e+06	1.30947e+06	1.38802e+06	1.46182e+06	1439537	1.61373e+06	1.40941e+06	1.40997e+06
Grn	Progranulin OS=Mus musculus OX=10090 GN=Grn PE=1 SV=2	10.875	12	5	44	5	1.01106e+06	1.02143e+06	1.39314e+06	874916	900785	749646	883508	810571	976926	704927	693947	716193	689835	762971	752828	721384	629203	796726	836547	940343	845471	965770	840858	843544
Eif4a3	Eukaryotic initiation factor 4A-III OS=Mus musculus OX=10090 GN=Eif4a3 PE=1 SV=3	10.858	13	4	9	3	357648	555742	502365	486488	503383	489938	488916	470001	155593	458269	468832	511142	488217	497354	460141	470536	272242	524410	505061	584921	609016	579035	595453	540728
Lmnb1	Lamin-B1 OS=Mus musculus OX=10090 GN=Lmnb1 PE=1 SV=3	10.833	9	4	16	3	179553	219092	524978	408286	390854	480378	542228	464947	464885	306845	347880	498069	196139	480246	237975	204345	492379	255864	286878	229458	262585	280847	265142	261155
Tlr2	Toll-like receptor 2 OS=Mus musculus OX=10090 GN=Tlr2 PE=1 SV=1	10.827	7	4	16	4	656576	711059	1.01597e+06	885253	952936	1.12467e+06	1.14406e+06	1.08406e+06	737586	835650	868063	902352	881852	1.07058e+06	912076	1.13183e+06	821287	680460	771241	943978	843543	856519	764189	797115
Rpl23a	60S ribosomal protein L23a OS=Mus musculus OX=10090 GN=Rpl23a PE=1 SV=1	10.821	20	3	98	3	3.17912e+06	4.39929e+06	5.28185e+06	4.51011e+06	4.87598e+06	4.55427e+06	5.44055e+06	4.92763e+06	4.52732e+06	4.27078e+06	4.23208e+06	4.04743e+06	4.05195e+06	4.40424e+06	4.21989e+06	4.48507e+06	5.02558e+06	4.45786e+06	5.02132e+06	5.19252e+06	4.98443e+06	5.3559e+06	4.79613e+06	4.86555e+06
Snx1	Sorting nexin-1 OS=Mus musculus OX=10090 GN=Snx1 PE=1 SV=1	10.804	8	3	30	2	446398	494677	358214	639723	701030	714173	818561	959928	894617	882586	900466	983533	882634	1.11755e+06	982231	1.05319e+06	914532	980975	1.06958e+06	1.0649e+06	1.05352e+06	1.19614e+06	1.18224e+06	985815
Osbpl8	Oxysterol-binding protein-related protein 8 OS=Mus musculus OX=10090 GN=Osbpl8 PE=1 SV=1	10.767	5	3	50	3	370396	470902	608420	547947	594471	678182	742660	642598	591721	582081	620258	688131	607776	712659	633499	724746	907402	834785	995253	1.04724e+06	972926	998717	834613	929787
Rpl27a	60S ribosomal protein L27a OS=Mus musculus OX=10090 GN=Rpl27a PE=1 SV=5	10.757	22	3	134	3	2.23933e+06	2.99772e+06	3.9411e+06	3.40558e+06	3.86742e+06	3.92516e+06	4.5931e+06	5.09313e+06	4.05028e+06	4.14487e+06	4.38248e+06	4.80146e+06	4.51117e+06	5.51674e+06	4.87676e+06	5.19806e+06	5.69117e+06	4.77942e+06	5.57898e+06	5539960	5.7845e+06	6.05252e+06	5.21672e+06	6.17309e+06
Hcls1	Hematopoietic lineage cell-specific protein OS=Mus musculus OX=10090 GN=Hcls1 PE=1 SV=2	10.713	9	3	36	3	1.18124e+06	1.315e+06	1.2301e+06	1.34485e+06	1.50342e+06	1.41357e+06	1.58656e+06	1.29853e+06	1.54227e+06	1.49898e+06	1.51515e+06	1.51265e+06	1358549	1.52149e+06	1.51752e+06	1.49232e+06	1.62405e+06	1.75333e+06	1.9188e+06	2.00541e+06	1.95594e+06	2.0893e+06	1.89917e+06	1.90074e+06
H2az1	Histone H2A.Z OS=Mus musculus OX=10090 GN=H2az1 PE=1 SV=2	10.704	20	3	826	1	662626	952258	1.084e+06	1.04099e+06	1.1034e+06	1066251	1.31112e+06	1.58936e+06	956588	976657	1.0194e+06	1.09357e+06	1.07863e+06	1210658	1.24602e+06	1.15122e+06	1.53833e+06	1.39108e+06	1.55352e+06	1557138	1.50623e+06	1.55722e+06	1.45943e+06	1.52466e+06
Hnrnpd	Heterogeneous nuclear ribonucleoprotein D0 OS=Mus musculus OX=10090 GN=Hnrnpd PE=1 SV=2	10.679	9	3	83	2	648316	860579	1.10449e+06	987094	1.12002e+06	1.11736e+06	1.16167e+06	1.24646e+06	1.30832e+06	1.31696e+06	1.30828e+06	1.24569e+06	1.19013e+06	1.36262e+06	1.29634e+06	1.30888e+06	1.49155e+06	1.42507e+06	1.59627e+06	1.68678e+06	1.69914e+06	1.78898e+06	1.60064e+06	1.64787e+06
Dhx15	Pre-mRNA-splicing factor ATP-dependent RNA helicase DHX15 OS=Mus musculus OX=10090 GN=Dhx15 PE=1 SV=2	10.671	7	4	29	4	541566	696246	799260	739490	781704	809807	894649	902056	917232	973801	1.11216e+06	1.05462e+06	1.01255e+06	1.03885e+06	931576	1.02289e+06	1.36945e+06	1.21522e+06	1.45528e+06	1.49244e+06	1.46147e+06	1.51729e+06	1.25225e+06	1.29233e+06
Kars1	Lysine--tRNA ligase OS=Mus musculus OX=10090 GN=Kars1 PE=1 SV=1	10.67	8	5	31	5	351198	387722	611300	620856	583912	558219	580729	577785	616547	693477	695832	638622	732850	773109	721865	646425	817726	684836	636011	728609	888684	899223	761460	827958
Tpt1	Translationally-controlled tumor protein OS=Mus musculus OX=10090 GN=Tpt1 PE=1 SV=1	10.658	23	3	41	3	543074	687852	612601	638809	729423	779046	822601	997164	1.78906e+06	1.90784e+06	2.05961e+06	1.97016e+06	1.82868e+06	1.99286e+06	1.59464e+06	1.64613e+06	3.01607e+06	2.91473e+06	3.03296e+06	3.29005e+06	2.99035e+06	3.08175e+06	2.62156e+06	2.78139e+06
Ilf2	Interleukin enhancer-binding factor 2 OS=Mus musculus OX=10090 GN=Ilf2 PE=1 SV=1	10.644	12	3	23	3	364893	534288	571375	553347	586488	597231	708294	600920	684835	615058	620958	660256	565736	654580	633364	691546	783428	733805	777495	875334	805351	910310	788805	779741
Colgalt1	Procollagen galactosyltransferase 1 OS=Mus musculus OX=10090 GN=Colgalt1 PE=1 SV=2	10.615	9	4	34	4	309172	365902	495056	452550	526350	524371	429336	558073	518678	441341	499092	509610	479231	547660	495896	511404	656073	566075	605785	529000	614189	655022	631512	713396
Psap	Prosaposin OS=Mus musculus OX=10090 GN=Psap PE=1 SV=2	10.608	13	6	22	6	1.08978e+06	1.20463e+06	1.69608e+06	1.18102e+06	1388479	1.1729e+06	1.3729e+06	1.2317e+06	1.40097e+06	1.38187e+06	1.47512e+06	1.44451e+06	1.36996e+06	1.4909e+06	1.42971e+06	1.68878e+06	1.74139e+06	1.72743e+06	1.79082e+06	1.81112e+06	1.67789e+06	1.87327e+06	1.71477e+06	1.75998e+06
Wasf2	Wiskott-Aldrich syndrome protein family member 2 OS=Mus musculus OX=10090 GN=Wasf2 PE=1 SV=1	10.606	8	3	31	3	411411	515867	716144	658439	738414	775603	907690	925938	907782	934612	1.14833e+06	1.00191e+06	989552	1.15677e+06	1.14454e+06	1.08723e+06	1.31577e+06	1.24832e+06	1.41621e+06	1.5662e+06	1.44793e+06	1.49444e+06	1.40256e+06	1.3717e+06
Nono	Non-POU domain-containing octamer-binding protein OS=Mus musculus OX=10090 GN=Nono PE=1 SV=3	10.533	13	4	23	4	865246	991431	1.10551e+06	966428	970505	908923	923117	969043	813712	714921	789047	873643	769223	1069555	834112	873913	968031	969675	951643	1.0704e+06	1.10233e+06	1.14108e+06	1.0843e+06	1.10371e+06
Arcn1	Coatomer subunit delta OS=Mus musculus OX=10090 GN=Arcn1 PE=1 SV=2	10.511	9	4	24	4	421375	408665	434145	636377	666483	677412	697192	618898	784651	652679	690979	702134	660737	741259	698782	719522	1.12086e+06	988971	1.11159e+06	1.20894e+06	1.05409e+06	1.05268e+06	905298	995089
Mthfd1	C-1-tetrahydrofolate synthase, cytoplasmic OS=Mus musculus OX=10090 GN=Mthfd1 PE=1 SV=4	10.483	6	5	33	5	508427	605984	804985	592005	668106	745561	814808	829367	801926	850639	842569	873095	840891	957290	846382	947341	1.06811e+06	1.00062e+06	1.05124e+06	1.21506e+06	1.07614e+06	1.31406e+06	1.16018e+06	1.12719e+06
Abhd12	Lysophosphatidylserine lipase ABHD12 OS=Mus musculus OX=10090 GN=Abhd12 PE=1 SV=2	10.471	9	4	17	4	227258	352323	509980	575731	584022	637731	782630	676421	998804	1.05436e+06	1.19611e+06	1.10802e+06	1.15924e+06	1.30915e+06	1.24618e+06	1.40271e+06	1.81758e+06	1.71279e+06	1.70513e+06	1.81544e+06	1.82219e+06	1.94669e+06	1.66736e+06	1.89971e+06
Rab8b	Ras-related protein Rab-8B OS=Mus musculus OX=10090 GN=Rab8b PE=1 SV=1	10.467	17	3	44	1	104447	127812	95654.8	201130	118681	176387	201952	243317	246311	198224	289901	250598	223801	267564	224738	235059	304268	269801	329522	337037	263747	404046	338056	296895
Hnrnpl	Heterogeneous nuclear ribonucleoprotein L OS=Mus musculus OX=10090 GN=Hnrnpl PE=1 SV=2	10.461	6	3	47	3	727960	907498	779423	972703	916078	1.14083e+06	1.11852e+06	1.13039e+06	823739	1.29337e+06	1.33332e+06	1.3335e+06	1.30908e+06	1.259e+06	1.16322e+06	1.28705e+06	1.01921e+06	1.60678e+06	1.68534e+06	1.95828e+06	1.86726e+06	1.86007e+06	1.75338e+06	1.5999e+06
Prmt1	Protein arginine N-methyltransferase 1 OS=Mus musculus OX=10090 GN=Prmt1 PE=1 SV=1	10.438	14	4	13	4	521048	812653	1.1176e+06	889240	913869	897954	1.16268e+06	1.04082e+06	1.38682e+06	1.08683e+06	1.15186e+06	1.16837e+06	1.11003e+06	1289739	1.07226e+06	1.20467e+06	1.4283e+06	1.76696e+06	1.18772e+06	2.12687e+06	1.32256e+06	1.36396e+06	1.33864e+06	1.34322e+06
Slc25a12	Calcium-binding mitochondrial carrier protein Aralar1 OS=Mus musculus OX=10090 GN=Slc25a12 PE=1 SV=1	10.437	11	5	21	5	359268	280255	420803	510539	635837	736682	833446	808390	707260	629544	716336	740903	661961	844031	727801	806714	808856	718970	663816	924755	826706	944809	826918	791654
Krt79	Keratin, type II cytoskeletal 79 OS=Mus musculus OX=10090 GN=Krt79 PE=1 SV=2	10.381	5	3	126	1	458178	606352	721825	546905	753310	1.03223e+06	742559	562374	394096	495731	462295	524933	419884	554422	395229	417376	3.66481e+07	3.3964e+07	3.82782e+07	4.18666e+07	3.85827e+07	3.75008e+07	3.1827e+07	3.10526e+07
Eif2s1	Eukaryotic translation initiation factor 2 subunit 1 OS=Mus musculus OX=10090 GN=Eif2s1 PE=1 SV=3	10.381	9	2	59	2	1.2075e+06	1.3457e+06	1.87053e+06	1.31111e+06	1.44469e+06	1.40657e+06	1.33357e+06	1.11989e+06	1.69504e+06	1.04852e+06	1.00765e+06	1.21073e+06	1.02869e+06	1.34064e+06	1.09711e+06	1.19908e+06	2.09898e+06	1.33161e+06	1.37662e+06	1.69277e+06	1.49165e+06	1.54392e+06	1.49191e+06	1.40153e+06
Inpp5d	Phosphatidylinositol 3,4,5-trisphosphate 5-phosphatase 1 OS=Mus musculus OX=10090 GN=Inpp5d PE=1 SV=2	10.363	4	4	33	4	284866	403485	536801	655817	747905	742969	872710	907969	898221	1.01319e+06	918629	937687	856848	1.03145e+06	957179	1.0332e+06	1.25237e+06	1.12875e+06	1.21047e+06	1.30377e+06	1.30811e+06	1.26966e+06	1.21555e+06	1.23175e+06
Hars1	Histidine--tRNA ligase, cytoplasmic OS=Mus musculus OX=10090 GN=Hars1 PE=1 SV=2	10.36	7	4	23	4	1.3953e+06	1.45179e+06	650229	1.16602e+06	1.08562e+06	1.0515e+06	1.05772e+06	1.20807e+06	1.02346e+06	1.02533e+06	1.06797e+06	1.11019e+06	1.06828e+06	1.1297e+06	1.12555e+06	1.09152e+06	1.25872e+06	1.1724e+06	1.22176e+06	1.2686e+06	1.18362e+06	1.34663e+06	1.29487e+06	1.27164e+06
Pygb	Glycogen phosphorylase, brain form OS=Mus musculus OX=10090 GN=Pygb PE=1 SV=3	10.351	6	4	12	4	153058	280230	225015	339355	400466	359112	461029	497910	461482	578338	732435	633530	604655	692106	787059	834806	799306	835679	931585	938125	955641	1.05553e+06	548253	953160
Iars1	Isoleucine--tRNA ligase, cytoplasmic OS=Mus musculus OX=10090 GN=Iars1 PE=1 SV=2	10.29	5	4	33	4	257213	307627	481230	421858	454694	487451	537526	834450	600304	609854	739930	795474	778948	941925	819805	905432	6.49986e+06	5.77185e+06	6.02141e+06	6.18249e+06	5.60871e+06	5.6465e+06	4.59818e+06	4.47235e+06
Ostf1	Osteoclast-stimulating factor 1 OS=Mus musculus OX=10090 GN=Ostf1 PE=1 SV=2	10.256	25	3	15	3	169937	162059	204757	392633	508851	489875	441757	453865	640518	658020	745089	752137	707889	722848	604110	664486	1.32996e+06	1.20467e+06	1.34327e+06	1.38961e+06	1.09491e+06	1.50424e+06	1.11443e+06	579559
Sec22b	Vesicle-trafficking protein SEC22b OS=Mus musculus OX=10090 GN=Sec22b PE=1 SV=3	10.245	16	3	29	3	406942	506727	605928	636301	587168	662283	726074	775441	835245	841650	867872	894383	760611	938999	1.00434e+06	982261	1.02691e+06	995143	1.04943e+06	1.12647e+06	1.23377e+06	1.19528e+06	1.06921e+06	1.0314e+06
Ifi202	Interferon-activable protein 202 OS=Mus musculus OX=10090 GN=Ifi202 PE=1 SV=3	10.238	4	1	66	1	573423	782500	857539	860246	816674	1.01214e+06	1.22615e+06	1.03546e+06	896409	1.14982e+06	1.03611e+06	939034	995629	1.25205e+06	1.13445e+06	1.09555e+06	961065	853515	1.02742e+06	1.09837e+06	1.00185e+06	859394	864392	902270
Dcps	m7GpppX diphosphatase OS=Mus musculus OX=10090 GN=Dcps PE=1 SV=1	10.198	17	4	17	4	418983	538803	473189	419370	535897	538328	609280	405959	403626	433121	518467	465110	396640	491493	481442	449986	649096	594008	731308	727784	711801	676129	632706	646042
Cdc37	Hsp90 co-chaperone Cdc37 OS=Mus musculus OX=10090 GN=Cdc37 PE=1 SV=1	10.189	14	3	19	3	539578	731463	1.35027e+06	1.25406e+06	1.30503e+06	1.68801e+06	1.37824e+06	1.66916e+06	1.32807e+06	1.55452e+06	1.64615e+06	1.59226e+06	1.4564e+06	1.59261e+06	1.66861e+06	1.76283e+06	1.95927e+06	1.54218e+06	1.77448e+06	2.00202e+06	1.83056e+06	1.89277e+06	1.81263e+06	1.6772e+06
Wars1	Tryptophan--tRNA ligase, cytoplasmic OS=Mus musculus OX=10090 GN=Wars1 PE=1 SV=2	10.164	19	5	19	5	350542	562115	589895	720312	744923	826739	802392	694046	632107	606120	688614	620404	625951	675588	578062	701446	1.04369e+06	968224	990121	1.02586e+06	944377	1.09674e+06	984438	1.00636e+06
Psmc4	26S proteasome regulatory subunit 6B OS=Mus musculus OX=10090 GN=Psmc4 PE=1 SV=2	10.162	17	4	18	4	464768	599526	687340	551099	522008	618073	695974	616425	753051	792177	878172	934241	823240	878702	769021	835912	1.12188e+06	1.05767e+06	1.05862e+06	1.18821e+06	1.12977e+06	1.18215e+06	991005	1.06058e+06
Anpep	Aminopeptidase N OS=Mus musculus OX=10090 GN=Anpep PE=1 SV=4	10.129	7	5	42	5	497011	718105	966731	850751	748413	907803	1.00894e+06	1.01371e+06	889624	1.00699e+06	1.01483e+06	1.0762e+06	865532	913298	1.01498e+06	1.05605e+06	1.15789e+06	1.0985e+06	1.06475e+06	978599	1.09278e+06	1.20547e+06	1.13816e+06	1.10793e+06
Pepd	Xaa-Pro dipeptidase OS=Mus musculus OX=10090 GN=Pepd PE=1 SV=3	10.125	11	4	30	4	358547	454693	599925	576082	604144	684572	759529	859298	748035	799732	898122	954799	805645	997469	965199	980918	1.41149e+06	1.20788e+06	1.39886e+06	1.46692e+06	1.40643e+06	1.72026e+06	1.31856e+06	1.32105e+06
Glrx3	Glutaredoxin-3 OS=Mus musculus OX=10090 GN=Glrx3 PE=1 SV=1	10.08	12	2	45	2	794201	1.21917e+06	1.16816e+06	960763	1.13165e+06	1.10591e+06	1.21893e+06	1.33738e+06	1685896	1.68359e+06	1.795e+06	1.86394e+06	1.86804e+06	2.28357e+06	2.03343e+06	1.94374e+06	1.92815e+06	1.88937e+06	1.95304e+06	1.92856e+06	1900880	2.22536e+06	1.78119e+06	1.72502e+06
Snu13	NHP2-like protein 1 OS=Mus musculus OX=10090 GN=Snu13 PE=1 SV=4	10.079	25	3	56	3	635553	847597	1.14046e+06	926741	1.09057e+06	1.05396e+06	1.22271e+06	1.33202e+06	1.32041e+06	1.30817e+06	1.29098e+06	1.30846e+06	1.32482e+06	1.43847e+06	1.37474e+06	1.60422e+06	1.91004e+06	1.69819e+06	1.73287e+06	1.86516e+06	1.9061e+06	1.90758e+06	1.76188e+06	1.81988e+06
Rpl19	60S ribosomal protein L19 OS=Mus musculus OX=10090 GN=Rpl19 PE=1 SV=1	10.077	13	2	174	2	2.26395e+06	1.83708e+06	2.07896e+06	2.08096e+06	2.36055e+06	2.31988e+06	2.14622e+06	2.33415e+06	1.3658e+06	2.1301e+06	2.17302e+06	2.04011e+06	2.29881e+06	2.42834e+06	2.44741e+06	2.44212e+06	1.52838e+06	2.30978e+06	2.14737e+06	2.61339e+06	2.42415e+06	2.48626e+06	2.60175e+06	2.55563e+06
Lbr	Delta(14)-sterol reductase LBR OS=Mus musculus OX=10090 GN=Lbr PE=1 SV=2	10.059	7	3	18	3	443690	383438	577839	427391	433913	414370	500152	235643	586041	419569	447700	441635	438497	489414	445139	515452	745920	604091	664595	675593	598748	640339	540652	591262
S100a4	Protein S100-A4 OS=Mus musculus OX=10090 GN=S100a4 PE=1 SV=1	10.025	34	3	162	3	4.53374e+06	7.2041e+06	7.41008e+06	6.63055e+06	6.78517e+06	6.6185e+06	7.4729e+06	8.15747e+06	5.94752e+06	6.90982e+06	7.51475e+06	7.60088e+06	7.43372e+06	8.51462e+06	7.76197e+06	8.13673e+06	9.53878e+06	9.49627e+06	1.00397e+07	1.03933e+07	1.02442e+07	1.00582e+07	1.01511e+07	1.04928e+07
Cs	Citrate synthase, mitochondrial OS=Mus musculus OX=10090 GN=Cs PE=1 SV=1	10.02	8	3	48	3	1.00417e+06	1.40275e+06	1.74828e+06	1.76438e+06	1.91376e+06	2.03442e+06	2.16339e+06	2.20893e+06	1852669	2.05787e+06	2.47393e+06	2.41279e+06	1.99464e+06	2.43338e+06	2.49476e+06	2.48135e+06	2628509	2324651	2.49173e+06	2.76367e+06	2.61431e+06	2.81546e+06	2.40286e+06	2.68429e+06
Rps20	40S ribosomal protein S20 OS=Mus musculus OX=10090 GN=Rps20 PE=1 SV=1	9.97	25	3	98	3	1.94938e+06	2.59693e+06	3.00895e+06	3.03065e+06	2.82791e+06	2.35388e+06	2.90728e+06	5.06374e+06	4.85543e+06	4.86041e+06	3.95031e+06	4.72984e+06	4.88562e+06	5.12932e+06	4.66922e+06	4.78418e+06	7.30218e+06	5.21152e+06	6.33265e+06	7.38378e+06	6.3114e+06	7.10621e+06	5.83681e+06	6.25835e+06
Arrb2	Beta-arrestin-2 OS=Mus musculus OX=10090 GN=Arrb2 PE=1 SV=1	9.917	12	4	23	4	402798	642064	764524	730931	858419	806151	923158	926902	937583	918367	940829	1.07106e+06	1.00877e+06	1.08429e+06	1.06026e+06	1.09516e+06	1.23957e+06	1.13751e+06	1.24707e+06	1.29708e+06	1.29955e+06	1.41554e+06	1.22711e+06	1.32586e+06
Rsu1	Ras suppressor protein 1 OS=Mus musculus OX=10090 GN=Rsu1 PE=1 SV=3	9.894	21	4	30	4	650859	992213	1.04711e+06	734469	843895	856488	932297	778511	810029	799257	925200	856227	791970	935154	771172	841484	980000	1.16431e+06	1256218	1.27702e+06	1.25244e+06	1.20446e+06	1.00269e+06	1.07112e+06
Rpl26	60S ribosomal protein L26 OS=Mus musculus OX=10090 GN=Rpl26 PE=1 SV=1	9.856	22	4	71	4	1.48083e+06	1.62314e+06	1.76565e+06	1.55606e+06	1.73209e+06	1.4864e+06	1.75609e+06	1.80187e+06	1.11584e+06	1.49341e+06	1.63321e+06	1.5387e+06	1.42918e+06	1.60284e+06	1.64103e+06	1.7411e+06	1.41318e+06	1.90739e+06	2.02876e+06	2.24373e+06	2.11519e+06	2.24915e+06	2.17927e+06	2.12921e+06
Alyref	THO complex subunit 4 OS=Mus musculus OX=10090 GN=Alyref PE=1 SV=3	9.852	7	1	30	1	416504	424577	557979	568968	833883	680911	871890	870770	747859	735445	878022	931557	943797	940677	922512	1.04843e+06	1.05321e+06	1.07745e+06	1.00751e+06	1.12069e+06	1.16029e+06	1.15015e+06	1.13219e+06	1.18367e+06
Pak2	Serine/threonine-protein kinase PAK 2 OS=Mus musculus OX=10090 GN=Pak2 PE=1 SV=1	9.807	12	4	27	4	336008	451123	481768	422809	438156	467574	482314	455521	563784	600789	657861	621769	639993	646671	642368	717437	626909	587704	646946	797854	654192	757624	694980	756256
Cnbp	CCHC-type zinc finger nucleic acid binding protein OS=Mus musculus OX=10090 GN=Cnbp PE=1 SV=2	9.782	17	3	40	3	478911	906817	691657	1.20834e+06	1.2753e+06	1.30233e+06	1.3424e+06	1.34143e+06	949647	1.16013e+06	1.41833e+06	1.42859e+06	1.2837e+06	1.37903e+06	1.30428e+06	1.36675e+06	1.45291e+06	1.52631e+06	1.59762e+06	1.78706e+06	1.70786e+06	1.88023e+06	1.66812e+06	1.79004e+06
Ldhb	L-lactate dehydrogenase B chain OS=Mus musculus OX=10090 GN=Ldhb PE=1 SV=2	9.763	10	2	141	1	952288	962735	884146	1.0257e+06	1.15955e+06	1.27739e+06	1.03056e+06	848952	628705	812912	675974	545017	587275	913589	484489	581465	754811	675097	621701	570836	530124	537695	483900	453640
Krt42	Keratin, type I cytoskeletal 42 OS=Mus musculus OX=10090 GN=Krt42 PE=1 SV=1	9.747	6	3	333	1									38314.3								760858	476073	570024	617009	501179	667836	513047	515311
Dad1	Dolichyl-diphosphooligosaccharide--protein glycosyltransferase subunit DAD1 OS=Mus musculus OX=10090 GN=Dad1 PE=1 SV=3	9.728	29	3	29	3	939926	1.01806e+06	1.30683e+06	976695	1.01804e+06	994639	1.06026e+06	953902	913200	823194	864159	975101	809430	1.01129e+06	860400	948919	1.03193e+06	885697	969789	991113	1.04236e+06	1.11891e+06	977577	1.00227e+06
Impa1	Inositol monophosphatase 1 OS=Mus musculus OX=10090 GN=Impa1 PE=1 SV=1	9.708	13	4	39	4	458560	653745	815080	719072	822853	850480	952282	1.07448e+06	1.13353e+06	1.05683e+06	1.09585e+06	1.16991e+06	1.03632e+06	1.32421e+06	1.1059e+06	1.28604e+06	1.21195e+06	1.02895e+06	1.15164e+06	1.29239e+06	1.24084e+06	1.30435e+06	1.1705e+06	1.26078e+06
Atp5pd	ATP synthase subunit d, mitochondrial OS=Mus musculus OX=10090 GN=Atp5pd PE=1 SV=3	9.706	20	2	29	2	579620	605224	926820	607889	735580	847819	735175	613453	722810	547902	582845	651415	490717	660191	522610	544376	754266	700574	685708	759432	643390	643152	685998	566508
Rpl31	60S ribosomal protein L31 OS=Mus musculus OX=10090 GN=Rpl31 PE=1 SV=1	9.684	25	3	207	3	3.08739e+06	2.67626e+06	3.51528e+06	2.00524e+06	2.60754e+06	2.87715e+06	2.36703e+06	2.73039e+06	2.70786e+06	1.85037e+06	1.81954e+06	1.88644e+06	1.77745e+06	2.05816e+06	1.89851e+06	2.0538e+06	2.83278e+06	2.01645e+06	2.30701e+06	2.39893e+06	2.34726e+06	2.49091e+06	2.40584e+06	2.4344e+06
Il1b	Interleukin-1 beta OS=Mus musculus OX=10090 GN=Il1b PE=1 SV=1	9.683	12	3	68	3	1.26177e+06	1.90999e+06	1.95674e+06	1.68621e+06	1.91659e+06	1.90622e+06	2.0851e+06	2.44093e+06	1.91741e+06	1.90935e+06	1.85167e+06	2.12304e+06	1.86546e+06	2.22405e+06	2.04356e+06	2.19338e+06	1.74651e+06	1.60072e+06	1.72579e+06	1.8444e+06	1.98644e+06	1.96489e+06	1.74652e+06	1.88888e+06
Snrpa1	U2 small nuclear ribonucleoprotein A' OS=Mus musculus OX=10090 GN=Snrpa1 PE=1 SV=2	9.646	20	3	32	3	1.07897e+06	1.01007e+06	1.89116e+06	1.00267e+06	1.47984e+06	1.51617e+06	1.82497e+06	1.66844e+06	1.46811e+06	1.7513e+06	1.63446e+06	1.76038e+06	1.34893e+06	1.67536e+06	1.43213e+06	1.63877e+06	1.86697e+06	1.65918e+06	1.80177e+06	1.62191e+06	1.83937e+06	1.80163e+06	1.67362e+06	1.69599e+06
Rab8a	Ras-related protein Rab-8A OS=Mus musculus OX=10090 GN=Rab8a PE=1 SV=2	9.636	17	3	40	1	61773.4	55541.6	81708.4		109090	90689.1	117306	96269.5	149019	121276	125610	195197	118653	185138	138219	134421	188923	172846	218884	200774	215388	204410	178399	176665
Psmb10	Proteasome subunit beta type-10 OS=Mus musculus OX=10090 GN=Psmb10 PE=1 SV=1	9.599	15	3	21	3	550103	890009	1.38211e+06	1.09489e+06	1.02188e+06	1.01941e+06	1.28557e+06	1.12445e+06	918560	992580	1.02904e+06	1.01749e+06	994880	1.08977e+06	960079	1.07026e+06	1.06365e+06	945730	890662	1.09786e+06	952153	1.14066e+06	958220	992852
Krt28	Keratin, type I cytoskeletal 28 OS=Mus musculus OX=10090 GN=Krt28 PE=1 SV=1	9.562	3	2	516	1	548592	344555	530765	130732	191367	301052	164623	222147	177722	112773	185526	95817.8	147166	168845	93927	101518	1.11314e+07	1.19415e+07	1.24256e+07	1.58816e+07	1.46507e+07	1.39732e+07	1.38867e+07	1.53779e+07
Arpc1b	Actin-related protein 2/3 complex subunit 1B OS=Mus musculus OX=10090 GN=Arpc1b PE=1 SV=4	9.531	10	3	72	3	1.74685e+06	2.49948e+06	2.75264e+06	2.99064e+06	3133933	3.17964e+06	3.36942e+06	3.76728e+06	3.20159e+06	3.19373e+06	2.62023e+06	2.77857e+06	2.63633e+06	2.76844e+06	2.81627e+06	3.05603e+06	2.49993e+06	2.86343e+06	3.02571e+06	3.28462e+06	3.20942e+06	3.38756e+06	3.38079e+06	3.21549e+06
Srsf1	Serine/arginine-rich splicing factor 1 OS=Mus musculus OX=10090 GN=Srsf1 PE=1 SV=3	9.519	13	3	71	3	888241	1.08379e+06	1.25196e+06	1.05279e+06	1.32745e+06	1.05833e+06	1.12401e+06	1.14982e+06	852671	909383	871695	890295	912013	918524	816460	929315	1.00798e+06	927675	1.01733e+06	1.1311e+06	1.15217e+06	1.18225e+06	1.09652e+06	1.16907e+06
Dpp3	Dipeptidyl peptidase 3 OS=Mus musculus OX=10090 GN=Dpp3 PE=1 SV=2	9.504	11	4	20	4	361007	463797	749477	413205	447966	588694	520547	572226	574725	539162	704222	648014	496268	702539	639900	628960	790893	686363	712526	739972	772004	669570	681103	719942
Txnl1	Thioredoxin-like protein 1 OS=Mus musculus OX=10090 GN=Txnl1 PE=1 SV=3	9.494	18	3	22	3	148286	231489	356236	415864	416105	484071	659480	690962	623158	699342	751274	851676	820938	974205	751190	897910	1.05572e+06	968544	954789	1.11231e+06	1.18382e+06	1.10597e+06	992724	1.11469e+06
Coro1c	Coronin-1C OS=Mus musculus OX=10090 GN=Coro1c PE=1 SV=2	9.486	9	4	26	4	605932	728877	835338	898477	779296	933512	1.00648e+06	1.28866e+06	1.28924e+06	1.35553e+06	1.3395e+06	1.39614e+06	1.33035e+06	1.55505e+06	1.43133e+06	1.44578e+06	1.63706e+06	1.49746e+06	1.46859e+06	1.60652e+06	1.98004e+06	1.88976e+06	1.61097e+06	1.83542e+06
Tomm34	Mitochondrial import receptor subunit TOM34 OS=Mus musculus OX=10090 GN=Tomm34 PE=1 SV=1	9.485	16	3	18	3	303225	529555	661279	676315	651878	756579	664258	477469	500502	450579	482718	500598	460523	508190	429809	426932	584470	568506	552437	698025	471490	567691	582881	457772
Srpra	Signal recognition particle receptor subunit alpha OS=Mus musculus OX=10090 GN=Srpra PE=1 SV=1	9.475	8	3	16	3	286802	360242	521166	412291	538349	468000	455221	474540	334555	384026	423219	395911	302558	591370	433434	436787	473869	523502	519030	557793	609945	575611	503520	583987
Pld4	5'-3' exonuclease PLD4 OS=Mus musculus OX=10090 GN=Pld4 PE=1 SV=1	9.45	9	3	21	3	194870	193792	249285	252895	272168	333713	402559	454731	537884	596397	553268	755316	596289	742155	599479	773130	1.05655e+06	666950	709924	763606	940641	854051	784704	684505
Mtco2	Cytochrome c oxidase subunit 2 OS=Mus musculus OX=10090 GN=Mtco2 PE=1 SV=1	9.429	11	2	62	2	1.05327e+06	1.0959e+06	1.25815e+06	1.21985e+06	1.475e+06	1.39918e+06	1.57459e+06	1.6358e+06	1.47616e+06	1.37969e+06	1.64587e+06	1.70394e+06	1.3815e+06	1.86431e+06	1.76074e+06	1.64535e+06	1.90137e+06	1.74745e+06	2.01201e+06	2.11015e+06	1.91218e+06	2.42384e+06	2.02019e+06	2.09898e+06
Lsp1	Lymphocyte-specific protein 1 OS=Mus musculus OX=10090 GN=Lsp1 PE=1 SV=2	9.324	14	3	51	3	775275	1.21141e+06	1.17739e+06	1.49107e+06	1.45048e+06	1.56936e+06	1.83085e+06	1.77757e+06	1.2658e+06	1.67246e+06	1.76711e+06	1.69807e+06	1.72732e+06	1.73472e+06	1.72672e+06	1.89397e+06	1.56368e+06	1.80739e+06	2.00451e+06	2.26477e+06	2043450	2.19425e+06	2.03568e+06	2.05605e+06
Eif4g1	Eukaryotic translation initiation factor 4 gamma 1 OS=Mus musculus OX=10090 GN=Eif4g1 PE=1 SV=1	9.314	4	4	18	4	223044	292145	349200	445126	464580	526709	579014	641724	591246	599699	622732	623524	528438	765081	719348	772248	842147	819544	818275	925317	836513	893625	829636	859507
Sdcbp	Syntenin-1 OS=Mus musculus OX=10090 GN=Sdcbp PE=1 SV=1	9.312	24	4	32	4	971510	1.41723e+06	1.72104e+06	1.37435e+06	1.61189e+06	1881497	1.89891e+06	1.68676e+06	1.52142e+06	1.60378e+06	1.78685e+06	1.57739e+06	1.55015e+06	1.68479e+06	1.46568e+06	1.51817e+06	1.90604e+06	1.68976e+06	1.85814e+06	1.9375e+06	1.65903e+06	1.72167e+06	1.561e+06	1.39572e+06
Pfkp	ATP-dependent 6-phosphofructokinase, platelet type OS=Mus musculus OX=10090 GN=Pfkp PE=1 SV=1	9.302	6	3	38	3	252989	383911	487001	504395	504085	308015	545044	651572	581753	546213	581026	616244	605262	662192	620381	711143	787470	711000	894183	829857	794167	949430	916297	849835
Pfdn5	Prefoldin subunit 5 OS=Mus musculus OX=10090 GN=Pfdn5 PE=1 SV=1	9.288	32	3	45	3	659709	928939	1.03433e+06	781072	890615	785123	700927	720624	548461	566281	608208	620441	573584	628759	639521	654132	796448	664645	641840	745768	771150	798143	739599	760792
Hsd17b4	Peroxisomal multifunctional enzyme type 2 OS=Mus musculus OX=10090 GN=Hsd17b4 PE=1 SV=3	9.284	5	3	21	3	256386	380212	437872	473667	501339	550922	700801	662201	489637	526454	522789	600101	580630	694116	589697	621709	715348	607044	744217	761955	836307	841509	649339	735830
Dbi	Acyl-CoA-binding protein OS=Mus musculus OX=10090 GN=Dbi PE=1 SV=2	9.255	38	2	66	2	377136	443558	660096	1.33407e+06	1.15521e+06	1.79468e+06	2.3847e+06	3.09561e+06	3.07659e+06	3.41485e+06	3.48428e+06	3.84141e+06	3.50159e+06	3.9096e+06	3.58801e+06	3989556	6.31921e+06	5.26861e+06	6.01119e+06	7.00063e+06	5.80214e+06	6.99756e+06	5.66137e+06	5.60702e+06
Cat	Catalase OS=Mus musculus OX=10090 GN=Cat PE=1 SV=4	9.215	9	4	31	4	468484	490003	564170	532642	641434	677490	644232	703998	774936	780485	912911	866559	827576	961959	857316	936563	1.16645e+06	1.04895e+06	1.14288e+06	1.25883e+06	1.19034e+06	1.27866e+06	1.20866e+06	1.24383e+06
Rpl10a	60S ribosomal protein L10a OS=Mus musculus OX=10090 GN=Rpl10a PE=1 SV=3	9.202	19	4	134	4	2.70097e+06	2.82647e+06	2911788	2.01788e+06	1.59406e+06	1.3439e+06	1.67961e+06	1.396e+06	3.22511e+06	1.63029e+06	1.31782e+06	1.47273e+06	1.36988e+06	1.67649e+06	1.60381e+06	1.76629e+06	3.48014e+06	2011672	2.24429e+06	2.59217e+06	2.11966e+06	2.44929e+06	2.34271e+06	2.50824e+06
Psmb3	Proteasome subunit beta type-3 OS=Mus musculus OX=10090 GN=Psmb3 PE=1 SV=1	9.198	17	2	18	2	773092	584571	802877	956939	941222	946203	882852	767283	782661	741820	867169	922451	865033	968655	759649	811448	1.10261e+06	1.09164e+06	1.21351e+06	1.31972e+06	1.31037e+06	1.1844e+06	1.05282e+06	1.09519e+06
Fkbp4	Peptidyl-prolyl cis-trans isomerase FKBP4 OS=Mus musculus OX=10090 GN=Fkbp4 PE=1 SV=5	9.197	9	4	40	4	819997	1.25728e+06	1.18083e+06	1.33784e+06	1.45476e+06	1.33163e+06	1.45439e+06	1.43526e+06	826773	1.44075e+06	1.36797e+06	1.4451e+06	1.2603e+06	1.32964e+06	1.41993e+06	1.60166e+06	981790	1435956	1.65213e+06	1.6946e+06	1.64655e+06	1.68595e+06	1.60774e+06	1.63567e+06
Copz1	Coatomer subunit zeta-1 OS=Mus musculus OX=10090 GN=Copz1 PE=1 SV=1	9.137	21	2	36	2	337730	515803	679599	514464	497844	497196	565694	295506	562690	526556	516524	610627	610313	655381	565189	621569	824023	743248	848168	941754	862449	845570	784437	818273
Aimp1	Aminoacyl tRNA synthase complex-interacting multifunctional protein 1 OS=Mus musculus OX=10090 GN=Aimp1 PE=1 SV=2	9.135	19	3	21	3	406906	553557	714038	609169	699857	643474	754690	757668	980645	815333	846566	875049	1.02522e+06	984624	1.00125e+06	1.02597e+06	1.38611e+06	1.20693e+06	1.19302e+06	1.34506e+06	1.36397e+06	1.42252e+06	1.29597e+06	1.26772e+06
Itgb1	Integrin beta-1 OS=Mus musculus OX=10090 GN=Itgb1 PE=1 SV=1	9.125	5	4	18	4	685071	597918	526935	653423	540393	589301	839023	672108	480109	756813	669097	797677	861573	986207	915764	1.03103e+06	831779	737548	829894	870758	833799	837069	868931	753207
Mcm2	DNA replication licensing factor MCM2 OS=Mus musculus OX=10090 GN=Mcm2 PE=1 SV=3	9.122	6	4	24	4	366359	426765	525024	455609	593985	582220	673604	589717	546992	508489	603251	671594	480708	565024	334942	526720	743025	619710	754208	767346	726833	864234	696627	702010
Pfdn1	Prefoldin subunit 1 OS=Mus musculus OX=10090 GN=Pfdn1 PE=1 SV=1	9.041	18	2	10	2	562766	830933	1.10596e+06	1.20055e+06	1.49486e+06	1.93149e+06	2.47538e+06	3.04859e+06	2.93191e+06	3.38102e+06	4.00099e+06	3.92842e+06	3.67697e+06	4.58973e+06	5.04635e+06	4.4211e+06	4.89131e+06	4.44254e+06	4.98218e+06	4635320	4.68798e+06	5.16208e+06	4.92326e+06	5.26557e+06
Glrx	Glutaredoxin-1 OS=Mus musculus OX=10090 GN=Glrx PE=1 SV=3	8.994	30	2	36	2	497581	316177	419495	793980	723758	787826	884576	855048	793879	801307	832788	784966	787553	813905	914632	847616	1.19178e+06	1.1588e+06	1.24927e+06	1.29162e+06	1.28413e+06	1.30333e+06	1.35707e+06	1.31805e+06
Matr3	Matrin-3 OS=Mus musculus OX=10090 GN=Matr3 PE=1 SV=1	8.982	5	2	18	2	297862	421789	479386	380473	463779	694184	575689	493373	424167	512689	568240	468026	431069	451564	376167	400043	676391	655304	705607	829036	728310	656650	454184	565579
Ssr1	Translocon-associated protein subunit alpha OS=Mus musculus OX=10090 GN=Ssr1 PE=1 SV=1	8.969	12	3	35	3	549239	767899	915340	875008	915397	970742	986513	986519	1.00546e+06	936287	1.04418e+06	1.06749e+06	945000	1.01105e+06	1.0489e+06	956285	1.30796e+06	1.07627e+06	1.1358e+06	1.23308e+06	1.2745e+06	1.18198e+06	1.16208e+06	1.05334e+06
Dld	Dihydrolipoyl dehydrogenase, mitochondrial OS=Mus musculus OX=10090 GN=Dld PE=1 SV=2	8.953	10	4	52	4	835067	1.07968e+06	1.23047e+06	1.1761e+06	1.36006e+06	1.40264e+06	1.51827e+06	1.67958e+06	1.36036e+06	1.58958e+06	1.81911e+06	1.76592e+06	1.57409e+06	1.83237e+06	1.65328e+06	1.84917e+06	1.65405e+06	1.90137e+06	1.94435e+06	1.99896e+06	1.98823e+06	2.23111e+06	1.94453e+06	2.10104e+06
U2af2	Splicing factor U2AF 65 kDa subunit OS=Mus musculus OX=10090 GN=U2af2 PE=1 SV=3	8.943	16	4	23	4	154146	216657	176212	162902	370729	392151	651059	620358	530253	535967	657560	1.08778e+06	608292	655954	728631	689689	817689	1.32352e+06	1.00099e+06	484922	1.02824e+06	1.24273e+06	992396	1.18797e+06
H1-0	Histone H1.0 OS=Mus musculus OX=10090 GN=H1-0 PE=2 SV=4	8.932	19	3	30	3	879741	1.41088e+06	1.22843e+06	1.54049e+06	1.55444e+06	1.54665e+06	1.47984e+06	1.55874e+06	1.003e+06	1.57846e+06	1.67989e+06	1.56934e+06	1.52292e+06	1.62496e+06	1.61942e+06	1.78008e+06	1.03254e+06	1.4893e+06	1.54694e+06	1.52779e+06	1.58066e+06	1.65658e+06	1.64812e+06	1.69632e+06
Rpl32	60S ribosomal protein L32 OS=Mus musculus OX=10090 GN=Rpl32 PE=1 SV=2	8.895	18	2	42	2	607990	938035	1.01708e+06	916862	987139	1.01822e+06	1.15414e+06	1.34246e+06	1.06746e+06	1.05616e+06	1.0936e+06	1.01838e+06	1.02175e+06	1.08023e+06	956363	1.0089e+06	1.44722e+06	1.33636e+06	1.30649e+06	1.4642e+06	1.43842e+06	1.41061e+06	1.35022e+06	1.38727e+06
Hk3	Hexokinase-3 OS=Mus musculus OX=10090 GN=Hk3 PE=1 SV=2	8.882	7	4	13	3	219676	308997	351487	290501	341759	279364	342905	285100	353149	321582	494637	404242	306610	691079	315986	331792	637570	572124	653987	429364	630437	676745	673447	666234
Shmt2	Serine hydroxymethyltransferase, mitochondrial OS=Mus musculus OX=10090 GN=Shmt2 PE=1 SV=1	8.847	10	4	24	4	674723	800547	890270	931224	832801	837285	991022	1.02676e+06	962128	1.0561e+06	1.21961e+06	1.05957e+06	1.0501e+06	1.19487e+06	1.02092e+06	1.02635e+06	1.17762e+06	1.37489e+06	1.36495e+06	1.44802e+06	1.30583e+06	1.3262e+06	1.26737e+06	1.24594e+06
Trex1	Three-prime repair exonuclease 1 OS=Mus musculus OX=10090 GN=Trex1 PE=1 SV=2	8.777	14	3	13	3	498693	680794	743091	793039	775919	940183	905873	803087	689997	728304	724628	802466	684604	921630	733957	745638	655731	733559	753686	820552	745222	812686	809702	689041
Gnb2	Guanine nucleotide-binding protein G(I)/G(S)/G(T) subunit beta-2 OS=Mus musculus OX=10090 GN=Gnb2 PE=1 SV=3	8.776	18	4	60	2	650893	675549	1.00284e+06	921151	945368	867317	1.02282e+06	880763	1.05801e+06	953752	977530	1.02504e+06	747636	974455	824672	918701	1.33129e+06	1.2985e+06	1.26337e+06	1.36738e+06	1.23507e+06	1.42613e+06	1.23994e+06	1.39672e+06
Ganab	Neutral alpha-glucosidase AB OS=Mus musculus OX=10090 GN=Ganab PE=1 SV=1	8.71	4	4	30	4	279758	358186	440677	340675	430556	369031	414438	565173	657303	680770	712082	678093	598773	713997	694445	725762	990657	786498	843636	943203	942640	1.03827e+06	886547	1.01742e+06
Slc1a5	Neutral amino acid transporter B(0) OS=Mus musculus OX=10090 GN=Slc1a5 PE=1 SV=2	8.693	6	2	40	2	305279	365025	514354	407560	603855	714821	674840	547291	656741	541547	720688	715255	581094	1.38545e+06	621245	1.43635e+06	804788	823078	915793	969087	854386	986314	846027	932414
Cope	Coatomer subunit epsilon OS=Mus musculus OX=10090 GN=Cope PE=1 SV=3	8.649	7	1	31	1	292896	366660	452784	488324	437232	494185	554267	535637	564951	599114	584517	605452	560680	744292	655800	773947	645844	651858	742896	780208	679690	812874	760028	764498
Eif3b	Eukaryotic translation initiation factor 3 subunit B OS=Mus musculus OX=10090 GN=Eif3b PE=1 SV=1	8.647	8	3	15	3	495959	557358	600641	582166	598724	629262	744256	781826	753350	783097	841015	810936	795292	907203	820173	894366	1.00481e+06	966018	885505	1.18966e+06	1.05424e+06	1.0885e+06	990000	988359
Gnb1	Guanine nucleotide-binding protein G(I)/G(S)/G(T) subunit beta-1 OS=Mus musculus OX=10090 GN=Gnb1 PE=1 SV=3	8.616	18	4	37	2	1.03859e+06	857097	1.24616e+06	1.0483e+06	1.15474e+06	1.06943e+06	1.15595e+06	1.07918e+06	1.11061e+06	1.0319e+06	835606	997887	913391	952332	929527	990514	1.30171e+06	1.16686e+06	1.24553e+06	1.35207e+06	1.26225e+06	1.23481e+06	1.12685e+06	1.14537e+06
Eif3m	Eukaryotic translation initiation factor 3 subunit M OS=Mus musculus OX=10090 GN=Eif3m PE=1 SV=1	8.588	5	1	15	1	501497	630768	615246	492211	516054	473316	572093	531775	436009	456426	519732	495451	457423	547208	456524	521412	474614	429753	483787	468393	496639	506819	495597	487729
Ppa1	Inorganic pyrophosphatase OS=Mus musculus OX=10090 GN=Ppa1 PE=1 SV=1	8.513	11	2	14	2	117661	174389	177273	202063	219743	211046	556758	618376	521020	712706	612027	575065	580221	554360	707073	665408	1.83791e+06	784849	896635	967964	864276	900772	754430	888339
Atp6v1e1	V-type proton ATPase subunit E 1 OS=Mus musculus OX=10090 GN=Atp6v1e1 PE=1 SV=2	8.505	14	3	25	3	466040	526684	655850	638122	726807	661141	735260	777153	593212	641032	719926	771947	684930	730840	762953	840862	775296	755044	790474	906123	803012	943534	826829	795473
Prdx3	Thioredoxin-dependent peroxide reductase, mitochondrial OS=Mus musculus OX=10090 GN=Prdx3 PE=1 SV=1	8.49	13	3	55	3	344496	464780	533556	565586	655409	712508	726142	777855	776387	774728	844790	948180	814862	904845	843774	873853	1.02974e+06	1.08889e+06	1.08069e+06	1.31893e+06	1.21516e+06	1.30128e+06	1.05106e+06	1.06898e+06
Mcm5	DNA replication licensing factor MCM5 OS=Mus musculus OX=10090 GN=Mcm5 PE=1 SV=2	8.479	5	3	29	3	368352	474349	544343	594091	512823	546012	574455	630802	499560	523335	580916	649789	522652	622682	576122	536538	961240	726328	834496	926112	636134	657177	744406	808788
Usp14	Ubiquitin carboxyl-terminal hydrolase 14 OS=Mus musculus OX=10090 GN=Usp14 PE=1 SV=3	8.468	10	3	26	3	329518	239364	280930	358544	392075	379540	500891	535192	525170	503678	433263	471426	450676	568699	480756	524101	835519	631547	585912	716809	581487	629077	567467	663858
Ahsa1	Activator of 90 kDa heat shock protein ATPase homolog 1 OS=Mus musculus OX=10090 GN=Ahsa1 PE=1 SV=2	8.456	13	3	19	3	265095	1.26796e+06	1.48682e+06	1.06019e+06	841045	632181	578537	677834	604927	409688	704753	648313	520176	725419	793925	883513	1.11012e+06	962502	1052107	1.32102e+06	1.06555e+06	1.10755e+06	1.04094e+06	1.06518e+06
Eif3d	Eukaryotic translation initiation factor 3 subunit D OS=Mus musculus OX=10090 GN=Eif3d PE=1 SV=2	8.444	11	4	13	4	2.18922e+06	2.40377e+06	3.06749e+06	2.2922e+06	2.36763e+06	2.3533e+06	2.68349e+06	2.6898e+06	3.08279e+06	2.54417e+06	2.53368e+06	2.64775e+06	2.37289e+06	2.91788e+06	2.67102e+06	2.82777e+06	3.12263e+06	2.74711e+06	2.68792e+06	2.69564e+06	2.73264e+06	2.92166e+06	2.87638e+06	2.81634e+06
Tnpo1	Transportin-1 OS=Mus musculus OX=10090 GN=Tnpo1 PE=1 SV=2	8.416	4	3	26	3	138812	423570	641222	432647	549297	530868	535690	601366	307657	624236	727935	638181	542257	470057	418249	748040	978871	1.01213e+06	1.18151e+06	1.17142e+06	1.07996e+06	567766	920041	674015
Icam1	Intercellular adhesion molecule 1 OS=Mus musculus OX=10090 GN=Icam1 PE=1 SV=1	8.373	7	3	67	3	1.39779e+06	1.69332e+06	2.02115e+06	1.41116e+06	1.38108e+06	1.53729e+06	1.59023e+06	1.6619e+06	1.36738e+06	1.356e+06	1.3469e+06	1.45713e+06	1.39034e+06	1.69486e+06	1.59717e+06	1.55835e+06	1.44715e+06	1.44261e+06	1.52224e+06	1.5348e+06	1.47848e+06	1.50915e+06	1.33567e+06	1.34173e+06
Rangap1	Ran GTPase-activating protein 1 OS=Mus musculus OX=10090 GN=Rangap1 PE=1 SV=2	8.37	12	4	17	4	543950	792481	1.0888e+06	971700	1.08615e+06	1.03893e+06	1.13756e+06	1.25451e+06	1.00761e+06	1.01108e+06	1.062e+06	1.11229e+06	997591	1.23791e+06	1.07873e+06	1.08758e+06	1.15012e+06	1.05533e+06	1.18491e+06	1.26872e+06	1.1883e+06	1.30614e+06	1.17354e+06	1.19429e+06
Tspo	Translocator protein OS=Mus musculus OX=10090 GN=Tspo PE=1 SV=1	8.356	15	1	6	1	168586	154845	132433	137895	186342	196539	133026	89751.7	188175	131076	114157	107304	92265.1	123888	74267.4
Uchl5	Ubiquitin carboxyl-terminal hydrolase isozyme L5 OS=Mus musculus OX=10090 GN=Uchl5 PE=1 SV=2	8.353	16	4	16	4	301862	604540	680107	590192	552923	680650	706656	900107	722649	820109	690841	886594	735629	1.03314e+06	944172	1.05857e+06	993300	880642	1.02174e+06	1.12556e+06	1.02399e+06	1.15714e+06	979288	1.00808e+06
Psma1	Proteasome subunit alpha type-1 OS=Mus musculus OX=10090 GN=Psma1 PE=1 SV=1	8.353	9	3	53	3	853803	976692	1.23755e+06	933185	991185	960993	1150844	1.02605e+06	1.20693e+06	1.21843e+06	1.12094e+06	1.13901e+06	1.09899e+06	1.39184e+06	1.2753e+06	1.33547e+06	1.65603e+06	1.28128e+06	1.37842e+06	1.51798e+06	1.49048e+06	1.51601e+06	1.36674e+06	1.54957e+06
Lasp1	LIM and SH3 domain protein 1 OS=Mus musculus OX=10090 GN=Lasp1 PE=1 SV=1	8.353	13	3	67	3	579256	751374	665405	1.02672e+06	959774	1.04127e+06	1.02602e+06	1.16845e+06	951334	1.12885e+06	1.1884e+06	1.18862e+06	1.10341e+06	1.27943e+06	1.2767e+06	1.41757e+06	1.30004e+06	1.38018e+06	1.50266e+06	1.76169e+06	1.56779e+06	1.73688e+06	1.54114e+06	1.62129e+06
Fmnl1	Formin-like protein 1 OS=Mus musculus OX=10090 GN=Fmnl1 PE=1 SV=1	8.353	5	3	28	3	661261	701316	940915	787564	946566	839747	1.05735e+06	910110	651630	698012	782248	737142	623502	752756	817152	811262	975732	954714	971880	999398	1.08175e+06	964864	955030	1.0363e+06
Igsf8	Immunoglobulin superfamily member 8 OS=Mus musculus OX=10090 GN=Igsf8 PE=1 SV=2	8.327	8	3	11	3	61866.8	207660	256331	228573	194722	238733	273100	201732	436945	466595	512318	482153	392096	613397	546697	520574	354987	426111	515526	510630	465674	615687	468641	485553
Uggt1	UDP-glucose:glycoprotein glucosyltransferase 1 OS=Mus musculus OX=10090 GN=Uggt1 PE=1 SV=4	8.319	3	4	10	4	330810	328708	619147	582276	524258	567410	703649	722281	595477	687697	712070	769808	653641	877539	723564	797134	942971	660626	946316	984294	895135	1.034e+06	864515	935705
Rcn2	Reticulocalbin-2 OS=Mus musculus OX=10090 GN=Rcn2 PE=1 SV=1	8.318	13	2	8	2			56730.1	134625	143771	123503	154666	154056	270764	308003	321685	240371	282026	337118	244690	254032	334554	345297	259703	358541	391244	389339	287980	309454
Pitpna	Phosphatidylinositol transfer protein alpha isoform OS=Mus musculus OX=10090 GN=Pitpna PE=1 SV=2	8.298	8	1	19	1	529477	620826	582895	603831	717897	652098	667941	644227	552702	537337	591764	625409	523513	615011	633736	671028	841105	842020	832599	942279	765698	827940	747160	726823
Mcm7	DNA replication licensing factor MCM7 OS=Mus musculus OX=10090 GN=Mcm7 PE=1 SV=1	8.205	6	3	27	3	205316	302742	323437	362472	372627	346507	399576	394818	329632	317887	333015	367570	299174	443396	408147	425088	456778	432239	376581	449598	480272	434084	522543	494186
Cdc5l	Cell division cycle 5-like protein OS=Mus musculus OX=10090 GN=Cdc5l PE=1 SV=2	8.146	11	5	20	5	289449	311615	450908	490051	498822	521071	627649	483651	532860	509171	614343	570375	525277	566329	602470	588373	662759	582259	573041	519211	672844	735019	710456	683881
Dock2	Dedicator of cytokinesis protein 2 OS=Mus musculus OX=10090 GN=Dock2 PE=1 SV=3	8.14	3	5	33	5	384326	536434	399581	241244	312321	288364	424398	323713	667751	703258	561494	724060	609173	795729	808969	746989	812027	744988	799507	987755	888111	892730	850324	917077
Snrpd3	Small nuclear ribonucleoprotein Sm D3 OS=Mus musculus OX=10090 GN=Snrpd3 PE=1 SV=1	8.139	15	2	61	2	1.02706e+06	1.0051e+06	1.35276e+06	1.13883e+06	1.56919e+06	1.49808e+06	1.66387e+06	1.67625e+06	1.61733e+06	1.59663e+06	1636942	1.7035e+06	1.67306e+06	1.82983e+06	1.69877e+06	1.93606e+06	1.98155e+06	1.77972e+06	1.85048e+06	2.01227e+06	2.01859e+06	2.26324e+06	1.93662e+06	1.86495e+06
Eif4h	Eukaryotic translation initiation factor 4H OS=Mus musculus OX=10090 GN=Eif4h PE=1 SV=3	8.117	13	2	25	2	281535	339580	360166	338859	411115	382042	374934	270736	600660	621609	627026	669740	789661	849130	763103	936474	947391	996541	948189	1.09801e+06	1.08716e+06	1.198e+06	1.02311e+06	1.17492e+06
Pfdn2	Prefoldin subunit 2 OS=Mus musculus OX=10090 GN=Pfdn2 PE=1 SV=2	8.115	17	2	30	2	322422	494653	723415	636222	726528	631201	829356	865885	751251	817986	906758	1.02751e+06	869044	973344	899486	1.01434e+06	973443	875418	952717	1.01455e+06	1.0277e+06	1.14706e+06	886321	1.01272e+06
Vasp	Vasodilator-stimulated phosphoprotein OS=Mus musculus OX=10090 GN=Vasp PE=1 SV=4	8.113	9	3	60	3	839731	905391	1.01709e+06	896470	912767	902012	957342	865124	631817	875806	873432	794156	803280	857481	924615	926917	565879	798899	866786	985520	938758	1.01514e+06	995895	985500
Hmgb1	High mobility group protein B1 OS=Mus musculus OX=10090 GN=Hmgb1 PE=1 SV=2	8.105	6	1	27	1	287379	330434	428757	424333	474625	567666	544267	601188	522182	563985	596465	560167	559468	652526	593775	631953	835735	728284	845277	875672	862368	890018	837718	840378
Samhd1	Deoxynucleoside triphosphate triphosphohydrolase SAMHD1 OS=Mus musculus OX=10090 GN=Samhd1 PE=1 SV=3	8.055	6	3	38	3	312602	423984	463064	458534	549985	562469	591202	614263	890106	836984	838716	863048	853648	1.05852e+06	914065	1.05875e+06	992263	1.0762e+06	922883	1.07618e+06	1.05386e+06	1.2122e+06	535789	984889
Itgam	Integrin alpha-M OS=Mus musculus OX=10090 GN=Itgam PE=1 SV=2	8.011	2	2	23	2	230221	278926	434829	413758	421414	314370	430248	398703	302717	327231	407905	418376	357183	492805	415864	400116	508848	498136	543530	585369	529261	583756	567162	566364
Strap	Serine-threonine kinase receptor-associated protein OS=Mus musculus OX=10090 GN=Strap PE=1 SV=2	7.985	10	2	21	2	205744	292073	316679	418913	371909	349917	424907	353322	328642	351513	342272	321799	330738	366799	314255	342659	415159	387930	392159	415964	409777	477890	391318	435087
Stx7	Syntaxin-7 OS=Mus musculus OX=10090 GN=Stx7 PE=1 SV=3	7.983	17	3	22	3	490063	672660	790097	697282	718410	570818	654343	625025	569379	570595	592199	546765	457937	650351	558306	594136	611822	506059	555067	591356	607110	674141	565832	577483
Sec13	Protein SEC13 homolog OS=Mus musculus OX=10090 GN=Sec13 PE=1 SV=3	7.968	11	2	15	2	267840	306782	360723	344283	327236	335920	348429	391303	364126	383758	311661	382726	159632	433589	420796	436264	509903	331708	495443	577053	388652	470954	478991	392313
Anxa6	Annexin A6 OS=Mus musculus OX=10090 GN=Anxa6 PE=1 SV=3	7.96	4	3	42	3	740964	1.01921e+06	1.55278e+06	1.61208e+06	1.812e+06	2.11749e+06	1.97754e+06	2.10757e+06	1.81984e+06	1.98906e+06	1.98328e+06	2.0469e+06	1.75673e+06	2.11557e+06	1.95794e+06	2.20273e+06	2.63621e+06	2.4942e+06	2.58473e+06	2.55543e+06	2.77286e+06	2.67939e+06	2.84016e+06	2.76131e+06
Cpd	Carboxypeptidase D OS=Mus musculus OX=10090 GN=Cpd PE=1 SV=2	7.956	3	4	17	4	259658	348141	454926	348508	374865	349158	411860	441442	373472	367039	405802	463927	380253	407810	390340	415116	423253	377672	421564	495492	455498	511912	406761	390216
Api5	Apoptosis inhibitor 5 OS=Mus musculus OX=10090 GN=Api5 PE=1 SV=2	7.951	10	3	21	3	185321	325872	364420	402670	408209	452822	541414	603961	571470	592746	625924	599222	496574	744067	635116	692285	828468	667615	759666	750835	749071	716231	720606	768751
Atox1	Copper transport protein ATOX1 OS=Mus musculus OX=10090 GN=Atox1 PE=1 SV=1	7.945	47	3	28	3	64359	62474.6	58127.5	79759	52881.9			93191.4	2.05597e+06	1.97237e+06	2.40406e+06	2.36608e+06	3.09484e+06	2.65178e+06	2.18792e+06	2.83182e+06	4.81638e+06	3.89514e+06	4.30711e+06	5.00157e+06	4531685	4.90057e+06	4.47197e+06	4.74759e+06
Pabpn1	Polyadenylate-binding protein 2 OS=Mus musculus OX=10090 GN=Pabpn1 PE=1 SV=3	7.901	9	2	21	2	108464	181958	175012	236932	233790	243209	252778	319323	533899	517072	594803	607139	511698	552946	520202	565474	642209	602420	357792	420431	669907	734317	602592	692821
Set	Protein SET OS=Mus musculus OX=10090 GN=Set PE=1 SV=1	7.871	8	2	40	2	1366721	1.86662e+06	2.70801e+06	2461633	2.67713e+06	2.71699e+06	3061487	3.24649e+06	3.3805e+06	3.24892e+06	3.10006e+06	3228334	3.26044e+06	3.59752e+06	3568697	3.83265e+06	4.02518e+06	3.54609e+06	3.80543e+06	4.10849e+06	3.93081e+06	4.383e+06	3.82024e+06	3.87554e+06
Snrpn	Small nuclear ribonucleoprotein-associated protein N OS=Mus musculus OX=10090 GN=Snrpn PE=1 SV=1	7.857	13	3	64	3	852232	870939	1.0292e+06	874617	950178	814333	893758	939832	919509	902155	933590	888190	902798	924265	833102	938570	970170	1.07642e+06	1.18186e+06	1.25333e+06	1.12099e+06	1.16797e+06	932361	1.14734e+06
Rps26	40S ribosomal protein S26 OS=Mus musculus OX=10090 GN=Rps26 PE=1 SV=3	7.798	21	2	222	2	3.30974e+06	3.33598e+06	4.35839e+06	2961090	3.13911e+06	3.22919e+06	3.60428e+06	3.13176e+06	4.36224e+06	3.05146e+06	3.20288e+06	3.199e+06	2.71326e+06	3.31192e+06	3.07977e+06	3.24147e+06	4.28665e+06	2.96496e+06	3.10253e+06	3.45858e+06	3.00423e+06	3.3494e+06	3.01388e+06	3.28392e+06
Psmb6	Proteasome subunit beta type-6 OS=Mus musculus OX=10090 GN=Psmb6 PE=1 SV=3	7.77	17	4	37	4	696175	826150	1.05871e+06	841619	836702	802826	985245	990319	1.04406e+06	1.00593e+06	965636	1.11023e+06	886644	1.12729e+06	1.00881e+06	1.07301e+06	829063	1.13227e+06	1.20349e+06	1.30171e+06	1.23771e+06	1.36417e+06	1.29285e+06	1.26353e+06
Actr1a	Alpha-centractin OS=Mus musculus OX=10090 GN=Actr1a PE=1 SV=1	7.767	15	3	21	3	88414.5	133728	117278	136323	478899	402086	479364	367181	421006	471700	443695	516666	490858	537469	440488	489014	594553	628088	506858	784529	679308	627865	607702	651319
Capzb	F-actin-capping protein subunit beta OS=Mus musculus OX=10090 GN=Capzb PE=1 SV=3	7.763	9	2	52	2	1.22316e+06	1767809	2.0315e+06	1.66825e+06	1.74853e+06	1662661	1.83256e+06	1.93083e+06	1.55974e+06	1.78445e+06	1.91251e+06	2.0072e+06	1.77406e+06	2.19553e+06	1.92738e+06	2.0578e+06	2.08858e+06	1.93757e+06	2.09053e+06	2.39712e+06	2.17717e+06	2.22217e+06	2.03753e+06	2.29092e+06
Atp5f1c	ATP synthase subunit gamma, mitochondrial OS=Mus musculus OX=10090 GN=Atp5f1c PE=1 SV=1	7.743	19	3	13	3	983610	1.12651e+06	1.36113e+06	690431	753244	701497	567133	1.24408e+06	1.04521e+06	1.05497e+06	2.33082e+06	1.07892e+06	1.1275e+06	1.03809e+06	915946	922564	1.04082e+06	1.06991e+06	1.13452e+06	1.18695e+06	996736	1.05589e+06	1.03527e+06	958219
Cd44	CD44 antigen OS=Mus musculus OX=10090 GN=Cd44 PE=1 SV=3	7.743	3	2	44	2	695158	704838	894740	744684	599863	827987	1.03617e+06	868605	1.02754e+06	918992	939265	962511	1.00181e+06	1.02106e+06	1.04877e+06	951095	1.18321e+06	1.0911e+06	1.01361e+06	1.14797e+06	1.05442e+06	1.16179e+06	1.03378e+06	1.12869e+06
Larp1	La-related protein 1 OS=Mus musculus OX=10090 GN=Larp1 PE=1 SV=3	7.677	4	2	58	2	3.69245e+06	3.4357e+06	4.74311e+06	5.69424e+06	5.20464e+06	6220431	5.84422e+06	4.94623e+06	4.67422e+06	4.78299e+06	5.0692e+06	5.35365e+06	5.29533e+06	5.10959e+06	3.89445e+06	4.4956e+06	7.2234e+06	6.69132e+06	6.82193e+06	8.01567e+06	6.20812e+06	6.83376e+06	5.4672e+06	5.37179e+06
Psmc3	26S proteasome regulatory subunit 6A OS=Mus musculus OX=10090 GN=Psmc3 PE=1 SV=2	7.666	9	3	24	3	256227	334005	457255	494792	641189	654477	674424	516617	503590	518963	618483	896742	539688	988825	931248	564655	744741	1.17519e+06	1.18683e+06	1.5325e+06	1.18968e+06	1.3568e+06	809934	1.26214e+06
Pla2g4a	Cytosolic phospholipase A2 OS=Mus musculus OX=10090 GN=Pla2g4a PE=1 SV=1	7.626	5	3	15	3	208824	305122	440241	315637	430281	417707	446347	518607	511503	521329	559532	650310	505902	621011	536231	631463	796909	698941	704209	809230	778138	852663	741039	779563
Hk1	Hexokinase-1 OS=Mus musculus OX=10090 GN=Hk1 PE=1 SV=3	7.623	3	4	20	3	240991	218307	379042	280978	300852	327924	362734	499198	361647	385200	368536	426452	392602	506091	459434	387802	502864	512236	513837	521654	458678	580651	532611	527405
Septin7	Septin-7 OS=Mus musculus OX=10090 GN=Septin7 PE=1 SV=1	7.618	8	3	30	2	726022	1.1093e+06	1.21512e+06	1.21788e+06	1.4265e+06	1.56452e+06	1.64973e+06	1.85619e+06	1.58891e+06	1.67404e+06	1.90974e+06	1.95588e+06	1.76764e+06	2.12295e+06	2.08326e+06	2.22417e+06	2.35372e+06	2.21885e+06	2.41076e+06	2.40342e+06	2.4369e+06	2.82923e+06	2.25372e+06	2.35285e+06
Ugt1a7	UDP-glucuronosyltransferase 1A7 OS=Mus musculus OX=10090 GN=Ugt1a7 PE=1 SV=1	7.595	5	2	30	2	251882	375520	396687	575678	621654	694605	589646	661048	601034	601842	707126	732886	580922	728130	708440	815483	1.08673e+06	991678	910085	1.12052e+06	1.12892e+06	1.15796e+06	1.05472e+06	1.25902e+06
Tor1aip1	Torsin-1A-interacting protein 1 OS=Mus musculus OX=10090 GN=Tor1aip1 PE=1 SV=3	7.586	6	3	37	3	325189	435986	403513	416143	492885	543051	639148	764771	899728	997942	1.03392e+06	966689	1.14836e+06	1.0584e+06	986617	1.10476e+06	1.50517e+06	1.68939e+06	1.5155e+06	1.48873e+06	1.37331e+06	1.43506e+06	1.30079e+06	1.45749e+06
Rps23	40S ribosomal protein S23 OS=Mus musculus OX=10090 GN=Rps23 PE=1 SV=3	7.577	27	2	35	2	1.67826e+06	2.52781e+06	1.71479e+06	1.56395e+06	2.11637e+06	2.63513e+06	2952152	3.01044e+06	3.21611e+06	3.03635e+06	3.5104e+06	3.63596e+06	3.12198e+06	3.42087e+06	3.55401e+06	3.57538e+06	4.76033e+06	3.896e+06	4.27351e+06	4.33329e+06	4.59665e+06	5.19367e+06	4.07946e+06	4.697e+06
Pfas	Phosphoribosylformylglycinamidine synthase OS=Mus musculus OX=10090 GN=Pfas PE=1 SV=1	7.566	3	3	8	3	167856	209925	286466	268484	229434	245662	373083	327184	378519	360207	353708	285390	395048	466018	449085	521126	459069	417826	512077	447994	493066	443894	451810	512664
Krt86	Keratin, type II cuticular Hb6 OS=Mus musculus OX=10090 GN=Krt86 PE=2 SV=2	7.556	7	3	51	2	472370	689318	594781	653349	745496	727883	661399	672462	266157	597134	660204	667106	609978	663813	658754	709782	352336	680952	714403	761733	782033	789866	798639	809929
Cox5a	Cytochrome c oxidase subunit 5A, mitochondrial OS=Mus musculus OX=10090 GN=Cox5a PE=1 SV=2	7.498	16	2	14	2	784173	1.21743e+06	1.08022e+06	864736	921753	959545	1.07425e+06	1.13961e+06	1.11468e+06	1.05439e+06	1.09149e+06	1.10045e+06	1.0964e+06	1.2637e+06	1.26269e+06	1.24897e+06	1.56643e+06	1.26006e+06	1.49224e+06	1.67436e+06	1.39406e+06	1.59313e+06	1.3417e+06	1.50187e+06
Psme1	Proteasome activator complex subunit 1 OS=Mus musculus OX=10090 GN=Psme1 PE=1 SV=2	7.497	16	3	24	3	537240	687094	843341	623033	732151	781946	838502	838203	731671	703148	664177	681738	614948	621054	647643	671721	992363	815932	938961	980495	960150	1.06806e+06	897942	928857
Otub1	Ubiquitin thioesterase OTUB1 OS=Mus musculus OX=10090 GN=Otub1 PE=1 SV=2	7.491	8	2	22	2	304745	408488	458901	424863	439177	493462	554967	541479	425707	457107	538853	561074	537344	576394	575796	547805	588035	611761	668178	681641	583207	690323	623581	653189
Tcea1	Transcription elongation factor A protein 1 OS=Mus musculus OX=10090 GN=Tcea1 PE=1 SV=2	7.479	8	2	23	2	375228	472596	552463	592273	626237	637004	807216	934225	763518	886955	964067	903534	835884	966273	847239	967304	984864	1.03376e+06	1.04676e+06	1.10509e+06	1.12997e+06	1.09069e+06	1.11355e+06	970684
Ndufa4	Cytochrome c oxidase subunit NDUFA4 OS=Mus musculus OX=10090 GN=Ndufa4 PE=1 SV=2	7.46	27	2	15	2	246246	274666	425173	385872	412560	502083	547361	559028	531531	503888	534488	548670	534337	572963	519576	571268	764653	683803	787809	890904	861535	851793	820909	759003
Snrpa	U1 small nuclear ribonucleoprotein A OS=Mus musculus OX=10090 GN=Snrpa PE=1 SV=3	7.46	7	2	46	2	651177	745723	918073	757504	742785	854399	856141	788302	629869	805075	786284	766397	792733	872148	872216	804650	917943	797917	886083	915301	943522	1.00318e+06	899213	917470
Myg1	MYG1 exonuclease OS=Mus musculus OX=10090 GN=Myg1 PE=1 SV=1	7.451	11	3	19	3	149373	239873	365790	375012	427736	382410	475387	496804	520193	467254	529853	482369	537931	630778	607942	663617	586812	533021	625329	695328	642503	648403	551516	658194
Lamp1	Lysosome-associated membrane glycoprotein 1 OS=Mus musculus OX=10090 GN=Lamp1 PE=1 SV=2	7.442	6	2	26	2	958402	1.04925e+06	1.33558e+06	900110	893286	931304	988107	839619	1.25251e+06	983963	1.06251e+06	1.13018e+06	1.0296e+06	1.14933e+06	1.07238e+06	1.11992e+06	926331	751110	786077	876121	743253	879843	786268	848346
Ube2m	NEDD8-conjugating enzyme Ubc12 OS=Mus musculus OX=10090 GN=Ube2m PE=1 SV=1	7.417	20	3	28	3	561377	746233	750383	702141	872694	799766	953235	889893	774020	794230	800815	787550	745997	833844	868896	877533	1.0295e+06	986209	1.12014e+06	1.21872e+06	1.21759e+06	1.31072e+06	1.10524e+06	1.09195e+06
Ddx1	ATP-dependent RNA helicase DDX1 OS=Mus musculus OX=10090 GN=Ddx1 PE=1 SV=1	7.411	6	3	7	3	79072	90625.8	142588	117498	154605	149936	236250	231448	147747	203913	240727	296702	225707	250899	187211	213388	213794	417235	236314	215711	430892	381497	303625	333282
Ipo7	Importin-7 OS=Mus musculus OX=10090 GN=Ipo7 PE=1 SV=2	7.378	4	3	21	3	403788	552002	437132	425138	398704	458905	523671	487830	486899	458237	508713	518871	416770	550807	462953	543265	733012	649825	586189	671923	799448	808153	641214	733689
Dnm2	Dynamin-2 OS=Mus musculus OX=10090 GN=Dnm2 PE=1 SV=2	7.373	6	3	24	3	152561	253194	328327	287971	380545	414840	517247	544508	508767	463592	617845	621947	594142	693000	622093	713817	653105	773897	747070	802955	903826	895708	769597	802468
Aldh18a1	Delta-1-pyrroline-5-carboxylate synthase OS=Mus musculus OX=10090 GN=Aldh18a1 PE=1 SV=2	7.365	3	2	18	2	158900	402959	491287	479416	522717	564692	643555	693566	517260	529400	626571	577269	608709	676752	643858	638503	726190	659898	752159	844122	876539	920286	761169	871559
Snrpd1	Small nuclear ribonucleoprotein Sm D1 OS=Mus musculus OX=10090 GN=Snrpd1 PE=1 SV=1	7.364	17	1	28	1	848555	641838	702891	547384	443011	455216	345615	328508	794417	614945	595145	559546	421362	542188	395290	314895	1.19056e+06	1.01554e+06	1.16148e+06	1.34639e+06	890416	669939	801558	635100
Npm3	Nucleoplasmin-3 OS=Mus musculus OX=10090 GN=Npm3 PE=1 SV=3	7.364	18	2	34	2	449197	653757	585530	516495	522366	481837	489452	458390	601000	643934	637266	725430	599362	634158	670305	722296	683465	596161	753878	788994	742551	795459	762537	727619
Slc15a3	Solute carrier family 15 member 3 OS=Mus musculus OX=10090 GN=Slc15a3 PE=1 SV=1	7.353	3	1	18	1	387997	519947	692554	634303	652131	733663	869466	885552	711794	651745	780606	778168	802295	876763	784150	907577	688906	705890	738709	880817	825660	824821	664398	756612
Immt	MICOS complex subunit Mic60 OS=Mus musculus OX=10090 GN=Immt PE=1 SV=1	7.288	6	3	15	3	403969	508238	601913	499289	601732	593488	688439	706429	520726	656686	639884	760869	691062	685712	685301	745178	777221	752818	673042	806755	752286	817274	691424	742028
Ndufs1	NADH-ubiquinone oxidoreductase 75 kDa subunit, mitochondrial OS=Mus musculus OX=10090 GN=Ndufs1 PE=1 SV=2	7.277	7	3	7	3	172980	261915	313497	274991	294458	359560	366753	250440	283910	247074	321758	327932	262139	370336	320705	350452	400973	247741	361434	273373	459844	264457	264002	376734
Akr1b8	Aldose reductase-related protein 2 OS=Mus musculus OX=10090 GN=Akr1b8 PE=1 SV=2	7.248	7	2	26	2	4.02549e+06	5.62016e+06	6.8917e+06	6.43328e+06	7.56278e+06	7.49755e+06	8.39071e+06	9.05901e+06	7.54542e+06	8.23747e+06	9.53434e+06	9.50305e+06	8869968	1.04231e+07	9.3161e+06	1.01583e+07	1.06378e+07	1.03005e+07	1.08236e+07	1.16911e+07	1.1658e+07	1.21537e+07	1.11874e+07	1.24437e+07
Dek	Protein DEK OS=Mus musculus OX=10090 GN=Dek PE=1 SV=1	7.237	10	3	13	3	336025	560904	791803	553237	627017	628163	670674	623721	581181	609852	588316	677584	573630	739278	717130	682451	755014	564587	697507	745120	725469	782683	690425	749934
Psmb8	Proteasome subunit beta type-8 OS=Mus musculus OX=10090 GN=Psmb8 PE=1 SV=2	7.234	8	2	19	2	416066	521429	640142	577559	628056	549934	751401	848091	668728	749548	739242	694313	705928	762631	774873	761490	941281	850940	866766	1.01072e+06	886463	1.02806e+06	1.01025e+06	905126
Psme2	Proteasome activator complex subunit 2 OS=Mus musculus OX=10090 GN=Psme2 PE=1 SV=4	7.204	13	3	25	3	5.67305e+06	1.14151e+07	1.20641e+07	1.13025e+07	1.18841e+07	1.08897e+07	1.11971e+07	1.1147e+07	6.84004e+06	9.09327e+06	9.58667e+06	9.67551e+06	9.06032e+06	9.43444e+06	9.5797e+06	9.84913e+06	6.28586e+06	8.68221e+06	9.15405e+06	9.5386e+06	9.65583e+06	1.01457e+07	1.0135e+07	9.782e+06
Vapa	Vesicle-associated membrane protein-associated protein A OS=Mus musculus OX=10090 GN=Vapa PE=1 SV=2	7.168	14	3	20	2	349337	559113	605820	599778	706039	706025	672995	753127	700535	885873	866107	908581	789089	860851	891973	1.00748e+06	1.05004e+06	1.02727e+06	1.15471e+06	1.13893e+06	1.10739e+06	1.28162e+06	1.14592e+06	1.10483e+06
Dlat	Dihydrolipoyllysine-residue acetyltransferase component of pyruvate dehydrogenase complex, mitochondrial OS=Mus musculus OX=10090 GN=Dlat PE=1 SV=2	7.151	5	2	22	2	231371	270954	334489	303166	331852	335929	387217	390164	434574	480608	446619	527924	517719	644959	464876	565765	698592	674158	702253	821892	715395	809389	712675	771423
Lrpap1	Alpha-2-macroglobulin receptor-associated protein OS=Mus musculus OX=10090 GN=Lrpap1 PE=1 SV=1	7.148	9	3	18	3	360337	502755	462727	551507	681278	643922	648863	588289	505056	665793	762541	734401	638399	691908	685031	708814	843851	945648	932404	1.2185e+06	1.00036e+06	1.02666e+06	940145	978889
Rpl27	60S ribosomal protein L27 OS=Mus musculus OX=10090 GN=Rpl27 PE=1 SV=2	7.147	13	2	127	2	2.49807e+06	3.15191e+06	3.98633e+06	3.4323e+06	3.61778e+06	3.82248e+06	4.52572e+06	4.99023e+06	4.5712e+06	4.99464e+06	4460661	4.62169e+06	4.60025e+06	5.19437e+06	5.1684e+06	5.20072e+06	5.25744e+06	4.72305e+06	5.0937e+06	5.56188e+06	5.21976e+06	5.62046e+06	5.12746e+06	5.19372e+06
Ddx6	Probable ATP-dependent RNA helicase DDX6 OS=Mus musculus OX=10090 GN=Ddx6 PE=1 SV=1	7.137	9	3	21	3	142032	136756	196599	234206	247274	497561	516754	607443	640391	580102	638296	691554	634960	733116	651315	833322	1.14239e+06	994696	807116	1.03202e+06	1.05057e+06	1.01307e+06	975947	900282
Kpna3	Importin subunit alpha-4 OS=Mus musculus OX=10090 GN=Kpna3 PE=1 SV=1	7.134	8	2	24	2	269483	314772	441392	327134	521769	671562	578013	415347	457676	404561	483604	457497	416443	469337	362095	327440	191642	189765	566466	576876	176009	165616	435030	75129.6
Sarnp	SAP domain-containing ribonucleoprotein OS=Mus musculus OX=10090 GN=Sarnp PE=1 SV=3	7.132	14	3	24	3	435342	499274	732600	443999	787955	781138	909490	937797	904451	900690	973078	903648	911765	1.01593e+06	1.00133e+06	993899	983151	898440	983855	1.07131e+06	1.09021e+06	1.0758e+06	983052	1.10146e+06
Idh3a	Isocitrate dehydrogenase [NAD] subunit alpha, mitochondrial OS=Mus musculus OX=10090 GN=Idh3a PE=1 SV=1	7.118	6	2	22	2	240286	323722	384932	363261	441186	420319	534266	530313	502741	428715	509027	516819	479690	529157	574681	580310	848387	599042	655391	759481	764099	751916	622500	746137
Srsf3	Serine/arginine-rich splicing factor 3 OS=Mus musculus OX=10090 GN=Srsf3 PE=1 SV=1	7.102	23	3	33	3	407746	557293	555647	726717	686248	822709	683290	676198	853836	1.04737e+06	1.21681e+06	1.08906e+06	1.14835e+06	1.20351e+06	1.05317e+06	1.1905e+06	1.38206e+06	1.54332e+06	1.59437e+06	1.72166e+06	1722506	1.71003e+06	1.59784e+06	1.59318e+06
Cisd2	CDGSH iron-sulfur domain-containing protein 2 OS=Mus musculus OX=10090 GN=Cisd2 PE=1 SV=1	7.094	20	2	22	2	204007	362920	427968	416932	465059	491794	512082	473393	342796	438699	522944	494294	483352	496705	507874	602419	503083	526275	465142	565778	575576	572478	550617	579925
Sf1	Splicing factor 1 OS=Mus musculus OX=10090 GN=Sf1 PE=1 SV=6	7.088	6	3	22	3	464301	644829	270894	634381	692494	626849	704925	331601	372064	631699	668749	711987	603533	715263	619688	653480	503067	641702	703547	819952	579968	821927	742852	752773
Nsun2	RNA cytosine C(5)-methyltransferase NSUN2 OS=Mus musculus OX=10090 GN=Nsun2 PE=1 SV=2	7.084	4	2	23	2	403418	549766	689011	666788	741679	293756	269558	180430	690510	763309	1.03225e+06	1.00154e+06	683223	1.1802e+06	699006	680700	1.28564e+06	1.33876e+06	1.29882e+06	1.2794e+06	1.19271e+06	1.10269e+06	1.06194e+06	966356
Prpsap1	Phosphoribosyl pyrophosphate synthase-associated protein 1 OS=Mus musculus OX=10090 GN=Prpsap1 PE=1 SV=1	7.069	18	4	7	4	26297.6				35423.4	36830.9	44082.3	46598.6	121616	236456	289201	263349	274625	274559	280135	291720	157355	315041	312040	400879	353304	363945	270514	378765
Gsn	Gelsolin OS=Mus musculus OX=10090 GN=Gsn PE=1 SV=3	7.054	4	2	25	2	277886	1.24317e+06	1.30344e+06	1.02312e+06	1.08057e+06	1.07521e+06	1.36399e+06	1.38959e+06	1.30126e+06	1.38826e+06	1.39469e+06	1416677	1347616	1.69561e+06	1.59288e+06	1.67611e+06	1.69438e+06	1.55085e+06	1.75019e+06	1.90342e+06	1.68937e+06	1.90395e+06	1633172	1.83412e+06
Actr3b	Actin-related protein 3B OS=Mus musculus OX=10090 GN=Actr3b PE=1 SV=1	7.042	5	2	40	1		349310		433087	439152	453427	421137	463432		453839	414882	427507	456604	477610	500027	472521		471116	522778	548966	493444	573528	582456	600109
Ctsa	Lysosomal protective protein OS=Mus musculus OX=10090 GN=Ctsa PE=1 SV=1	7.039	10	3	22	3	65385.2	121752	209315	158163	237561	201656	456466	451940	508616	580305	558562	663102	577215	742390	675024	688173	903212	695771	756470	924255	802680	1.03304e+06	880458	984790
Kif5b	Kinesin-1 heavy chain OS=Mus musculus OX=10090 GN=Kif5b PE=1 SV=3	7.001	5	4	14	4	381026	341503	406844	340224	456331	272107	659804	677050	713224	725747	708987	705491	683577	839368	807130	812922	806252	472043	571258	607240	603003	861714	576268	763483
Emc1	ER membrane protein complex subunit 1 OS=Mus musculus OX=10090 GN=Emc1 PE=1 SV=1	6.993	4	2	11	2	37208	211548	292130	220462	287944	259391	321264	321534	233082	288027	298768	329899	178489	254334	309726	301122	320294	335295	329155	254896	337561	385659	320259	255513
Napa	Alpha-soluble NSF attachment protein OS=Mus musculus OX=10090 GN=Napa PE=1 SV=1	6.984	16	3	19	3	172948	245067	149563	254754	253476	481025	281274	384555	225226	223796	393841	245103	438482	419121	243925	369647	330298	274176	298688	333877	367953	344377	149227	285439
Tomm22	Mitochondrial import receptor subunit TOM22 homolog OS=Mus musculus OX=10090 GN=Tomm22 PE=1 SV=3	6.964	33	2	35	2	484507	563194	803369	629747	602696	637753	729442	783241	708063	800427	726041	719050	698358	752919	769173	734215	993899	848765	900169	991876	828288	893804	920505	891509
Isyna1	Inositol-3-phosphate synthase 1 OS=Mus musculus OX=10090 GN=Isyna1 PE=1 SV=1	6.941	10	3	19	3	189837	243997	418806	364922	359712	471432	420425	368295	319530	319215	322942	419191	363809	431994	357286	346767	536129	439461	564576	566258	514314	586157	392765	464215
Ppp1r7	Protein phosphatase 1 regulatory subunit 7 OS=Mus musculus OX=10090 GN=Ppp1r7 PE=1 SV=2	6.94	8	2	15	2	184439	58631.5	296915	328855	366697	403483	358542	314297	293518	344307	390265	308667	283791	481678	325555	336253	499340	473261	440231	606707	429935	515336	443692	462549
Xrn2	5'-3' exoribonuclease 2 OS=Mus musculus OX=10090 GN=Xrn2 PE=1 SV=1	6.915	6	4	6	4	134011	286614	176994	198716	226397	195868	193691	956724	437965	462767	541929	503867	517618	564056	560952	653970	545382	485226	512666	575617	558992	606141	582375	539093
Eci1	Enoyl-CoA delta isomerase 1, mitochondrial OS=Mus musculus OX=10090 GN=Eci1 PE=1 SV=2	6.906	10	2	33	2	515500	655053	712231	537943	503308	383665	634638	545652	612821	611532	680356	716984	596251	742096	673893	740453	841261	808535	875456	939646	887848	901611	871011	873257
Atp6v1h	V-type proton ATPase subunit H OS=Mus musculus OX=10090 GN=Atp6v1h PE=1 SV=1	6.867	12	3	18	3	349435	455451	599307	540347	531545	556539	592045	581699	569982	547862	594361	621417	535793	721977	653688	707297	742898	569229	696152	638187	691734	803018	692125	663190
Mtch2	Mitochondrial carrier homolog 2 OS=Mus musculus OX=10090 GN=Mtch2 PE=1 SV=1	6.823	17	3	6	3	157634	122166	243673	253219	251212	230700	272912	290409	267788	285318	342084	303519	320283	179647	384249	349469	305696	339159	330481	332379	357809	331361	287219	329251
Atp5me	ATP synthase subunit e, mitochondrial OS=Mus musculus OX=10090 GN=Atp5me PE=1 SV=2	6.821	34	2	31	2	784612	1.16095e+06	1.36803e+06	1.11365e+06	1.19804e+06	1.22324e+06	1.23873e+06	1.32785e+06	1.20088e+06	1.23127e+06	1.2218e+06	1.30069e+06	1208684	1.35036e+06	1.37478e+06	1.46016e+06	1.61554e+06	1.3452e+06	1.43131e+06	1.49622e+06	1.5582e+06	1.46736e+06	1417625	1.55743e+06
Rpl17	60S ribosomal protein L17 OS=Mus musculus OX=10090 GN=Rpl17 PE=1 SV=3	6.821	10	2	70	2	2.58543e+06	4.66148e+06	5352555	5.02099e+06	5.28325e+06	4.93701e+06	5.1294e+06	5.20081e+06	3.07132e+06	3.83839e+06	3.86325e+06	3.79161e+06	3.67367e+06	3.95105e+06	3.90948e+06	4.01799e+06	3.16986e+06	3.56292e+06	3.82286e+06	4.07155e+06	3886807	4.2298e+06	4.05512e+06	3.96608e+06
Tapbp	Tapasin OS=Mus musculus OX=10090 GN=Tapbp PE=1 SV=2	6.801	6	3	48	3	785201	895634	1.29277e+06	946047	1.03121e+06	1.01912e+06	1.14981e+06	1.05484e+06	1.03075e+06	1.06038e+06	945771	1.08247e+06	944960	1.03944e+06	1.0793e+06	1.07574e+06	916074	740285	822708	943756	835667	943888	856100	901851
Sh3bgrl3	SH3 domain-binding glutamic acid-rich-like protein 3 OS=Mus musculus OX=10090 GN=Sh3bgrl3 PE=1 SV=1	6.791	31	2	39	2	466754	550763	490197	785605	954754	845008	952580	1.11919e+06	734045	1.13079e+06	1.6951e+06	1.3185e+06	1.35945e+06	1.47225e+06	1.3666e+06	1.54573e+06	958335	1.63987e+06	1.49448e+06	1.83272e+06	1.75735e+06	1.71755e+06	1.60137e+06	1.58633e+06
Nolc1	Nucleolar and coiled-body phosphoprotein 1 OS=Mus musculus OX=10090 GN=Nolc1 PE=1 SV=1	6.788	6	3	32	3	321754	453525	474291	459233	554627	517605	562067	562313	461488	513655	615527	542929	568176	622339	592725	605833	571019	621143	638565	649963	608526	796952	721528	742074
Anp32e	Acidic leucine-rich nuclear phosphoprotein 32 family member E OS=Mus musculus OX=10090 GN=Anp32e PE=1 SV=2	6.758	10	2	12	2	727666	767086	844996	1.08316e+06	1.10663e+06	1.07224e+06	1.20042e+06	1.2185e+06	1.02945e+06	1.11676e+06	1.09112e+06	1.23439e+06	1.1276e+06	1.29925e+06	1.14559e+06	1.17701e+06	1.05618e+06	1157436	1.2601e+06	1.35705e+06	1.21554e+06	1.2651e+06	1.16932e+06	1.19109e+06
Naa15	N-alpha-acetyltransferase 15, NatA auxiliary subunit OS=Mus musculus OX=10090 GN=Naa15 PE=1 SV=1	6.74	4	3	15	3	242926	302737	376815	270731	431427	470662	423087	395453	269098	358014	425948	430300	370857	409724	418416	327782	432013	483136	476628	526081	515897	487203	416809	440663
Irgm1	Immunity-related GTPase family M protein 1 OS=Mus musculus OX=10090 GN=Irgm1 PE=1 SV=1	6.715	5	2	30	2	443373	523380	621708	559067	599696	583936	648753	702081	593389	522416	611920	650657	523092	708164	679029	646664	563922	542178	536819	602850	503227	597323	523826	558286
Bzw1	Basic leucine zipper and W2 domain-containing protein 1 OS=Mus musculus OX=10090 GN=Bzw1 PE=1 SV=1	6.674	5	2	14	2	492830	712096	785820	636158	759956	711313	841123	893458	740286	806583	818880	828059	742685	873946	896144	925376	943747	868994	952075	1.00239e+06	947944	1.05085e+06	986831	934294
Ube2l3	Ubiquitin-conjugating enzyme E2 L3 OS=Mus musculus OX=10090 GN=Ube2l3 PE=1 SV=1	6.645	36	3	7	3						58617.9			317481	358248	405635	356036	366230	455157	480882	435619	1.71774e+06	1.51139e+06	1.50865e+06	1.58196e+06	1.86826e+06	1.72614e+06	1.55478e+06	1.56585e+06
Bag6	Large proline-rich protein BAG6 OS=Mus musculus OX=10090 GN=Bag6 PE=1 SV=1	6.643	2	2	25	2	116486	171256	211799	201230	276478	267015	260947	317880	254586	258566	304514	261425	252285	365777	286869	313416	335737	326803	407913	406278	373472	469358	375939	334999
Prpf8	Pre-mRNA-processing-splicing factor 8 OS=Mus musculus OX=10090 GN=Prpf8 PE=1 SV=2	6.615	2	3	10	3	91030.2	211242	254869	318864	326686	384002	398538	406182	397145	359537	474264	382370	411278	425455	391543	357173	736061	756786	809693	880229	868638	919698	740839	749792
Nap1l4	Nucleosome assembly protein 1-like 4 OS=Mus musculus OX=10090 GN=Nap1l4 PE=1 SV=1	6.615	14	3	13	3	234400	350736	336274	461416	468396	448343	518627	464359	342982	416866	595207	620082	525546	660682	590601	609086	732498	671723	813082	858888	692343	461562	673567	427765
Niban1	Protein Niban 1 OS=Mus musculus OX=10090 GN=Niban1 PE=1 SV=2	6.611	4	2	9	2			58606.5	74849.9	108518	156483	195157	169550	467114	498508	502963	483261	426196	492067	442590	484505	745104	581690	640282	692310	707720	670834	730001	646040
Ap1b1	AP-1 complex subunit beta-1 OS=Mus musculus OX=10090 GN=Ap1b1 PE=1 SV=2	6.602	6	3	3	2	131261	161811	178561	134833	146025	145712		171034	155072	126344	102161	150985	118225	134424	132567	149729	152973	166928	167171	182457	132032	151239	204481	160375
Ube2v1	Ubiquitin-conjugating enzyme E2 variant 1 OS=Mus musculus OX=10090 GN=Ube2v1 PE=1 SV=1	6.571	22	3	43	3	973909	625656	1.27201e+06	614512	878095	309652	722080	1.5407e+06	697472	551899	1.16954e+06	503886	319143	1.47716e+06	695556	509894	1.00124e+06	1.70271e+06	1.96184e+06	780742	1.86332e+06	1.42183e+06	1.74902e+06	1.7224e+06
Myo1c	Unconventional myosin-Ic OS=Mus musculus OX=10090 GN=Myo1c PE=1 SV=2	6.57	4	3	26	3	279375	152502	416227	340362	344331	342900	367940	613032	508735	538075	551955	604774	532101	723661	617560	619304	696136	621213	708396	703260	659437	802723	671250	717042
Fkbp1a	Peptidyl-prolyl cis-trans isomerase FKBP1A OS=Mus musculus OX=10090 GN=Fkbp1a PE=1 SV=2	6.555	26	2	116	2	1.59712e+06	1.55092e+06	2.41522e+06	1.54504e+06	1.52589e+06	1.36012e+06	1.6029e+06	1.48036e+06	2.34578e+06	1.69959e+06	1.46669e+06	1.36663e+06	1.35705e+06	1.6079e+06	1.34971e+06	1.71318e+06	2.94877e+06	1.78201e+06	1.99611e+06	2.11018e+06	1.79885e+06	2.08179e+06	2032652	1.89646e+06
Ube2n	Ubiquitin-conjugating enzyme E2 N OS=Mus musculus OX=10090 GN=Ube2n PE=1 SV=1	6.549	17	2	13	2	274247	437170	421615	499242	469107	587506	603691	623726	391977	566794	642412	660971	735813	774292	709868	770388	573825	858312	973500	973696	1.05272e+06	1.05774e+06	990940	1.15324e+06
Hint1	Adenosine 5'-monophosphoramidase HINT1 OS=Mus musculus OX=10090 GN=Hint1 PE=1 SV=3	6.536	17	2	95	2	1.91822e+06	2.65051e+06	2.92456e+06	2.41961e+06	2.64596e+06	2.33392e+06	2.69212e+06	2.71257e+06	2.67002e+06	2.57579e+06	2.50059e+06	2.49603e+06	2.42812e+06	2.81992e+06	2.53898e+06	2.75704e+06	3.27689e+06	3.29532e+06	3.2014e+06	3.41471e+06	3.12776e+06	3.2786e+06	3.17544e+06	3.37717e+06
Rsl1d1	Ribosomal L1 domain-containing protein 1 OS=Mus musculus OX=10090 GN=Rsl1d1 PE=1 SV=1	6.523	13	3	13	3	496166	632317	503648	888726	845755	822791	888268	795185	751346	746777	809630	812593	747808	897712	771617	845374	1.00529e+06	692590	1.05935e+06	810548	1.07335e+06	893522	757513	725733
Npc2	NPC intracellular cholesterol transporter 2 OS=Mus musculus OX=10090 GN=Npc2 PE=1 SV=1	6.511	14	2	36	2	756768	1.40513e+06	1.33593e+06	1.4802e+06	1.10824e+06	1.64233e+06	1.56604e+06	1.75504e+06	1.10755e+06	1.50714e+06	1.71862e+06	1.72091e+06	1.45971e+06	1.67807e+06	1.70082e+06	1.67911e+06	1.25652e+06	1.61529e+06	1.74401e+06	1.92734e+06	2.05432e+06	2167211	1.8961e+06	2.09336e+06
Naxe	NAD(P)H-hydrate epimerase OS=Mus musculus OX=10090 GN=Naxe PE=1 SV=1	6.469	15	2	11	2	342942	405411	307662	401373	464185	503896	486752	447655	389053	413771	449061	478981	492539	519757	410819	462048	617574	537885	488634	603086	614599	412211	605503	538279
Arap1	Arf-GAP with Rho-GAP domain, ANK repeat and PH domain-containing protein 1 OS=Mus musculus OX=10090 GN=Arap1 PE=1 SV=2	6.453	4	3	20	3	77781.4	57617.9	88324.5	92689.4	79478	178417	325738	202523	246995	225977	297476	268004	282098	333087	302228	188469	269806	260624	323425	338213	292347	318867	297864	310845
Dynlrb1	Dynein light chain roadblock-type 1 OS=Mus musculus OX=10090 GN=Dynlrb1 PE=1 SV=3	6.433	23	2	38	2	502783	628348	801180	788350	876158	810064	900787	938315	1.02505e+06	944687	955915	987448	944423	1.23253e+06	1.08789e+06	1.14101e+06	1.42399e+06	1.09419e+06	1.19981e+06	1.2278e+06	1.22765e+06	1.36349e+06	1.14567e+06	1.43096e+06
Bax	Apoptosis regulator BAX OS=Mus musculus OX=10090 GN=Bax PE=1 SV=1	6.428	17	2	14	2	465248	415741	486382	628121	457774	418404	639969	608402	483046	654983	666883	571337	508000	570994	498634	589978	607560	724827	583745	920928	687831	784087	656685	651625
Pon3	Serum paraoxonase/lactonase 3 OS=Mus musculus OX=10090 GN=Pon3 PE=1 SV=2	6.394	9	2	10	2	210939	247518	365273	364240	363887	380175	444605	465778	426184	451820	506905	517383	478258	559792	497354	573357	582299	535305	539029	623282	597217	715070	629638	618155
Apobr	Apolipoprotein B receptor OS=Mus musculus OX=10090 GN=Apobr PE=1 SV=1	6.382	3	2	14	2	224259	180971	349315	228689	248606	302343	361982	294788	293690	282394	304000	330680	349559	395417	359073	409915	428511	418572	406272	460752	461686	500119	464128	481771
Suclg2	Succinate--CoA ligase [GDP-forming] subunit beta, mitochondrial OS=Mus musculus OX=10090 GN=Suclg2 PE=1 SV=3	6.38	7	2	15	2	301831	422234	482275	395445	435079	510501	570561	633874	545890	528466	605530	685810	628324	698530	686110	765705	709104	700173	756058	795768	785736	850279	796619	800128
Cers2	Ceramide synthase 2 OS=Mus musculus OX=10090 GN=Cers2 PE=1 SV=1	6.36	2	1	18	1	239559	337742	356990	397377	366773	395772	496990	555882	488835	558973	474426	568972	572144	654056	621509	618987	1.06667e+06	800110	974947	913352	955018	977375	894214	976426
Tmsb4x	Thymosin beta-4 OS=Mus musculus OX=10090 GN=Tmsb4x PE=1 SV=1	6.354	48	3	24	3	1.23929e+06	1938228	1.81587e+06	2.15644e+06	2.40244e+06	2.30731e+06	2.52955e+06	2.74584e+06	2.2405e+06	2.75861e+06	3.37257e+06	3.29194e+06	3.17239e+06	3.49861e+06	3.28723e+06	3542893	2.78408e+06	2.6866e+06	2.9025e+06	3.05535e+06	2.93611e+06	2.98559e+06	2.95203e+06	3.00706e+06
Ndufs3	NADH dehydrogenase [ubiquinone] iron-sulfur protein 3, mitochondrial OS=Mus musculus OX=10090 GN=Ndufs3 PE=1 SV=2	6.353	9	2	20	2	126768	218713	294100	179878	268578	414843	391891	254916	337211	352853	366062	395110	352805	443128	351255	366745	425728	361476	218046	475844	422593	464390	416017	315995
Dync1li2	Cytoplasmic dynein 1 light intermediate chain 2 OS=Mus musculus OX=10090 GN=Dync1li2 PE=1 SV=2	6.349	5	2	14	2	149946	83291.1	115987	148889	165869	207620	258584	240598	231638	294582	248602	270481	176142	285006	297663	314581	339277	210211	260255	379664	397928	390431	486548	504069
Rpl35a	60S ribosomal protein L35a OS=Mus musculus OX=10090 GN=Rpl35a PE=1 SV=2	6.345	25	3	11	3	481305	779852	1.03668e+06	852845	1.06649e+06	954460	1.03277e+06	1.03282e+06	608829	1.08376e+06	1.02989e+06	1.03487e+06	1.01354e+06	1.10563e+06	1.10705e+06	1.14074e+06	655802	1.08635e+06	1.12604e+06	1.26158e+06	1.174e+06	1.2636e+06	1.20404e+06	1.21976e+06
Dnajb11	DnaJ homolog subfamily B member 11 OS=Mus musculus OX=10090 GN=Dnajb11 PE=1 SV=1	6.33	12	3	7	3	277111	255812	122114	264969	284909	324203	319195	358169	283093	301640	316767	235475	281301	331240	292856	319935	375775	374761	385011	457295	373579	405713	373343	347046
Arpc5l	Actin-related protein 2/3 complex subunit 5-like protein OS=Mus musculus OX=10090 GN=Arpc5l PE=1 SV=1	6.326	16	2	28	2	259510	328123	238394	242647	478397	478908	571123	577045	529111	470142	497406	579968	514059	696424	581969	549086	955682	711883	871777	860414	935218	960964	806508	927404
Hcfc1	Host cell factor 1 OS=Mus musculus OX=10090 GN=Hcfc1 PE=1 SV=2	6.301	2	3	27	3	252879	421847	370713	298599	332777	330470	394982	387074	396060	393179	360104	416066	417555	455989	423843	425042	505068	458778	478790	532332	483883	653746	552386	575106
Ptges3	Prostaglandin E synthase 3 OS=Mus musculus OX=10090 GN=Ptges3 PE=1 SV=1	6.29	13	2	71	2	1.02489e+06	788229	1.16397e+06	1060441	1.25697e+06	1.20119e+06	1.46329e+06	1.77243e+06	1.44145e+06	1.38526e+06	1.66862e+06	1.63197e+06	1.40895e+06	1.74176e+06	1.52132e+06	1.64559e+06	2.36535e+06	2.06203e+06	2.16913e+06	2.23235e+06	2.18099e+06	2.43257e+06	2.19004e+06	2.26515e+06
Oas1a	2'-5'-oligoadenylate synthase 1A OS=Mus musculus OX=10090 GN=Oas1a PE=1 SV=2	6.289	7	2	19	2	189361	294660	167184	333621	325722	415859	446136	487230	401560	435284	490099	501864	391581	530503	421087	517007	673018	530290	615024	707190	641600	688834	615125	691506
Mrpl12	39S ribosomal protein L12, mitochondrial OS=Mus musculus OX=10090 GN=Mrpl12 PE=1 SV=2	6.286	19	3	31	3	467403	782807	907498	721068	810036	793568	850792	844832	738017	753366	812860	832928	782253	919844	829091	857261	821685	810476	907908	983403	888151	947932	894288	905497
Prkacb	cAMP-dependent protein kinase catalytic subunit beta OS=Mus musculus OX=10090 GN=Prkacb PE=1 SV=2	6.246	12	3	8	3	125215	308821	355581	318035	285298	339472	399948	412895	348446	314004	389606	420709	352278	449973	399789	406369	634620	520409	607321	622680	553585	655395	597302	633331
Srrm1	Serine/arginine repetitive matrix protein 1 OS=Mus musculus OX=10090 GN=Srrm1 PE=1 SV=2	6.232	4	1	11	1	179948	211643	286993	350185	210510	196728	244653	195956	241183	211687	225529	303409	147065	237328	293287	307625	196565	297298	268051	179976	255100	204432	319711	184773
Twf2	Twinfilin-2 OS=Mus musculus OX=10090 GN=Twf2 PE=1 SV=1	6.231	10	2	13	2	72084.1	89145	165233	196986	231104	298320	307627	217760	269223	339827	311291	310551	299723	353648	298104	280653	443535	391951	459857	470770	451787	478296	383278	386807
Erh	Enhancer of rudimentary homolog OS=Mus musculus OX=10090 GN=Erh PE=1 SV=1	6.198	28	2	52	2	866742	1.1445e+06	1.39627e+06	1.19209e+06	1.25756e+06	1.44039e+06	1.49132e+06	1.57715e+06	1.19311e+06	1.24769e+06	1.2598e+06	1.32952e+06	1.26536e+06	1355559	1.41864e+06	1.40309e+06	1.44261e+06	1.30147e+06	1.46967e+06	1.6478e+06	1.50797e+06	1.67894e+06	1.4757e+06	1.5297e+06
Eif3i	Eukaryotic translation initiation factor 3 subunit I OS=Mus musculus OX=10090 GN=Eif3i PE=1 SV=1	6.178	13	2	5	2	253942	241501	353889	227083	220267	177521	253485	244695	370523	268498	170750	234730	138060	157635	231355	155815	413426	197003	241501	354569	219924	306079	224635	369970
Ifitm2	Interferon-induced transmembrane protein 2 OS=Mus musculus OX=10090 GN=Ifitm2 PE=1 SV=1	6.151	17	2	77	1	1.36516e+06	1.75026e+06	1.96347e+06	1.85184e+06	1.94007e+06	1.89582e+06	1.92778e+06	1.93264e+06	1.32804e+06	1.68665e+06	1.76908e+06	1.75812e+06	1.47046e+06	1.69652e+06	1.70877e+06	1.85767e+06	1.37298e+06	1.39814e+06	1.53782e+06	1.67055e+06	1.48482e+06	1.59522e+06	1.46761e+06	1.56928e+06
Mnda	Interferon-activable protein 205-B OS=Mus musculus OX=10090 GN=Mnda PE=1 SV=1	6.149	5	2	17	1						203761	257114	296077	254911	261272	280514	275690	254525	294142	274446	293454	346076	241516	278208	274701	286010	339670	315085	294626
Mthfd2	Bifunctional methylenetetrahydrofolate dehydrogenase/cyclohydrolase, mitochondrial OS=Mus musculus OX=10090 GN=Mthfd2 PE=1 SV=1	6.142	15	3	18	3	522134	725119	888257	867672	818628	774945	800753	752821	465535	490177	515040	367491	465507	469431	432940	485383	970729	806732	875296	1.08316e+06	1.03795e+06	960956	919087	875664
Eloc	Elongin-C OS=Mus musculus OX=10090 GN=Eloc PE=1 SV=1	6.124	18	1	6	1	80263.1	179881	342322	264265	313089	318841	382469	345756	415597	375537	486946	442069	365199	467096	384980	402003	596037	500638	534614	587395	474087	526295	513980	565541
Psme3	Proteasome activator complex subunit 3 OS=Mus musculus OX=10090 GN=Psme3 PE=1 SV=1	6.114	11	2	15	2	94169.5	84111.7	83309.3			132774	175389	172502	450120	476606	486734	600746	468432	529382	515519	555426	610249	543933	640854	548907	569099	707597	594881	595629
Ssb	Lupus La protein homolog OS=Mus musculus OX=10090 GN=Ssb PE=1 SV=1	6.108	9	3	18	3	571862	694247	746350	707289	606750	824926	552864	755801	797644	842086	856963	868675	764797	797041	605117	653950	1.08665e+06	1.28429e+06	1.50669e+06	1.52084e+06	1.25884e+06	1.24043e+06	1.07817e+06	1.10268e+06
Idh2	Isocitrate dehydrogenase [NADP], mitochondrial OS=Mus musculus OX=10090 GN=Idh2 PE=1 SV=3	6.105	6	3	14	2	541674	741034	1.03389e+06	906377	1.04375e+06	1.05268e+06	1.04905e+06	1.07304e+06	1.34091e+06	1.38519e+06	1.46494e+06	1.54489e+06	1.39167e+06	1.68405e+06	1.59563e+06	1.60145e+06	1.98798e+06	1.76014e+06	1.80467e+06	2.05687e+06	1.9925e+06	2.26885e+06	2.05557e+06	2.02998e+06
Eif3g	Eukaryotic translation initiation factor 3 subunit G OS=Mus musculus OX=10090 GN=Eif3g PE=1 SV=2	6.104	12	2	13	2	174112	169271	207872	181307	307371	235708	304817	316957	252655	233104	258987	294473	247100	293316	248211	339350	369562	322644	358473	384335	376129	372676	364086	380999
Lrp1	Prolow-density lipoprotein receptor-related protein 1 OS=Mus musculus OX=10090 GN=Lrp1 PE=1 SV=1	6.083	1	3	17	3	245148	288643	255182	238090	236231	442382	482243	323262	406883	438758	460568	448000	467167	540114	484055	512397	642238	634214	600080	695053	664288	700618	573908	687088
Fth1	Ferritin heavy chain OS=Mus musculus OX=10090 GN=Fth1 PE=1 SV=2	6.066	15	3	12	3	703062	1.05434e+06	1.50709e+06	1.46783e+06	1.6688e+06	1.59257e+06	1.80534e+06	2.06451e+06	1.99651e+06	2.71731e+06	2.7138e+06	2.76168e+06	2.71613e+06	2.80891e+06	2.77321e+06	2.80701e+06	4.02665e+06	3.87233e+06	4.0767e+06	4.40212e+06	4.17083e+06	4.71921e+06	4.37917e+06	4.27802e+06
Ssrp1	FACT complex subunit SSRP1 OS=Mus musculus OX=10090 GN=Ssrp1 PE=1 SV=2	6.062	6	3	17	3	390267	472233	496580	404113	420715	380421	419951	356199	409170	428367	434601	430136	378555	452270	439544	438531	444849	459994	539687	522225	493276	510333	507111	505033
Gnai3	Guanine nucleotide-binding protein G(i) subunit alpha-3 OS=Mus musculus OX=10090 GN=Gnai3 PE=1 SV=3	6.042	7	2	40	1	84386.8	151846	149177	137417	156721	192585	164429	196573	146406	169182	150505	178160	151557	192813	142532	185241	208262	187772	226203	213022	183584	209295	213394	186656
Sf3a3	Splicing factor 3A subunit 3 OS=Mus musculus OX=10090 GN=Sf3a3 PE=1 SV=2	6.029	4	2	24	2	298521	409069	399954	370986	513858	598124	607481	539748	507351	557502	650004	652422	594510	760900	610164	741138	761496	757884	786107	748976	819198	931256	693864	903302
Npepps	Puromycin-sensitive aminopeptidase OS=Mus musculus OX=10090 GN=Npepps PE=1 SV=2	6.022	4	3	12	3	120144	163000	261735	214916	231639	235979	229444	275452	284510	305471	329950	341729	267547	411860	350935	323993	364248	783820	792002	918687	827205	959707	881164	878523
Rpl28	60S ribosomal protein L28 OS=Mus musculus OX=10090 GN=Rpl28 PE=1 SV=2	6	20	3	48	3	1.10999e+06	1.85121e+06	1.81804e+06	1.9583e+06	2.03161e+06	1.96e+06	2.03495e+06	2.22732e+06	1.06707e+06	1.59802e+06	1.5473e+06	1.55318e+06	1.45254e+06	1.65626e+06	1.57473e+06	1.62744e+06	1.20605e+06	1.41207e+06	1.71143e+06	1.71166e+06	1.99256e+06	2.0457e+06	1.99264e+06	2.00138e+06
Adh5	Alcohol dehydrogenase class-3 OS=Mus musculus OX=10090 GN=Adh5 PE=1 SV=3	5.984	14	3	10	3	252009	276586	291240	249968	358549	304189	396972	386820	303047	340186	367088	375746	347588	383192	373830	409249	439668	362745	466744	436561	470021	508990	459303	453397
Sfxn3	Sideroflexin-3 OS=Mus musculus OX=10090 GN=Sfxn3 PE=1 SV=1	5.972	8	2	17	2	176454	1.24798e+06	442835	273297	364344	314749	323447	378309	302920	330625	321342	410078	372028	382344	394129	345803	332850	304666	359201	388390	380726	373268	354542	411748
Eif3j1	Eukaryotic translation initiation factor 3 subunit J-A OS=Mus musculus OX=10090 GN=Eif3j1 PE=2 SV=1	5.965	16	2	20	2	228581	307523	343319	256054	355710	302460	396736	352798	368371	353824	389416	390789	350881	305271	320525	443587	471781	315994	435901	426148	400429	354493	423932	329936
Glrx5	Glutaredoxin-related protein 5, mitochondrial OS=Mus musculus OX=10090 GN=Glrx5 PE=1 SV=2	5.956	22	2	15	2	220621	139216	232418	373715	298229	358245	414777	381718	406698	314231	432323	400998	335604	357771	349187	390619	438944	413664	344648	365223	370904	455135	409261	320538
Rbbp4	Histone-binding protein RBBP4 OS=Mus musculus OX=10090 GN=Rbbp4 PE=1 SV=5	5.956	5	2	18	2	286082	372697	503674	470494	452963	396005	460014	462052	479489	420021	459126	461083	385181	470358	469769	440971	595697	535214	520108	668732	568846	602042	590215	538846
Nhp2	H/ACA ribonucleoprotein complex subunit 2 OS=Mus musculus OX=10090 GN=Nhp2 PE=1 SV=1	5.955	10	1	19	1	123996	157975	243215	223871	196668	243128	213660	175666	128050	155558	174544	167443	177305	162506	137731	168091	215389	216523	206663	234966	232939	228051	227721	219315
Vapb	Vesicle-associated membrane protein-associated protein B OS=Mus musculus OX=10090 GN=Vapb PE=1 SV=3	5.951	11	2	15	1									268380	277448	327668	316378	344904	320281	301287	381062	584310	532954	538669	611686	684094	795768	519468	578122
Ppid	Peptidyl-prolyl cis-trans isomerase D OS=Mus musculus OX=10090 GN=Ppid PE=1 SV=3	5.928	10	3	9	3	252389	302521	327134	333955	388030	507134	480641	593912	522616	529782	606935	595245	515272	474583	522448	565240	845327	691172	842461	709164	758562	857575	645742	731028
Psma2	Proteasome subunit alpha type-2 OS=Mus musculus OX=10090 GN=Psma2 PE=1 SV=3	5.906	15	2	14	2	155265	292154	295220	381775	394122	483734	561735	478613	427840	392819	461044	528245	510210	528093	504301	424094	764998	718331	743970	831840	739785	808860	668799	661309
Ssr3	Translocon-associated protein subunit gamma OS=Mus musculus OX=10090 GN=Ssr3 PE=1 SV=1	5.898	8	1	17	1	174724	291146	319018	374073	407842	500673	535000	600941	514180	519112	561571	609703	588698	655630	625509	565991	812467	742473	703549	778248	794996	909455	716035	771567
Atp5mg	ATP synthase subunit g, mitochondrial OS=Mus musculus OX=10090 GN=Atp5mg PE=1 SV=1	5.895	18	1	31	1	521497	717855	728162	626720	732843	691752	801932	690582	599406	701245	774150	718387	700127	828334	693896	798481	752759	746380	795946	901903	838874	964078	862833	986055
Acp1	Low molecular weight phosphotyrosine protein phosphatase OS=Mus musculus OX=10090 GN=Acp1 PE=1 SV=3	5.885	24	3	34	3	278344	352798	464367	395820	587192	1.03224e+06	874400	924239	703070	788481	915346	1.07091e+06	800401	1.13002e+06	1.05169e+06	1.11716e+06	716540	770620	1.10942e+06	1.24629e+06	1.05616e+06	1233553	1.19229e+06	1.23278e+06
Esyt1	Extended synaptotagmin-1 OS=Mus musculus OX=10090 GN=Esyt1 PE=1 SV=2	5.862	3	2	26	2	58114.4	73173.2	198752	142987	247958	261593	223325	197103	217101	169529	225213	225332	194507	172805	168237	179916	325747	298633	311430	358873	290884	296657	269392	282280
Eif2a	Eukaryotic translation initiation factor 2A OS=Mus musculus OX=10090 GN=Eif2a PE=1 SV=2	5.856	7	3	24	3	338325	335899	409334	267206	259828	253623	353586	352265	265748	256822	279203	290261	301323	332155	296489	307121	302387	324580	315469	317327	323989	303531	260567	308940
Fubp1	Far upstream element-binding protein 1 OS=Mus musculus OX=10090 GN=Fubp1 PE=1 SV=1	5.851	3	2	36	1	175787	253801	286916	284695	272598	276442	254377		247033	284255	238155	258599	249239	236483	249617	319227	313172	283474	322899	302186	280245	328911	273729	306105
Ncstn	Nicastrin OS=Mus musculus OX=10090 GN=Ncstn PE=1 SV=3	5.851	3	2	15	2	219699	303554	408256	364032	285172	462838	333721	413203	501211	524150	531099	505986	541290	616022	584410	523904	615331	583268	587574	713581	627255	731124	661740	697430
Mtpn	Myotrophin OS=Mus musculus OX=10090 GN=Mtpn PE=1 SV=2	5.837	14	1	52	1	1.23496e+06	1.89258e+06	1.99384e+06	1.71568e+06	1.99885e+06	1.70223e+06	2.18801e+06	2.25011e+06	1.94807e+06	2101464	2.1844e+06	2336350	1.99489e+06	2380881	2.14998e+06	2.41402e+06	2.511e+06	2.1841e+06	2.3464e+06	2.71817e+06	2378084	2536733	2.33799e+06	2.45858e+06
Cmpk1	UMP-CMP kinase OS=Mus musculus OX=10090 GN=Cmpk1 PE=1 SV=1	5.822	10	2	36	2	215121	292664	401430	369653	470384	517615	535587	593577	530959	561755	576600	681119	569112	778281	701332	646730	712902	697707	676410	749202	790906	816427	702614	832274
Ap1m1	AP-1 complex subunit mu-1 OS=Mus musculus OX=10090 GN=Ap1m1 PE=1 SV=3	5.802	6	2	16	2	191299	291247	324820	302371	272538	250954	291455	247887	282354	257145	288527	288061	253142	297606	270502	283117	318281	312689	326146	331900	341617	353088	325057	310509
Qars1	Glutamine--tRNA ligase OS=Mus musculus OX=10090 GN=Qars1 PE=1 SV=1	5.789	3	2	17	2	647332	646685	721590	590165	722502	701671	825824	769378	852084	809300	940951	1.0408e+06	881047	1.15349e+06	934980	1.06454e+06	1.47734e+06	1.33633e+06	1.50289e+06	1.5381e+06	1.56372e+06	1.64205e+06	1.33056e+06	1.62361e+06
Adrm1	Proteasomal ubiquitin receptor ADRM1 OS=Mus musculus OX=10090 GN=Adrm1 PE=1 SV=2	5.767	8	2	53	2	821435	1.17217e+06	1.22942e+06	1.14169e+06	1.31428e+06	1.14447e+06	1.1901e+06	1.18493e+06	935675	1.21326e+06	1.30461e+06	1.27629e+06	1.15837e+06	1.309e+06	1.16699e+06	1.19498e+06	1.11757e+06	1.28993e+06	1.31719e+06	1.45521e+06	1.32588e+06	1.4057e+06	1.41009e+06	1.28719e+06
Mat2b	Methionine adenosyltransferase 2 subunit beta OS=Mus musculus OX=10090 GN=Mat2b PE=1 SV=1	5.766	7	2	13	2	147466	206751	229975	263302	319923	312279	406042	434034	390692	437704	484974	440510	389888	491933	435211	493144	532940	434212	578665	578375	555605	643647	463983	553377
Mthfd1l	Monofunctional C1-tetrahydrofolate synthase, mitochondrial OS=Mus musculus OX=10090 GN=Mthfd1l PE=1 SV=2	5.76	3	3	35	3	471006	625872	812557	706889	864957	838312	947282	1.05663e+06	1.01705e+06	990326	967566	1.08294e+06	982222	1.12487e+06	1.02157e+06	1.09254e+06	1.3196e+06	1.2466e+06	1263978	1.39199e+06	1.4322e+06	1.54045e+06	1.30463e+06	1.41962e+06
Dbnl	Drebrin-like protein OS=Mus musculus OX=10090 GN=Dbnl PE=1 SV=2	5.747	12	3	9	3	187500	301388	350725	411813	438687	440844	393375	354077	221390	321046	399588	348752	335308	371854	307506	318100	291499	347722	366010	425356	398926	391922	425221	346965
Ranbp1	Ran-specific GTPase-activating protein OS=Mus musculus OX=10090 GN=Ranbp1 PE=1 SV=2	5.744	11	2	62	2	982570	886250	1303956	672337	787280	1.07934e+06	1.32648e+06	1.56136e+06	1.61392e+06	1.89524e+06	1.99361e+06	2.07324e+06	1.7827e+06	2.2088e+06	2.11022e+06	2.20365e+06	2.07941e+06	1.60259e+06	1.9614e+06	2.00531e+06	1.90231e+06	2.23634e+06	1.735e+06	1.69461e+06
Igbp1	Immunoglobulin-binding protein 1 OS=Mus musculus OX=10090 GN=Igbp1 PE=1 SV=1	5.732	8	2	24	2	219353	327004	375361	308862	289290	221085	289714	139929	228658	206812	263512	242051	271787	286976	264268	247975	273841	247796	246751	310262	277570	298655	230199	264945
Lgals9	Galectin-9 OS=Mus musculus OX=10090 GN=Lgals9 PE=1 SV=1	5.729	7	2	22	2	335213	398131	523722	411769	422243	463496	492809	534500	433929	426126	422642	428844	367940	480390	501371	425270	412950	391197	354234	380163	348048	420161	384021	382559
Caprin1	Caprin-1 OS=Mus musculus OX=10090 GN=Caprin1 PE=1 SV=2	5.693	4	3	8	3	821330	904390	1.26701e+06	915724	861272	835307	989456	901079	1.07283e+06	804821	823578	901366	809114	875997	816783	888070	775035	784678	915646	974710	896756	954374	938727	962237
Tmem33	Transmembrane protein 33 OS=Mus musculus OX=10090 GN=Tmem33 PE=1 SV=1	5.685	9	2	17	2	936794	1.24738e+06	1.46616e+06	1.45777e+06	1.75972e+06	2.38037e+06	2.30899e+06	2.15379e+06	1.86489e+06	1.9539e+06	2.32743e+06	2.35726e+06	2.21932e+06	2.58859e+06	2.39311e+06	2.72619e+06	2.94807e+06	2.82435e+06	2.6847e+06	2.98117e+06	2.71325e+06	3.12504e+06	2.67783e+06	3.16623e+06
Lxn	Latexin OS=Mus musculus OX=10090 GN=Lxn PE=1 SV=2	5.666	9	2	7	2	120248	188842	193692	210459	266210	236948	345936	391118	400590	380527	419382	461232	397694	533019	421163	478907	570015	507137	546999	669615	582753	672308	596761	685167
Zc3hav1	Zinc finger CCCH-type antiviral protein 1 OS=Mus musculus OX=10090 GN=Zc3hav1 PE=1 SV=1	5.662	3	2	9	2	93620.4	51233.4	70679.2	54199	159191	173600	148219	194746	173482	173392	206280	186009	185953	232938	193035	218208	241238	206412	252165	273681	262943	274071	262084	281793
Vps26a	Vacuolar protein sorting-associated protein 26A OS=Mus musculus OX=10090 GN=Vps26a PE=1 SV=1	5.637	9	2	24	2	435421	700569	876406	567952	603745	514461	565992	606063	536366	560704	581993	613599	535118	639323	670246	648281	667302	602974	647817	715922	761528	745313	737648	732440
Cars1	Cysteine--tRNA ligase, cytoplasmic OS=Mus musculus OX=10090 GN=Cars1 PE=1 SV=2	5.635	3	2	4	2	216870	297298	370020	344361	307994	325846	374433	262943	369888	350518	348501	348643	340832	431435	402648	467116	435671	390354	442503	461219	412967	445221	379617	394831
Bcas2	Pre-mRNA-splicing factor SPF27 OS=Mus musculus OX=10090 GN=Bcas2 PE=1 SV=1	5.594	13	1	10	1	224440	261169	370298	276288	315049	251118	294749	223255	200943	246163	325722	254895	203764	255767	202549	153535	230419	209557	326900	277705	251815	217910	218970	140771
Lamtor2	Ragulator complex protein LAMTOR2 OS=Mus musculus OX=10090 GN=Lamtor2 PE=1 SV=1	5.582	45	2	13	2	202197	354970	405100	391372	552510	584576	560484	244114	326036	369571	329672	451337	369316	450717	351937	286608	478389	444310	546993	451579	493874	415310	394625	321356
Elmo1	Engulfment and cell motility protein 1 OS=Mus musculus OX=10090 GN=Elmo1 PE=1 SV=2	5.58	4	2	16	2	138105	200723	352629	318499	373648	365621	322725	253413	339208	320297	330477	408322	315665	364770	309033	319901	500884	457474	440327	539581	434551	462211	413429	354183
Apmap	Adipocyte plasma membrane-associated protein OS=Mus musculus OX=10090 GN=Apmap PE=1 SV=1	5.57	9	2	4	2	199016	290682	253213	143544	251086	298313	328083	303675	277705	293981	338547	348625	324174	344164	292897	320540	419928	390676	445543	433538	358580	400862	329225	302370
Plin3	Perilipin-3 OS=Mus musculus OX=10090 GN=Plin3 PE=1 SV=1	5.562	7	2	22	2	333839	473169	565433	560189	533635	549199	577370	644884	585512	633699	672419	618869	580656	693268	656164	671424	762449	784019	814723	960420	822581	869366	778682	788747
Snx12	Sorting nexin-12 OS=Mus musculus OX=10090 GN=Snx12 PE=1 SV=1	5.561	10	2	60	2	1.08478e+06	1.43977e+06	1.97076e+06	1.62928e+06	1.70618e+06	1.63439e+06	2.01072e+06	1.98955e+06	1.90806e+06	1.89424e+06	1.91932e+06	1.99654e+06	1.8593e+06	2.11605e+06	2.04534e+06	2.12582e+06	2.22074e+06	1.94878e+06	2.13959e+06	2.30335e+06	2.30073e+06	2.27945e+06	2.20867e+06	2.33931e+06
Stt3a	Dolichyl-diphosphooligosaccharide--protein glycosyltransferase subunit STT3A OS=Mus musculus OX=10090 GN=Stt3a PE=1 SV=1	5.545	6	3	30	3	273420	348698	379083	368721	478117	415514	542353	514056	421496	503015	532346	542669	475590	492420	501851	501629	669690	594491	654322	672107	719978	703773	601785	620786
Surf4	Surfeit locus protein 4 OS=Mus musculus OX=10090 GN=Surf4 PE=1 SV=1	5.542	12	2	21	2	107340	169352	191917	288764	239731	264982	280643	184885	237952	266161	338896	371121	258703	282929	224122	249911	659220	746051	747215	639483	521469	419459	349057	352870
Slc37a2	Glucose-6-phosphate exchanger SLC37A2 OS=Mus musculus OX=10090 GN=Slc37a2 PE=1 SV=1	5.512	6	2	9	2	161017	189460	83287.4	65462.5	302901	303635	97417.9	250112	121403	75593.1	299781	92398.1	73736.7	81603.6	103305	80871.4	109292	382239	99296.5	146226	128669	426647	115519	132967
Hspbp1	Hsp70-binding protein 1 OS=Mus musculus OX=10090 GN=Hspbp1 PE=1 SV=1	5.506	10	2	15	2	85570.7	85430.1	91183.7	152444	217248	328439	257452	233060	213605	217868	101823	246028	175509	193616	233707	220325	293599	300133	380535	410819	316245	406652	318652	287728
Hsd17b10	3-hydroxyacyl-CoA dehydrogenase type-2 OS=Mus musculus OX=10090 GN=Hsd17b10 PE=1 SV=4	5.501	12	2	13	2	120037	151380	226874	153773	394509	427223	407222	352463	250342	256109	286590	292274	221930	281804	299894	296925	414918	355281	358545	476496	406514	422941	404854	414359
Psmb4	Proteasome subunit beta type-4 OS=Mus musculus OX=10090 GN=Psmb4 PE=1 SV=1	5.5	9	2	28	2	457757	683544	662715	603374	708048	633268	702392	758779	388667	619357	643465	632161	626027	673705	631329	720116	475880	693609	792884	825419	796384	844791	816966	788682
Dnaja1	DnaJ homolog subfamily A member 1 OS=Mus musculus OX=10090 GN=Dnaja1 PE=1 SV=1	5.486	7	2	9	2	127589	230807	90655.3		185267	126043	141100	339971	332095	378545	155922	374957	382311	195663	392216	418907	499697	476037	493105	523141	229498	509509	488223	495074
Ykt6	Synaptobrevin homolog YKT6 OS=Mus musculus OX=10090 GN=Ykt6 PE=1 SV=1	5.483	13	2	11	2		209475	102932	111441	282407	271969	345518	382315	368421	394551	383460	423572	420558	509254	466313	426691	542659	442576	460536	445862	598359	530067	477018	557164
Gna13	Guanine nucleotide-binding protein subunit alpha-13 OS=Mus musculus OX=10090 GN=Gna13 PE=1 SV=1	5.474	7	2	40	1	97564.8
Rap2a	Ras-related protein Rap-2a OS=Mus musculus OX=10090 GN=Rap2a PE=1 SV=2	5.464	20	2	11	2	266308	188212	359724	233821	239675	301521	431356	307926	465442	329804	351403	362831	293166	295956	288738	313610	476318	401388	379547	421783	349311	398090	321923	351372
Pafah1b2	Platelet-activating factor acetylhydrolase IB subunit alpha2 OS=Mus musculus OX=10090 GN=Pafah1b2 PE=1 SV=2	5.443	26	3	12	3	76412.5	103936	221872	39862.3	201612	275152	193416	235139	257039	275390	345306	327854	288136	333242	240752	268723	501487	466542	448833	575583	453822	527862	421475	438977
Prkcd	Protein kinase C delta type OS=Mus musculus OX=10090 GN=Prkcd PE=1 SV=3	5.436	5	2	18	2	97320	152141	146509	388052	397225	375689	385105	481725	402059	396190	428470	380104	404188	422415	471523	497904	476648	434803	539273	439576	431874	425046	421633	420302
Acadl	Long-chain specific acyl-CoA dehydrogenase, mitochondrial OS=Mus musculus OX=10090 GN=Acadl PE=1 SV=2	5.422	7	2	22	2	334595	429043	506114	563880	651110	738931	751631	728080	663488	635326	765667	739128	655129	693737	723538	647290	864266	853962	734044	836455	927456	923693	723787	792626
Cops4	COP9 signalosome complex subunit 4 OS=Mus musculus OX=10090 GN=Cops4 PE=1 SV=1	5.348	7	2	17	2	179713	248766	303107	295836	317808	413150	425342	415533	330016	360179	408701	393669	393540	428787	470107	397573	543995	485349	533907	523609	553619	651861	580831	546350
Bak1	Bcl-2 homologous antagonist/killer OS=Mus musculus OX=10090 GN=Bak1 PE=1 SV=3	5.34	16	2	6	2	180080	241850	332230	347121	401840	363856	429063	504023	426236	409777	437206	490102	460918	507681	478683	510081	527226	442618	570571	541697	466325	538993	521723	501183
Slc25a11	Mitochondrial 2-oxoglutarate/malate carrier protein OS=Mus musculus OX=10090 GN=Slc25a11 PE=1 SV=3	5.326	11	3	3	3	317246	465937	589742	449424	523874	494532	621719	715777	565354	541492	572441	609752	509741	620117	665377	706063	642419	827819	792993	844870	854004	937156	773931	871732
Alb	Albumin OS=Mus musculus OX=10090 GN=Alb PE=1 SV=3	5.321	2	1	44	1	1.06086e+06	1.31609e+06	1.06485e+06	1.14707e+06	1.49134e+06	1.72647e+06	2.08613e+06	2.10903e+06	2.20248e+06	1.84102e+06	2.11196e+06	2.43005e+06	2.18891e+06	2.6755e+06	2.20763e+06	2.76481e+06	3.07593e+06	3.19073e+06	3.1446e+06	3216109	3.47731e+06	3.70017e+06	3.03482e+06	3.28153e+06
Hm13	Minor histocompatibility antigen H13 OS=Mus musculus OX=10090 GN=Hm13 PE=1 SV=1	5.315	5	2	30	2	564979	602738	748715	648000	754741	716722	771797	796306	746023	792512	837522	621983	758945	901142	781570	844689	1.04078e+06	976624	1.01936e+06	1.15444e+06	1.00524e+06	1.20684e+06	1.10617e+06	1.21879e+06
Ola1	Obg-like ATPase 1 OS=Mus musculus OX=10090 GN=Ola1 PE=1 SV=1	5.289	14	3	29	3	395914	561769	567585	389765	572224	731476	844575	753030	807709	863566	931930	1.02389e+06	865811	1.02757e+06	795413	866669	1.17771e+06	1.12793e+06	1.05798e+06	1.23787e+06	1.06024e+06	1.20277e+06	979946	1.03461e+06
Idh1	Isocitrate dehydrogenase [NADP] cytoplasmic OS=Mus musculus OX=10090 GN=Idh1 PE=1 SV=2	5.288	8	3	19	2	248377	306246	355673	309454	365636	347181	399926	315817	347937	362029	355628	346355	272764	370974	310828	325154	453708	443948	378541	447254	410648	501581	454170	503225
Gmps	GMP synthase [glutamine-hydrolyzing] OS=Mus musculus OX=10090 GN=Gmps PE=1 SV=2	5.25	4	2	24	2	189180	306047	374322	316121	431368	520529	514126	523480	516433	481297	538620	590158	461754	621947	550565	627801	735572	656815	671292	819320	737859	742442	645624	752956
Ube2d2	Ubiquitin-conjugating enzyme E2 D2 OS=Mus musculus OX=10090 GN=Ube2d2 PE=1 SV=1	5.244	24	2	19	2	494410	810069	741376	577193	687802	768177	833451	713427	647141	810183	802156	794058	651300	654859	464195	591346	1.13052e+06	926349	1.17234e+06	1.13432e+06	957316	997171	797618	767106
Pck2	Phosphoenolpyruvate carboxykinase [GTP], mitochondrial OS=Mus musculus OX=10090 GN=Pck2 PE=1 SV=1	5.243	4	2	6	2	223568	298497	185065	342598	387448	412269	417056	301190	325540	343082	294937	373773	295799	303044	307734	316913	455076	427445	391372	507968	431805	477530	410693	457052
Top1	DNA topoisomerase 1 OS=Mus musculus OX=10090 GN=Top1 PE=1 SV=2	5.236	3	2	35	2	210253	269108	300451	261950	317175	309966	343674	414952	378531	367374	419477	378382	348490	416424	387146	443504	516134	416067	481439	571555	519435	524515	502243	523090
Eif4b	Eukaryotic translation initiation factor 4B OS=Mus musculus OX=10090 GN=Eif4b PE=1 SV=1	5.204	6	3	35	3	413225	582534	639837	511337	518724	527515	583475	515729	572562	727506	778800	710972	706902	755203	679178	807650	536962	712144	805824	782654	776742	853325	785034	833544
Man2b1	Lysosomal alpha-mannosidase OS=Mus musculus OX=10090 GN=Man2b1 PE=1 SV=4	5.192	4	2	6	2	183853	242290	84772.9	246681	361799	261076	296677	333648	222157	236828	300691	441792	275173	428061	360639	326588	328536	291722	387037	429874	356821	415404	320074	340572
Lss	Lanosterol synthase OS=Mus musculus OX=10090 GN=Lss PE=1 SV=2	5.16	4	2	3	2	255923	294960	234688	176892	295201	277841	271213	284567	251502	211649	275244	279516	288172	300937	277236	304024	325875	340593	353565	357182	328667	360267	335064	368388
Mpp1	55 kDa erythrocyte membrane protein OS=Mus musculus OX=10090 GN=Mpp1 PE=1 SV=1	5.149	9	2	22	2	377667	475825	503777	614253	705115	769015	974273	845404	781110	774992	792698	960941	730140	900716	791001	855726	902474	817724	814006	1.00854e+06	983760	931232	914585	829019
Lyn	Tyrosine-protein kinase Lyn OS=Mus musculus OX=10090 GN=Lyn PE=1 SV=4	5.133	4	2	17	2	370522	568994	617496	473050	550688	518503	591117	589401	668549	665225	734274	601243	686507	748701	627749	672290	765127	727460	662700	847399	626024	870780	626458	822680
Slc25a3	Phosphate carrier protein, mitochondrial OS=Mus musculus OX=10090 GN=Slc25a3 PE=1 SV=1	5.114	6	2	27	2	590959	609170	650518	700987	708027	662551	714464	670364	423207	641775	611472	602783	565510	649277	625215	705211	444067	609564	642717	660900	664346	703249	705941	681283
Picalm	Phosphatidylinositol-binding clathrin assembly protein OS=Mus musculus OX=10090 GN=Picalm PE=1 SV=1	5.11	4	2	9	2	177598	325625	343742	366033	423751	440826	437247	298685	312932	295789	306310	387927	301709	360383	322242	353984	499829	442114	515864	596166	519454	591873	507525	522110
Xpnpep1	Xaa-Pro aminopeptidase 1 OS=Mus musculus OX=10090 GN=Xpnpep1 PE=1 SV=1	5.107	4	2	30	2	330402	472644	560885	611036	591803	643356	727095	675870	654775	660593	704001	667199	648147	802627	662399	809789	751914	725438	762043	793885	811886	870018	746578	820133
Ptms	Parathymosin OS=Mus musculus OX=10090 GN=Ptms PE=1 SV=3	5.095	23	2	20	2	445858	641612	841811	719262	795898	727346	900717	920255	502663	782846	853451	869105	812026	865865	721191	800816	941708	797307	746357	856392	802208	823933	781755	839381
Rpl36	60S ribosomal protein L36 OS=Mus musculus OX=10090 GN=Rpl36 PE=1 SV=2	5.085	18	2	34	2	970094	937700	1.39155e+06	921794	1.05477e+06	1.04139e+06	1.18249e+06	982471	1.07702e+06	865545	870725	900378	803891	913963	878888	991505	1.23062e+06	967965	1.11774e+06	1.276e+06	1.13692e+06	1.31656e+06	1.1744e+06	1.12512e+06
Ostc	Oligosaccharyltransferase complex subunit OSTC OS=Mus musculus OX=10090 GN=Ostc PE=1 SV=1	5.083	8	1	37	1	262261	313677	409228	429375	443781	499856	597523	605458	617404	619122	714741	730341	677841	758564	721084	815594	837938	912613	865530	912183	980203	1.04858e+06	938480	978458
Psmb9	Proteasome subunit beta type-9 OS=Mus musculus OX=10090 GN=Psmb9 PE=1 SV=1	5.066	9	2	18	2	328612	465555	450177	483376	529966	498473	504109	559818	319034	490524	496869	523169	468266	518320	548377	603935	215567	414127	451756	497287	490669	502534	496878	534873
Prkcsh	Glucosidase 2 subunit beta OS=Mus musculus OX=10090 GN=Prkcsh PE=1 SV=1	5.057	4	2	19	2	316200	645213	599956	676061	772354	752433	796643	870570	634238	874866	842917	914477	916670	939541	910554	984321	763588	875974	912384	944386	989484	1.03906e+06	960920	1.04491e+06
Sec61a1	Protein transport protein Sec61 subunit alpha isoform 1 OS=Mus musculus OX=10090 GN=Sec61a1 PE=1 SV=2	5.053	6	2	3	2	418791	271680	180869	279833	246113	198148	71624.1	42811	306333	20164.4				19637.1			319079	32187.8	38574.8			19140.4
Mtdh	Protein LYRIC OS=Mus musculus OX=10090 GN=Mtdh PE=1 SV=1	5.051	4	2	11	2	168285	244419	334564	346423	344838	409044	346140	405943	255813	238585	251697	299373	222573	269454	261567	220201	626035	362748	368219	386853	355184	646434	322521	315279
Srp14	Signal recognition particle 14 kDa protein OS=Mus musculus OX=10090 GN=Srp14 PE=1 SV=1	5.035	14	1	5	1	207841			135233	119862	214871	190168	109093	166471	161744	177913	160521	126067	174787	190214	166471	241165	233904	239249	277849	252706	246727	203685	192545
Pcbp4	Poly(rC)-binding protein 4 OS=Mus musculus OX=10090 GN=Pcbp4 PE=1 SV=1	5.031	5	2	10	1	1.39528e+06	1.84243e+06	2.1598e+06	2.03233e+06	1.98211e+06	2.03975e+06	2.25114e+06	2359573	2.3941e+06	2285284	2.36502e+06	2.22093e+06	2.27886e+06	2.51504e+06	2.38432e+06	2657338	2.48122e+06	2.36928e+06	2.6831e+06	2.78856e+06	2589691	3.0979e+06	2683544	2.70427e+06
Pkn1	Serine/threonine-protein kinase N1 OS=Mus musculus OX=10090 GN=Pkn1 PE=1 SV=3	5.026	4	2	11	2	76736.1	166947	193817	131107	98157.5	230467	175486	147723	148819	183311	171132	181454	132117	183991	177963	165911	220690	200079	165399	245223	227373	256339	269024	207293
Yars1	Tyrosine--tRNA ligase, cytoplasmic OS=Mus musculus OX=10090 GN=Yars1 PE=1 SV=3	5.018	7	3	9	3	65660.9	72032.4	118869	134875	173225	243527	492721	425101	471464	240681	458413	475972	482591	564356	456877	477862	598835	359688	485433	640049	637016	576108	535044	591670
Hnrnpa0	Heterogeneous nuclear ribonucleoprotein A0 OS=Mus musculus OX=10090 GN=Hnrnpa0 PE=1 SV=1	5.012	5	1	7	1	201951	266352		364866	446520	450831	513844	451562	350373	450343	417129	451921	375549	451336	396783	405979	657184	535292	619385	778900	719847	701001	520094	533993
Ap2b1	AP-2 complex subunit beta OS=Mus musculus OX=10090 GN=Ap2b1 PE=1 SV=1	4.992	5	3	8	2	315815	405168	521522	393505	534057	606861	696725	650954	617980	576441	622123	595394	610834	663448	637020	622279	828948	725084	753527	897791	782966	803133	686646	754906
Myh6	Myosin-6 OS=Mus musculus OX=10090 GN=Myh6 PE=1 SV=2	4.987	1	2	29	1	233591	403097		449983	444152	503493	456796	485857		892951	895607	830633	813365	831970	859980	883919		755906	851065	892996	859316	896424	908414	969297
Smarca5	SWI/SNF-related matrix-associated actin-dependent regulator of chromatin subfamily A member 5 OS=Mus musculus OX=10090 GN=Smarca5 PE=1 SV=1	4.981	1	1	19	1	129806	160207	227006	175908	193380	264242	205978	189104	141704	147742	161607	220912	163193	210751	197807	210168	244347	250665	231477	265699	276911	280343	213629	311890
Bst2	Bone marrow stromal antigen 2 OS=Mus musculus OX=10090 GN=Bst2 PE=1 SV=1	4.964	11	2	16	2	384224	540228	651488	635583	725628	633180	765242	744402	444719	584334	525512	561072	493931	539058	585921	557429	433366	389901	426431	440026	412893	497617	414432	426565
Rbm14	RNA-binding protein 14 OS=Mus musculus OX=10090 GN=Rbm14 PE=1 SV=1	4.949	6	3	8	3	139802	253081	286436	240307	211642	286270	306945	280198	245951	208637	247047	232094	231716	320739	259796	250317	292126	244892	428984	380704	335392	319603	300281	370843
Eif2ak2	Interferon-induced, double-stranded RNA-activated protein kinase OS=Mus musculus OX=10090 GN=Eif2ak2 PE=1 SV=2	4.926	4	2	11	2	216784	327357	152833	293790	337868	355928	207781	426028	278544	217329	416893	261092	242018	455528	392759	458631	309059	340444	321711	348130	389521	270776	319300	366477
Txndc17	Thioredoxin domain-containing protein 17 OS=Mus musculus OX=10090 GN=Txndc17 PE=1 SV=1	4.918	21	2	22	2	135883	393788	484598	443456	524154	489749	528182	565497	573987	591310	609205	604166	599680	726361	659777	662973	627901	637079	674798	685192	708201	766717	669975	582654
Krt82	Keratin, type II cuticular Hb2 OS=Mus musculus OX=10090 GN=Krt82 PE=1 SV=2	4.917	2	2	36	2	127179	186060	201980	171428	201117	206513	257720	237747	189127	145755	167136	149721	153956	145288	169712	131746	6.95371e+06	6.75069e+06	5.44578e+06	7.68132e+06	7.02661e+06	7.43797e+06	6.79507e+06	5.80794e+06
Cbx1	Chromobox protein homolog 1 OS=Mus musculus OX=10090 GN=Cbx1 PE=1 SV=1	4.893	9	1	14	1	172211	369133	458510	499537	555352	543639	580351	774303	836986	699670	859280	848803	713276	922786	835174	902787	992771	1.00775e+06	1.06384e+06	1.11963e+06	1.06755e+06	1.10186e+06	953510	1.1283e+06
Higd1a	HIG1 domain family member 1A, mitochondrial OS=Mus musculus OX=10090 GN=Higd1a PE=1 SV=1	4.879	20	1	11	1	142368	228092	263791	198897	195718	239764	195530	223980	173432	165665	197965	167962	166481	176381	145319	162392	167916	147036	149699	186785	148296	174372	151999	168469
Ina	Alpha-internexin OS=Mus musculus OX=10090 GN=Ina PE=1 SV=3	4.876	3	2	31	1	1.11817e+06	619494	1.25838e+06	483167	418201	372323	457265	409680	1.09598e+06	421292	342375	406184	309190	447140	379741	450720		93204.1				39510.4	45859.6	35932.6
Sf3b1	Splicing factor 3B subunit 1 OS=Mus musculus OX=10090 GN=Sf3b1 PE=1 SV=1	4.874	2	3	28	3	251489	291211	453513	284938	399863	384247	498299	485085	429617	415071	456841	445981	398108	522115	453037	534403	523317	515404	549217	652836	593147	598299	571678	617441
Acsl3	Fatty acid CoA ligase Acsl3 OS=Mus musculus OX=10090 GN=Acsl3 PE=1 SV=2	4.868	5	3	21	2	1190255	1.88161e+06	2.5974e+06	2.36513e+06	2.38046e+06	2.54284e+06	2.85947e+06	2.87136e+06	2.69318e+06	2.7448e+06	3.00576e+06	3.13233e+06	2.67136e+06	3.1129e+06	2.84619e+06	3.15106e+06	2.96864e+06	2.8701e+06	2.60641e+06	2.91271e+06	2.80738e+06	3.06126e+06	2.78465e+06	2.89543e+06
Far1	Fatty acyl-CoA reductase 1 OS=Mus musculus OX=10090 GN=Far1 PE=1 SV=1	4.841	5	2	16	2	117217	203912	246829	238997	164202	299780	322056	372993	291336	344471	328059	357994	356321	410298	413565	419988	393445	434533	409127	456919	453110	416496	406097	439677
Edc4	Enhancer of mRNA-decapping protein 4 OS=Mus musculus OX=10090 GN=Edc4 PE=1 SV=2	4.836	2	2	7	2	60697.5	92998.6	146413	153874	142233	107239	116774	120228	180816	195072	90148.9	214243	213820	233120	235917	233516	266549	212344	221905	297903	287087	337256	255470	262256
Rab2b	Ras-related protein Rab-2B OS=Mus musculus OX=10090 GN=Rab2b PE=1 SV=1	4.826	11	2	8	2	112345	168637	178704	176614	143267	196945	172779	300416	216972	163448	230408	244588	234405	309860	225310	292206	297325	299610	249827	309069	325911	319977	321838	274939
Chordc1	Cysteine and histidine-rich domain-containing protein 1 OS=Mus musculus OX=10090 GN=Chordc1 PE=1 SV=1	4.811	7	2	28	2	409763	566947	591843	449057	533239	469007	488897	432729	447808	437118	460780	443651	357213	484480	414255	422271	447973	454610	501889	551782	470075	539997	429756	480363
Gnb3	Guanine nucleotide-binding protein G(I)/G(S)/G(T) subunit beta-3 OS=Mus musculus OX=10090 GN=Gnb3 PE=1 SV=2	4.8	5	2	34	1		97487.5	75920.2	76159.7	103775	72782.5	86568.9	90259.3	18975.8	217610	248645	249015	274131	251116	281062	311039	17660.6	316911	296070	331673	320994	315952	327376	361012
Eif3h	Eukaryotic translation initiation factor 3 subunit H OS=Mus musculus OX=10090 GN=Eif3h PE=1 SV=1	4.8	9	2	3	2	371902	585130	599440	544718	563606	524605	551070	572883	408445	548833	611928	536551	472881	544084	469386	526885	399096	508492	549503	574797	502804	312029	534373	562997
Txndc5	Thioredoxin domain-containing protein 5 OS=Mus musculus OX=10090 GN=Txndc5 PE=1 SV=2	4.79	6	2	14	2	116518	145996	142690	167626	204058	201817	207595	219273	248486	269944	334046	325506	294651	315945	308220	329328	413667	405984	404013	468366	408996	498316	497938	436329
Isoc1	Isochorismatase domain-containing protein 1 OS=Mus musculus OX=10090 GN=Isoc1 PE=1 SV=1	4.782	10	2	22	2	182973	254050	334419	305714	368910	395592	448434	371296	368595	359334	397312	418344	393410	484508	422890	425425	441964	381532	421868	499024	486554	488643	455386	457077
Rpl35	60S ribosomal protein L35 OS=Mus musculus OX=10090 GN=Rpl35 PE=1 SV=1	4.752	19	2	56	2	1.74593e+06	1.80046e+06	2.85909e+06	1.02323e+06	937112	796775	1.19464e+06	922659	3.07904e+06	1.58487e+06	1.53069e+06	1.56466e+06	1.35237e+06	1.5778e+06	1.44592e+06	1.4012e+06	3.5854e+06	2.65919e+06	2.22014e+06	2.49876e+06	2.39105e+06	2.31234e+06	2.08101e+06	2.73381e+06
Xpo1	Exportin-1 OS=Mus musculus OX=10090 GN=Xpo1 PE=1 SV=1	4.745	1	1	17	1	121941	172902	237455	262539	264932	209164	259192	274932	234098	211245	234059	265125	187011	202820	181058	220848	267053	219236	212421	247148	250573	310987	221507	240688
Timm50	Mitochondrial import inner membrane translocase subunit TIM50 OS=Mus musculus OX=10090 GN=Timm50 PE=1 SV=1	4.739	8	2	11	2	265597	388374	399976	383379	362870	387519	424367	494186	474067	441095	438237	476481	421727	463027	432349	519273	552030	463585	448915	552088	513305	595901	510527	551737
Pdlim5	PDZ and LIM domain protein 5 OS=Mus musculus OX=10090 GN=Pdlim5 PE=1 SV=4	4.731	4	2	17	2	102182	71533.4	157356	110771	162563	184174	201428	195621	205983	208012	221255	231768	201368	257629	261283	267382	279570	223039	223308	282251	243395	320785	292023	268514
Glb1	Beta-galactosidase OS=Mus musculus OX=10090 GN=Glb1 PE=1 SV=1	4.717	4	2	21	2	152928	192170	270571	260320	253492	252393	307492	327998	324423	305905	346762	329495	312098	356690	302485	388578	394985	373039	386258	374416	433198	389546	417121	377580
Vat1	Synaptic vesicle membrane protein VAT-1 homolog OS=Mus musculus OX=10090 GN=Vat1 PE=1 SV=3	4.713	8	2	11	2	284463	391307	295127	443009	366727	382951	400323	278091	403589	409496	387563	422816	391794	406861	407236	418384	402461	398408	417323	471116	457135	537201	388399	418545
Rpl21	60S ribosomal protein L21 OS=Mus musculus OX=10090 GN=Rpl21 PE=1 SV=3	4.709	16	2	11	2	212076	244603	242260	206058	234475	240200	249314	805258	661116	712953	784344	862152	868958	993369	919338	998807	1.52737e+06	1.2394e+06	1.40544e+06	1.35837e+06	1.74791e+06	1.41695e+06	1.31531e+06	1.40051e+06
Csde1	Cold shock domain-containing protein E1 OS=Mus musculus OX=10090 GN=Csde1 PE=1 SV=1	4.694	4	2	6	2	808927		94102.2	807703	684503	463709	161578	115775	127950	454549	133330	182083	128477	403610	156857	373185	492218	441825	168465	509791	232090	415012	399638	429837
Pes1	Pescadillo homolog OS=Mus musculus OX=10090 GN=Pes1 PE=1 SV=1	4.666	3	2	17	2	181510	258318	274372	286754	291120	293313	327652	330289	252048	285798	315198	330800	299868	332019	295816	246392	384500	331678	363030	438261	412478	348625	311867	396813
Nisch	Nischarin OS=Mus musculus OX=10090 GN=Nisch PE=1 SV=2	4.664	2	2	8	2	65855.3	71080	200906	137818	191007	164120	177924	223792	225500	232756	217710	281232	240746	310006	255399	295708	151623	123549	153323	277814	266430	302706	248985	344464
Palld	Palladin OS=Mus musculus OX=10090 GN=Palld PE=1 SV=2	4.65	3	2	9	2	403878	413070	512942	364974	331018	289018	320412	398159	528379	468951	451626	427270	402284	505413	388741	432534	452439	521470	421817	475292	495899	436962	445526	354331
Sec61g	Protein transport protein Sec61 subunit gamma OS=Mus musculus OX=10090 GN=Sec61g PE=3 SV=1	4.649	18	1	17	1	214089	280811	328518	276133	246435	222881	230166	208010	193216	220338	234119	233400	226390	237292	193824	216001	193571	198971	207601	248561	207520	260929	211454	208667
Psmd5	26S proteasome non-ATPase regulatory subunit 5 OS=Mus musculus OX=10090 GN=Psmd5 PE=1 SV=4	4.634	4	2	25	2	177280	288301	372796	313502	336536	303172	373870	396261	356767	429837	403539	371609	389303	478549	414878	392774	452105	395292	436948	531772	504307	525077	472974	450989
Vps13c	Vacuolar protein sorting-associated protein 13C OS=Mus musculus OX=10090 GN=Vps13c PE=1 SV=2	4.634	1	2	8	2	103802	113255	105868	104102	151368	36929.2	192793	165667	139799	152484	152036	149846	163760	163009	162207	158211	225160	204391	197910	236716	291889	212865	265027	206692
Hnrnpul2	Heterogeneous nuclear ribonucleoprotein U-like protein 2 OS=Mus musculus OX=10090 GN=Hnrnpul2 PE=1 SV=2	4.602	4	2	4	2		117958	154985	113853	124459		120031	79191.6	79895.1	166905	207353	164909	196792	214440	179252	271611	61891.6	60710.4	96723.5	93475.2	102569	97511.6	99448.8	70593.4
Ptgr1	Prostaglandin reductase 1 OS=Mus musculus OX=10090 GN=Ptgr1 PE=1 SV=2	4.601	9	2	7	2	42649.8	61889.8	170150	116070	226614	178359	248609	211985	308003	351509	309442	331643	261440	397776	413714	395161	518855	451652	496056	666116	573569	566874	551444	658530
Arl8b	ADP-ribosylation factor-like protein 8B OS=Mus musculus OX=10090 GN=Arl8b PE=1 SV=1	4.599	10	2	22	2	593163	738797	719413	491623	558760	472171	536511	500198	678084	543859	504515	555992	524361	588651	543250	572624	654885	564483	512663	644977	578578	638627	521820	651703
Nle1	Notchless protein homolog 1 OS=Mus musculus OX=10090 GN=Nle1 PE=1 SV=4	4.579	3	1	13	1	123128	140852	150903	139153	148966	116900	140612	105753	98422	86757.7	76442.1	88007.8	95554.8	116946	88183.8	109437	103083	114014	118103	115178	111444	105338	114742	117299
Sec61b	Protein transport protein Sec61 subunit beta OS=Mus musculus OX=10090 GN=Sec61b PE=1 SV=3	4.572	27	2	12	2	495012	685162	705079	705849	820546	796506	774400	759462	492582	750374	771593	794682	709729	798186	741875	796177	324823	688945	769275	831815	733509	798684	831338	794829
Cd74	H-2 class II histocompatibility antigen gamma chain OS=Mus musculus OX=10090 GN=Cd74 PE=1 SV=3	4.561	5	1	21	1	279572	540609	447135	392360	448465	424761	551040	431239	415548	391021	631184	488418	409437	506571	425303	484342	623271		624785	666798	706645	688865		648466
Mat2a	S-adenosylmethionine synthase isoform type-2 OS=Mus musculus OX=10090 GN=Mat2a PE=1 SV=2	4.554	4	1	7	1	191550	265125	364020	323918	327710	367253	390302	408523	371759	374493	330302	356083	323302	415057	355057	404457	448192	422240	435807	481609	447497	528497	417494	499200
Lsm5	U6 snRNA-associated Sm-like protein LSm5 OS=Mus musculus OX=10090 GN=Lsm5 PE=3 SV=2	4.547	22	1	19	1	396627	545826	667307	445873	525057	498371	534416	473752	449096	370686	424603	430144	426538	498045	440357	465182	564531	505619	543659	610699	603345	710801	568498	561680
Gmfb	Glia maturation factor beta OS=Mus musculus OX=10090 GN=Gmfb PE=1 SV=3	4.544	28	2	11	2	127835	234324	293323	230364	225120	290171	253024	190751	248735	225972	234051	303532	234125	194702	219414	191642	386767	305680	278499	371233	362005	362212	351059	295500
Kpna2	Importin subunit alpha-1 OS=Mus musculus OX=10090 GN=Kpna2 PE=1 SV=2	4.528	6	2	13	2	214584	293396	306188	291307	301837	363954	267706	234591	158067	187939	237636	195673	222966	278743	223604	240376	260703	268595	362376	342037	347116	354366	334844	302318
Mapk3	Mitogen-activated protein kinase 3 OS=Mus musculus OX=10090 GN=Mapk3 PE=1 SV=5	4.51	9	2	12	2	138104	179658	176344	294338	326234	308138	303942	281331	183452	197244	230696	252852	207935	288405	236869	287514	239953	237410	210128	266814	264536	288015	294747	259013
Acsl5	Long-chain-fatty-acid--CoA ligase 5 OS=Mus musculus OX=10090 GN=Acsl5 PE=1 SV=1	4.499	4	2	4	1				36260.1	48703.7	58246.2	70430.7	40772	38170.8	38117.3	43401.7	63428.5	35536.3	60911.2	56114.4	30345	66319.3	54321.5	49512.8	67634	51356.8	50181.5	55733.5	42904.6
Cd68	Macrosialin OS=Mus musculus OX=10090 GN=Cd68 PE=1 SV=1	4.46	6	2	37	2	1.71587e+06	1.82862e+06	2.71528e+06	1.90134e+06	1.97012e+06	1.7787e+06	1.99061e+06	1.98572e+06	1.46837e+06	1.62992e+06	1.55412e+06	1.74608e+06	1.38557e+06	1.62305e+06	1.59565e+06	1.83951e+06	1.61893e+06	1.82245e+06	1.5017e+06	1.97448e+06	1.91783e+06	2.0455e+06	1.85206e+06	1.94516e+06
Nudc	Nuclear migration protein nudC OS=Mus musculus OX=10090 GN=Nudc PE=1 SV=1	4.46	6	2	3	2	564820	461117	790714	191439	167304	125182	208352	155074	148881	123168	246678	143595	103826	144366	133710	116614	176739	163085	175405	157089	213606	177351	191566	195714
Snrnp200	U5 small nuclear ribonucleoprotein 200 kDa helicase OS=Mus musculus OX=10090 GN=Snrnp200 PE=1 SV=1	4.443	2	3	6	3	123186	115199	160550	94564.7	185624	210951	271567	229696	280453	264328	321750	339089	264423	303538	249478	249097	360386	370974	399730	430351	437792	404808	350653	375246
Cybb	Cytochrome b-245 heavy chain OS=Mus musculus OX=10090 GN=Cybb PE=1 SV=1	4.429	4	2	4	2	230726	455439	252077	469408	532397	572335	558948	618840	332125	391965	485274	403789	454631	450489	433228	488823	329657	360250	363993	361383	344991	377018	373417	365589
Myof	Myoferlin OS=Mus musculus OX=10090 GN=Myof PE=1 SV=2	4.425	2	2	13	2	44752	134159	165870	159210	187890	215482	179861	259448	234617	231959	252324	260249	258635	281927	293566	290978	265576	220519	339496	353164	323289	361150	272527	288477
Nomo1	Nodal modulator 1 OS=Mus musculus OX=10090 GN=Nomo1 PE=1 SV=1	4.419	3	3	6	3	215950	188386	356373	339422	383087	383299	450351	446707	348551	467750	480620	530540	421231	537939	441537	474111	530236	487975	507106	627899	548329	571245	570718	513001
Zyx	Zyxin OS=Mus musculus OX=10090 GN=Zyx PE=1 SV=2	4.416	4	1	6	1	114266	121536	167800	153300	134981	182166	166629	118869	136255	122630	168851	141429	152077	195372	160963	163145	210136	208643	304522	298555	210339	271315	254283	253496
C3	Complement C3 OS=Mus musculus OX=10090 GN=C3 PE=1 SV=3	4.414	2	2	7	2	129124	228231	287697	257480	315998	334552	343909	342501	270074	288742	389517	368508	324449	394855	381023	406730	406062	429067	404313	486036	392771	451643	465167	487914
Asap2	Arf-GAP with SH3 domain, ANK repeat and PH domain-containing protein 2 OS=Mus musculus OX=10090 GN=Asap2 PE=1 SV=3	4.397	1	1	54	1	1.15789e+06	1.25351e+06	1.9885e+06	1.39256e+06	1.38993e+06	1.41468e+06	1.62467e+06	1.7474e+06	1.82759e+06	1.43173e+06	1.23485e+06	1.40876e+06	1.19793e+06	1.32623e+06	1.48559e+06	1.486e+06	1.78438e+07	1.28005e+07	1.46891e+07	1.48959e+07	1.44664e+07	1.64633e+07	1.4902e+07	1.5149e+07
Srrt	Serrate RNA effector molecule homolog OS=Mus musculus OX=10090 GN=Srrt PE=1 SV=1	4.39	2	2	10	2	81895.2	198388	236454	229019	270450	285858	279774	346515	362919	370210	398344	417575	384351	440768	433048	494580	482536	405381	507395	549373	478487	584247	522734	532501
Fkbp2	Peptidyl-prolyl cis-trans isomerase FKBP2 OS=Mus musculus OX=10090 GN=Fkbp2 PE=1 SV=1	4.389	29	2	2	2	411323	540712	696856	629128	631956	656038	759845	766991	788427	825813	896909	816456	784897	961015	886345	932399	1.2964e+06	1.22862e+06	1.29701e+06	1.51891e+06	1.33202e+06	1.34129e+06	1.19125e+06	1.32746e+06
Rtcb	RNA-splicing ligase RtcB homolog OS=Mus musculus OX=10090 GN=Rtcb PE=1 SV=1	4.375	4	2	13	2					55782.7	117746	171478	193768	270197	218948	281309	336419	288567	329302	277364	272951	407918	347034	448329	341618	379730	385885	375669	492745
Banf1	Barrier-to-autointegration factor OS=Mus musculus OX=10090 GN=Banf1 PE=1 SV=1	4.362	27	1	18	1	307322	235867	242678	508482	539107	615963	718931	586141	513796	600638	515517	604615	513387	607465	463367	620817	965133	957549	1.05017e+06	1.0896e+06	866036	969503	886253	848328
S100a11	Protein S100-A11 OS=Mus musculus OX=10090 GN=S100a11 PE=1 SV=1	4.362	28	2	9	2	387621	447582	390618	218511	163153	48168.9	227326	195654	244721	256471	282726	306319	284278	278516	269819	257926	425117	376312	412867	464034	356852	370979	309206	282098
Ppt1	Palmitoyl-protein thioesterase 1 OS=Mus musculus OX=10090 GN=Ppt1 PE=1 SV=2	4.36	5	1	19	1	211520	274878	385287	303596	336871	347126	338426	355862	320661	340488	330526	353425	317903	337270	339088	352004	364753	369653	372114	417126	417343	431717	407612	417619
Slc2a6	Solute carrier family 2, facilitated glucose transporter member 6 OS=Mus musculus OX=10090 GN=Slc2a6 PE=1 SV=1	4.351	9	2	5	2	82102.3	165775	191243	132042	122927	192208	271812	93972.2	96874.6	109687	170699	164748	151615	163898	94890.7	135690	207766	133039	197846	224442	188220	212767	155403	164555
Por	NADPH--cytochrome P450 reductase OS=Mus musculus OX=10090 GN=Por PE=1 SV=2	4.318	5	2	14	2	131070	263035	261810	269057	208171	252687	295179	272488	193974	180992	218970	227934	218611	230413	185741	247579	286607	265152	350957	337638	305390	330760	265852	302543
Tap2	Antigen peptide transporter 2 OS=Mus musculus OX=10090 GN=Tap2 PE=1 SV=1	4.281	4	2	14	2	195025	285906	297155	279681	326039	313888	396410	354134	279836	306143	369796	330469	253344	345753	313211	374004	287391	220078	234493	305447	331326	296259	154760	261651
Renbp	N-acylglucosamine 2-epimerase OS=Mus musculus OX=10090 GN=Renbp PE=1 SV=3	4.271	10	2	10	2	54884.8	37692.3	132341	74559.5	170785	269677	252884	339925	338394	314409	386532	378054	302236	409219	431227	363760	402197	399195	344794	448295	418985	323864	316160	360547
Nmt1	Glycylpeptide N-tetradecanoyltransferase 1 OS=Mus musculus OX=10090 GN=Nmt1 PE=1 SV=1	4.26	3	1	20	1	1.20487e+06	1.5237e+06	2.11955e+06	2.11801e+06	2.2939e+06	2652054	2.90391e+06	3.36143e+06	2.6965e+06	3.0244e+06	2.99988e+06	3.23842e+06	2.77954e+06	3.05801e+06	3.09178e+06	3.25317e+06	3.66777e+06	3.34726e+06	3.91137e+06	4.08171e+06	3.55153e+06	4.01682e+06	3.42092e+06	3.63273e+06
Pcmt1	Protein-L-isoaspartate(D-aspartate) O-methyltransferase OS=Mus musculus OX=10090 GN=Pcmt1 PE=1 SV=3	4.255	7	1	3	1		74378.2	81653.8	98646.7	76176	101077	130719	148184	136592	150543	142558	148207	128416	163348	123579	130232	226424	203852	174896	268516	269804	234837	218718	219491
Map4	Microtubule-associated protein 4 OS=Mus musculus OX=10090 GN=Map4 PE=1 SV=3	4.245	5	2	10	2	149285	198788	279959	304696	415106	392784	471278	322447	318798	300725	392570	349154	330615	442972	362229	477341	493550	428454	419855	495441	421234	460612	445180	431619
RTRAF	RNA transcription, translation and transport factor protein OS=Mus musculus OX=10090 GN=RTRAF PE=1 SV=1	4.215	7	1	16	1	182351	249222	287320	262865	367357	320665	359026	412371	303091	309442	366045	367385	317122	404332	333091	385187	443179	379943	397055	435237	447495	417239	416036	380978
Hadh	Hydroxyacyl-coenzyme A dehydrogenase, mitochondrial OS=Mus musculus OX=10090 GN=Hadh PE=1 SV=2	4.179	6	2	16	2	109808	135310	407279	292956	322392	403637	361671	114983	321508	327951	334641	328333	171764	278737	293500	303044	515130	489774	406038	467749	480859	492049	392508	408306
Dync2h1	Cytoplasmic dynein 2 heavy chain 1 OS=Mus musculus OX=10090 GN=Dync2h1 PE=1 SV=1	4.164	1	2	13	2	1099793	1.91842e+06	1.5795e+06	2.05614e+06	2.2033e+06	2.02613e+06	1.92014e+06	2073691	588085	1.4286e+06	1.51417e+06	1.44076e+06	1.42221e+06	1.43868e+06	1.46307e+06	1.57428e+06	815996	1.80559e+06	1.7938e+06	1.91926e+06	1.92748e+06	2039002	2.02905e+06	2066610
Aldh3a2	Aldehyde dehydrogenase family 3 member A2 OS=Mus musculus OX=10090 GN=Aldh3a2 PE=1 SV=2	4.16	6	2	4	2	103915	163016	103220	120569	107207	180765	245069	227113	176880	175795	170386	178695	190352	233772	170149	181572	228409	206589	222287	216164	262579	225479	195230	258689
Khdrbs1	KH domain-containing, RNA-binding, signal transduction-associated protein 1 OS=Mus musculus OX=10090 GN=Khdrbs1 PE=1 SV=2	4.143	9	1	6	1	786286	1.11523e+06	1.2865e+06	1.06087e+06	1.04017e+06	901532	1.04171e+06	895757	799397	824764	939582	1.00318e+06	843382	472365	846847	943412	725387	924329	810155	1.03074e+06	808651	893637	738297	1.0457e+06
Puf60	Poly(U)-binding-splicing factor PUF60 OS=Mus musculus OX=10090 GN=Puf60 PE=1 SV=2	4.138	5	1	9	1	197504	278475	380804	298723	366143	349262	427559	390880	337282	339712	422066	425509	351671	409730	368902	369460	429413	396200	350926	473424	496224	516031	452407	459532
Niban2	Protein Niban 2 OS=Mus musculus OX=10090 GN=Niban2 PE=1 SV=2	4.098	4	2	13	2	196077	268459	404139	419256	569351	473435	508394	458191	421859	461711	401463	491940	444593	415223	354817	396744	462132	460470	511430	568916	537270	496976	453201	460857
Sub1	Activated RNA polymerase II transcriptional coactivator p15 OS=Mus musculus OX=10090 GN=Sub1 PE=1 SV=3	4.095	9	1	19	1	300041	361438	439486	323350	373365	345416	374889	363693	300107	297008	244137	261665	246217	327611	243990	300060	454507	336319	434175	413109	365464	407219	387482	377158
Galk1	Galactokinase OS=Mus musculus OX=10090 GN=Galk1 PE=1 SV=2	4.089	6	2	20	2	179363	281551	372382	363619	408411	422942	468782	433498	402480	408843	450348	463506	255396	470623	457570	504889	524084	506161	518104	557131	618891	619973	579092	632714
Septin11	Septin-11 OS=Mus musculus OX=10090 GN=Septin11 PE=1 SV=4	4.074	5	2	60	1	220029	260146	301705	243484	269878	289225	281799	267702	288741	268579	260217	234207	222523	276986	242642	252987	312830	260041	315210	301306	320690	320315	257093	272649
Ufm1	Ubiquitin-fold modifier 1 OS=Mus musculus OX=10090 GN=Ufm1 PE=1 SV=1	4.066	18	1	24	1	222595	334411	429240	453397	432110	508874	595464	615353	793792	757512	981233	960167	790639	940660	881960	948113	1.41986e+06	1.37375e+06	1.44528e+06	1.58363e+06	1482414	1.7883e+06	1.47107e+06	1579087
Necap1	Adaptin ear-binding coat-associated protein 1 OS=Mus musculus OX=10090 GN=Necap1 PE=1 SV=2	4.061	16	2	4	2	77006.6	100069	156306	113090	211289	144084	279629	284613	152287	302366	253315	193551	210815	238327	262868	278491	319510	313355	287143	298809	315640	353400	236326	319856
Necap2	Adaptin ear-binding coat-associated protein 2 OS=Mus musculus OX=10090 GN=Necap2 PE=1 SV=1	4.058	10	1	3	1	169191	230187	302832	193246	221586	246047	260306	184870	224846	226299	253836	221686	214093	253293	215577	244073	181274	145633	161012	170651		190164	150936	159257
Gusb	Beta-glucuronidase OS=Mus musculus OX=10090 GN=Gusb PE=1 SV=2	4.048	3	2	17	2	109999	118590	158456	302149	326157	453669	464518	622546	641200	570096	656694	630771	620360	778107	684110	762825	942708	935645	1.02036e+06	1.00993e+06	1.06223e+06	1.06887e+06	948544	1.14543e+06
Gtf2f1	General transcription factor IIF subunit 1 OS=Mus musculus OX=10090 GN=Gtf2f1 PE=1 SV=2	4.044	3	1	8	1	173258	160126	167320	107832	149238	125024	120273	105613	116417	117770	126310	131499	112293	123575	129630	135576	125366	105319	112348	127540	118637	158865	150367	122655
Skp1	S-phase kinase-associated protein 1 OS=Mus musculus OX=10090 GN=Skp1 PE=1 SV=3	4.035	22	2	6	2	223943	280783	398327	320728	307457	310014	344288	354019	267070	190175	235633	230562	184536	220888	213061	239314	299527	256157	261586	365042	277419	321702	284769	293800
Ptgs1	Prostaglandin G/H synthase 1 OS=Mus musculus OX=10090 GN=Ptgs1 PE=1 SV=1	4.028	4	2	19	1	123891	158024	176777	166013	164914	173606	158207	152941	141624	132224	122010	128682	109782	113558	111933	128807	141222	129629	171644	190804	150299	173057	157492	124279
Paics	Multifunctional protein ADE2 OS=Mus musculus OX=10090 GN=Paics PE=1 SV=4	3.982	5	2	10	2	2.12715e+06	2.00398e+06	2.95148e+06	1.73495e+06	1.69937e+06	1.61876e+06	2.07724e+06	1.8893e+06	3.81399e+06	2.76862e+06	2.27581e+06	2.38491e+06	2.01403e+06	2.55263e+06	2.41737e+06	2.6424e+06	4.33365e+06	2.27511e+06	2.46831e+06	2317466	2.30963e+06	2.83771e+06	2.56512e+06	2.29631e+06
Ogfr	Opioid growth factor receptor OS=Mus musculus OX=10090 GN=Ogfr PE=1 SV=1	3.979	10	2	14	2	299445	435900	446963	496359	544967	455682	500898	733681	299706	415385	379101	623665	562960	590196	564239	468478	271987	391632	436366	376011	381485	448617	426564	413935
Fau	40S ribosomal protein S30 OS=Mus musculus OX=10090 GN=Fau PE=1 SV=1	3.962	17	1	64	1	565779	976128	994094	1.22219e+06	1.08166e+06	1.01164e+06	1.2759e+06	1.37529e+06	1.35402e+06	1.25269e+06	1.39296e+06	1.30479e+06	1.18753e+06	1.57232e+06	1.55983e+06	1.5279e+06	1.53986e+06	1.51312e+06	1.37123e+06	1.67478e+06	1.64157e+06	1.53566e+06	1.55657e+06	1.57497e+06
Mtap	S-methyl-5'-thioadenosine phosphorylase OS=Mus musculus OX=10090 GN=Mtap PE=1 SV=1	3.923	6	1	19	1	156941	208524	231111	200587	226171	244871	216593	189946	189130	170277	207434	221351	213426	234929	215058	249977	244128	293737	304376	336583	294269	322957	273537	288953
Ide	Insulin-degrading enzyme OS=Mus musculus OX=10090 GN=Ide PE=1 SV=1	3.923	3	2	5	2	217148	272252	287998	314452	384378	365792	68002	286086	321797	291408	311857	258497	200698	330981	248009	238824	413153	302158	285371	323026	298632	343536	311509	357234
Hic2	Hypermethylated in cancer 2 protein OS=Mus musculus OX=10090 GN=Hic2 PE=2 SV=4	3.916	2	1	109	1	1.43711e+06	1388068	2176078	2.03418e+06	2.32525e+06	2.47238e+06	3.05326e+06	3.438e+06	3.52443e+06	3.21201e+06	3.68877e+06	4.09931e+06	3.41733e+06	4.64375e+06	4.21735e+06	4.21265e+06	4.09188e+06	3.81726e+06	4494325	4303839	4.63047e+06	5.23151e+06	3.88562e+06	4.54434e+06
Apex1	DNA-(apurinic or apyrimidinic site) endonuclease OS=Mus musculus OX=10090 GN=Apex1 PE=1 SV=2	3.91	5	1	5	1	92915.4		75378.8	88878.1	127890	177049	179806	105890	99307.4	136722	126607	128761	84256.2	131869	91641.5	36845.2	153678	181704	201730	273625	159545	141187	128295	131667
Mug1	Murinoglobulin-1 OS=Mus musculus OX=10090 GN=Mug1 PE=1 SV=3	3.908	2	2	5	2	258011	438827	336201	461448	498509	452767	422023	486726	705156	1.02214e+06	1.23661e+06	1.13861e+06	1.24051e+06	1.25516e+06	1.06807e+06	1.20186e+06	1.97146e+06	1.77451e+06	2.00221e+06	2.27923e+06	2.28839e+06	2.26357e+06	1.69198e+06	2.01273e+06
Sh3gl1	Endophilin-A2 OS=Mus musculus OX=10090 GN=Sh3gl1 PE=1 SV=1	3.894	8	2	17	2	1.71144e+06	2.04731e+06	2.401e+06	2.07309e+06	2.36664e+06	2.21734e+06	2.51962e+06	2.35116e+06	2.48047e+06	2.405e+06	2.46787e+06	2.43014e+06	2.15008e+06	2.62288e+06	2.39014e+06	2.51754e+06	2.99926e+06	2.79818e+06	2.86006e+06	2.95406e+06	2.97509e+06	3.08252e+06	2.95556e+06	2.9338e+06
Sumo3	Small ubiquitin-related modifier 3 OS=Mus musculus OX=10090 GN=Sumo3 PE=1 SV=1	3.892	11	1	29	1	719292	718906	1063549	697759	725127	626077	777032	717015	1.04624e+06	692878	594297	708064	601521	750119	666547	737840	1.12214e+06	694786	721830	789995	777395	893112	793148	736711
Exosc4	Exosome complex component RRP41 OS=Mus musculus OX=10090 GN=Exosc4 PE=1 SV=3	3.888	5	1	17	1	249321	50381.7	384356	331721		30971.6	68922.9	32361.6	257691	259077	268449	321913			21082.3	278596	256306		255271	287914	230905	259334	268084	321095
Sar1a	GTP-binding protein SAR1a OS=Mus musculus OX=10090 GN=Sar1a PE=1 SV=1	3.875	6	1	23	1	238518	326331	443890	423366	439020	518769	517786	622163	615110	681836	669224	714504	652353	863864	776445	739327	735808	665268	744652	807179	868684	868121	766305	895810
Flnc	Filamin-C OS=Mus musculus OX=10090 GN=Flnc PE=1 SV=3	3.867	1	2	10	1	153331	203255	173668	189195	242424	236240	229718	247024		221490	254540	223296	224071	242657	257939	254528		312606	299012	312894	306542	317966	320396	365192
Smarcc1	SWI/SNF complex subunit SMARCC1 OS=Mus musculus OX=10090 GN=Smarcc1 PE=1 SV=2	3.859	3	1	4	1	100059	239793	169084	233275	280108	193233	249038	227628	118390	104888	162649	103761	100605	98634.4	97111.1	102730	80375.8	101865	107360	119409	125692	109642	110110	116867
Abracl	Costars family protein ABRACL OS=Mus musculus OX=10090 GN=Abracl PE=1 SV=1	3.85	11	1	23	1	177674	253401	276278	305451	289036	308342	344583	362052	295817	325870	327429	358053	351181	406055	336153	370002	438472	366661	445088	429562	453092	407974	410093	473912
Cops3	COP9 signalosome complex subunit 3 OS=Mus musculus OX=10090 GN=Cops3 PE=1 SV=3	3.837	3	1	24	1	500592	628181	619971	440367	516610	502335	465465	392908	404456	384601	426931	436128	324136	459139	386166	423839	457622	453576	504594	544928	491146	576701	448131	406566
Sdha	Succinate dehydrogenase [ubiquinone] flavoprotein subunit, mitochondrial OS=Mus musculus OX=10090 GN=Sdha PE=1 SV=1	3.833	3	1	8	1	114233		61125.3	149207	194896	219616	249348	258976	302885	256453	303816	253832	238650	361963	361676	355666	399208	349985	397270	393828	453352	412812	389984	402525
Prps1	Ribose-phosphate pyrophosphokinase 1 OS=Mus musculus OX=10090 GN=Prps1 PE=1 SV=4	3.833	4	1	14	1		468791	538595	416809	427100	404499	488238	472300	454179	503118	503581	494694	439073	535741	482418	567279	697741	466559	687460	556243	540806	590156	472037	568569
Gsto1	Glutathione S-transferase omega-1 OS=Mus musculus OX=10090 GN=Gsto1 PE=1 SV=2	3.829	10	2	33	2	487664	632921	784976	508672	455929	420210	484144	486629	568457	536657	505332	546043	498322	607257	545832	648229	771281	659889	714649	825113	732504	785214	772453	723930
Tardbp	TAR DNA-binding protein 43 OS=Mus musculus OX=10090 GN=Tardbp PE=1 SV=1	3.824	4	1	4	1	139976	163748	204985	218430	204079	162875	203664	186016	192539	202182	207097	214857	196920	263196	212187	268685	263277	242866	230802	315582	281760	298831	261854	261315
Rab3gap2	Rab3 GTPase-activating protein non-catalytic subunit OS=Mus musculus OX=10090 GN=Rab3gap2 PE=1 SV=2	3.824	1	2	7	2	244829	390606	489661	445817	563101	547368	649181	766771	685727	691105	783500	559011	638083	775279	704534	606605	939730	745889	889929	968230	939221	1.11338e+06	863598	935913
Rcc2	Protein RCC2 OS=Mus musculus OX=10090 GN=Rcc2 PE=1 SV=1	3.822	4	2	20	2	177992	248847	281652	280123	301110	278602	349656	325977	290574	286917	361079	306311	282432	325761	311622	363694	327083	302319	375494	383959	352031	424479	391990	384893
Srsf10	Serine/arginine-rich splicing factor 10 OS=Mus musculus OX=10090 GN=Srsf10 PE=1 SV=2	3.814	11	2	3	2	1.90707e+06	1.97487e+06	2.24633e+06	2.0484e+06	2.58541e+06	3.08394e+06	3.00006e+06	1.79853e+06	3.26224e+06	2.17251e+06	2.10719e+06	2.12256e+06	2.00432e+06	1.70697e+06	1.63962e+06	1.29584e+06	3.88329e+06	6.89722e+06	4.53569e+06	4.63325e+06	3.71786e+06	3.02495e+06	3.03384e+06	2.54519e+06
Rbm8a	RNA-binding protein 8A OS=Mus musculus OX=10090 GN=Rbm8a PE=1 SV=4	3.804	16	1	3	1	117357	110524	129251	182966	191045	275022	355744	336547	274570	306649	246571	313205	341917	324910	322133	380530	345130	327864	361542	440410	446107	508311	368408	401852
Asl	Argininosuccinate lyase OS=Mus musculus OX=10090 GN=Asl PE=1 SV=1	3.791	6	2	5	2		153399	65662.6	65549.1	177679	71587.2	79609.1	61724.7	164722	45162.9	49066.1	76105.8	153422	205866	215510	224698	154330	210900	124317	137215	220590	199080	202538	205366
Tmed10	Transmembrane emp24 domain-containing protein 10 OS=Mus musculus OX=10090 GN=Tmed10 PE=1 SV=1	3.79	5	1	19	1	278458	337656	420634	362168	457799	480385	542453	463829	460703	448594	540143	455858	419174	490402	508772	541580	652539	543769	628908	661531	681640	656191	688714	691472
Cd40	Tumor necrosis factor receptor superfamily member 5 OS=Mus musculus OX=10090 GN=Cd40 PE=1 SV=3	3.789	4	1	27	1	388057	366468	382441	420349	352877	396515	456090	588114	456422	416935	487889	500572	439492	540085	522413	553398	456891	402147	341816	384122	394020	432696	338814	402184
Scpep1	Retinoid-inducible serine carboxypeptidase OS=Mus musculus OX=10090 GN=Scpep1 PE=1 SV=2	3.78	6	2	3	2	167987	217537	256743	292415	394666	455116	443860	398770	417100	459825	484892	501645	485594	489314	418626	437495	600079	597367	610450	673381	573765	732794	542152	577961
Eif1	Eukaryotic translation initiation factor 1 OS=Mus musculus OX=10090 GN=Eif1 PE=1 SV=2	3.776	21	1	1	1				46757.8		77780.8	114675	124214	153693	170933	132067	193743	178886	177133	149681	187502	297910	221104	320572	261012	310171	294693	267519	277507
Mob1a	MOB kinase activator 1A OS=Mus musculus OX=10090 GN=Mob1a PE=2 SV=3	3.768	5	1	12	1	305967	410287	436308	442483	511472	681182	644938	587039	612834	592991	657026	584795	628180	685163	665890	669030	810550	724814	677547	807855	784633	842648	707760	784936
Swap70	Switch-associated protein 70 OS=Mus musculus OX=10090 GN=Swap70 PE=1 SV=2	3.767	3	2	3	2	130517	157721	455037	335145	305260	342685	327629	378362	361967	373830	354378	336426	356481	410547	333438	364487	381509	312559	357539	395061	365832	415178	380459	367939
Hmgcs1	Hydroxymethylglutaryl-CoA synthase, cytoplasmic OS=Mus musculus OX=10090 GN=Hmgcs1 PE=1 SV=1	3.751	4	2	3	2	146815	125690	98815.4	132957	111084	86574.1	91759.6	92187.1	236002	219958	196453	200994	193365	236688	192725	222824	360752	273648	286750	301976	268472	299044	280151	267852
Tmem106a	Transmembrane protein 106A OS=Mus musculus OX=10090 GN=Tmem106a PE=1 SV=1	3.746	5	1	11	1	81290.8	120656	133112	164741	186781	209957	244372	270376	218443	186478	233662	249117	237363	298676	257460	267900	240982	200274	237919	198389	241250	300304	175301	266974
Ddt	D-dopachrome decarboxylase OS=Mus musculus OX=10090 GN=Ddt PE=1 SV=3	3.745	12	1	10	1		74941.2	109870	76240.9	98419.3	91763.6	103235	142581	136942	144084	125776	167719	137793	128523	153100	140223	186805	163807	190165	221436	215534	190170	141927	191792
Casp1	Caspase-1 OS=Mus musculus OX=10090 GN=Casp1 PE=1 SV=1	3.741	3	1	5	1	213903	265222	264151	294464	324129	408664	374827	452720	450391	436486	390500	426065	370445	491557	372238	506415	490657	394694	521329	579987	574380	531692	503013	460694
Nedd8	NEDD8 OS=Mus musculus OX=10090 GN=Nedd8 PE=1 SV=2	3.738	17	1	8	1			50219.2		99413.1	115648	134714	212714	190168	170052	239751	308526	391556	213365	245604	264903	559607	474368	453151	534805	771279	619590	455963	469672
Csnk2a1	Casein kinase II subunit alpha OS=Mus musculus OX=10090 GN=Csnk2a1 PE=1 SV=2	3.736	8	2	10	2									169665	168314	182435	135911	158212	154136	149988	206180	447202	354634	470857	513560	391078	428694	389045	395519
Eif5	Eukaryotic translation initiation factor 5 OS=Mus musculus OX=10090 GN=Eif5 PE=1 SV=1	3.722	2	1	5	1	175635	227672	253018	226864	250395	265410	291435	343003	300199	299838	326990	364265	303697	438906	402250	353298	460090	413643				425656	437630	440678
Atp5mf	ATP synthase subunit f, mitochondrial OS=Mus musculus OX=10090 GN=Atp5mf PE=1 SV=3	3.715	14	1	21	1	360003	518756	662819	562758	635925	695436	701060	670308	530622	587425	624520	600654	546092	663224	580721	658401	682684	613246	671387	721908	697891	828472	642469	678440
Aifm1	Apoptosis-inducing factor 1, mitochondrial OS=Mus musculus OX=10090 GN=Aifm1 PE=1 SV=1	3.699	5	2	5	2	42571.8	47490.2	367050	83054.7	365211	338548	322651	400896	250482	149104	339333	126216	68800.6	134558	137806	122992	252813	114207	131158	164315	142843	155514	151699	143222
Rassf4	Ras association domain-containing protein 4 OS=Mus musculus OX=10090 GN=Rassf4 PE=1 SV=1	3.697	6	2	8	2	41081.4	51385.6	71330.4	57879.3					198166	183563	220078	135548	152678	149414	156523	146195	413460	193842	353245	359544	372029	352401	385296	328122
Avil	Advillin OS=Mus musculus OX=10090 GN=Avil PE=1 SV=2	3.679	2	1	24	1	878335	1.68731e+06	2.73647e+06	2.38673e+06	2.83821e+06	2.84363e+06	3.73279e+06	2684768	3.21124e+06	3.22551e+06	3.91925e+06	4.03347e+06	3.67905e+06	4.27419e+06	3.98297e+06	3.88862e+06	3.93738e+06	3.39596e+06	3.42876e+06	3.55652e+06	3.49815e+06	4.22978e+06	3.67441e+06	4.12641e+06
Nudt5	ADP-sugar pyrophosphatase OS=Mus musculus OX=10090 GN=Nudt5 PE=1 SV=1	3.678	6	1	13	1	117664	143533	199811	168579	216819	182798	222126	244114	211554	260536	297003	252078	230217	305350	264065	297970	353811	270942	314623	308443	356424	375150	303316	355762
Cnpy2	Protein canopy homolog 2 OS=Mus musculus OX=10090 GN=Cnpy2 PE=1 SV=1	3.673	9	1	17	1	98080.3	113352	149480	161619	142558	156293	155094	140877	162127	156217	132058	146582	134606	161511	162285	189248	186243	165762	185723	254282	222300	174590	163109	191872
Fcgr2	Low affinity immunoglobulin gamma Fc region receptor II OS=Mus musculus OX=10090 GN=Fcgr2 PE=1 SV=2	3.672	4	1	2	1		201283	490351	414758	466753	496224	618629	708297	510010	494546	595207	617411	622544	631932	667964	834825	1.00219e+06	884411	1.02451e+06	1.12797e+06	1.10981e+06	1248263	1.07777e+06	1.04444e+06
Lmbrd1	Lysosomal cobalamin transport escort protein LMBD1 OS=Mus musculus OX=10090 GN=Lmbrd1 PE=1 SV=1	3.67	3	1	4	1									109555	167569	121327	174594	211657	226923	153325	175762	196790	220148	272300	277488	268976	302154	231018	221892
Huwe1	E3 ubiquitin-protein ligase HUWE1 OS=Mus musculus OX=10090 GN=Huwe1 PE=1 SV=5	3.669	1	2	3	2	57878.6	52447.8		60393.6	69638.6	59390.3		60975.9									124477	82974.2	91371.5	82631.1	95894.7	102850	100349	113485
Dnajc7	DnaJ homolog subfamily C member 7 OS=Mus musculus OX=10090 GN=Dnajc7 PE=1 SV=2	3.656	5	2	5	2	40491.5	54095.6	78974.5	153992	124451	164698	183249	214637	199116	216265	213453	238460	225944	273445	198317	236708	327516	265303	278858	346807	336305	382160	287632	327831
Aip	AH receptor-interacting protein OS=Mus musculus OX=10090 GN=Aip PE=1 SV=1	3.632	4	1	24	1	118216	174571	218185	211785	224495	215197	242305	273447	209883	232924	208171	266366	203852	306390	244494	303377	239804	237501	242152	285874	225036	329450	279746	297670
Ptgs2	Prostaglandin G/H synthase 2 OS=Mus musculus OX=10090 GN=Ptgs2 PE=1 SV=1	3.63	4	2	17	1	133736	205432	233569	154198	277288	215147	370995	388406	313494	303191	369503	335254	333101	407603	348978	420665	416939	407921	408549	453677	502684	511951	483355	463447
Pik3ap1	Phosphoinositide 3-kinase adapter protein 1 OS=Mus musculus OX=10090 GN=Pik3ap1 PE=1 SV=1	3.623	3	2	6	2	76342.8	107781	123653	122689	119629	100208	151536	109555	103117	109666	63110.6	77107.2	221846	337281	275510	266218	315886	249021	235835	135339	212135	107991	107612	121480
Cd72	B-cell differentiation antigen CD72 OS=Mus musculus OX=10090 GN=Cd72 PE=1 SV=2	3.621	3	1	14	1	216668	271902	327397	218654	265415	213128	214034	197379	150156	162452	172982	184764	140290	172456	186865	189854	132563	133912	136103	136989	123520	148888	135900	134544
Abce1	ATP-binding cassette sub-family E member 1 OS=Mus musculus OX=10090 GN=Abce1 PE=1 SV=1	3.621	5	2	4	2	153457	212112	251483	205653	238777	223259	290742	201824	275117	261753	235369	236356	203350	229176	163884	218726	269372	255081	300684	256561	280985	295115	210125	244598
Mllt11	Protein AF1q OS=Mus musculus OX=10090 GN=Mllt11 PE=1 SV=1	3.617	28	1	2	1	53198.3	167539	97418.2	166172	249741	219472	210424	143823	186355	177412	188213	180362	142524	198919	132804	120619	269101	210299	224789	245156	221924	214576	152786	150348
Dnaja2	DnaJ homolog subfamily A member 2 OS=Mus musculus OX=10090 GN=Dnaja2 PE=1 SV=1	3.613	10	2	2	2	109535	112135	244509	359733	556354	581009	663770	493858	453598	479448	554068	514299	295354	531178	455129	450476	709368	769759	742916	919823	714125	692278	537608	590250
Prkar1a	cAMP-dependent protein kinase type I-alpha regulatory subunit OS=Mus musculus OX=10090 GN=Prkar1a PE=1 SV=3	3.605	4	1	14	1	262724	314834	334457	350862	375306	376517	436926	441700	345739	321402	441091	361582	386806	470421	393503	374102	442160	408886	455917	467395	517098	525449	489816	468521
Gna11	Guanine nucleotide-binding protein subunit alpha-11 OS=Mus musculus OX=10090 GN=Gna11 PE=1 SV=1	3.599	3	1	2	1	70144.4	109600	126847	134320	131316	145095	131173	190966	176078	186876	158831	167736	176089	200725	211698	204834	138199	184802	201952	200182	203272	230414	196595	206858
Timm13	Mitochondrial import inner membrane translocase subunit Tim13 OS=Mus musculus OX=10090 GN=Timm13 PE=1 SV=1	3.59	15	1	3	1	123092	214068	255045	263455	316663	378701	384961	314005	322453	318228	518419	367949	346450	396276	377998	387985	405050	373151	348739	455250	417766	435846	382502	381425
Purb	Transcriptional activator protein Pur-beta OS=Mus musculus OX=10090 GN=Purb PE=1 SV=3	3.589	10	1	3	1	155995	270084	301050	280972	418717	498267	378236	347100	401014	426303	417320	446252	387809	453097	319362	360487	477513	488290	508363	518349	456838	602768	496478	494673
Tes	Testin OS=Mus musculus OX=10090 GN=Tes PE=1 SV=1	3.586	3	1	7	1	200530	246943	301546	286384	306712	296857	301061	341922	291651	315668	342388	358768	330490	345132	350567	329100	366774	306635	345034	396187	351094	385642	372847	386078
Nubp2	Cytosolic Fe-S cluster assembly factor NUBP2 OS=Mus musculus OX=10090 GN=Nubp2 PE=1 SV=1	3.574	7	1	14	1	46978.7	67635.7	104828	105595	147042	129310	131074	111584	107301	125091	121345	162529	103183	151901	127363	160948	205000	219759	174351	270696	174356	156196	196754	183882
Pdap1	28 kDa heat- and acid-stable phosphoprotein OS=Mus musculus OX=10090 GN=Pdap1 PE=1 SV=1	3.563	7	1	5	1	78535.7	126809	169304	199524	202287	179256	202555	207292	237600	193514	203840	225390	212169	254884	283629	258392	337232	240024	263183	336944	306168	379973	244321	398506
Rcc1	Regulator of chromosome condensation OS=Mus musculus OX=10090 GN=Rcc1 PE=1 SV=1	3.553	5	2	12	2	75870.2	289504	380721	332987	336713	295165	310526	401893	323897	325186	337301	327484	315917	358641	314029	338181	376040	348722	352645	469478	464097	438374	372016	415188
Aif1	Allograft inflammatory factor 1 OS=Mus musculus OX=10090 GN=Aif1 PE=1 SV=1	3.543	12	1	3	1	104707	180781	163781	198565	214457	242813	265626	218348	242095	225116	259496	274046	288311	263069	275184	281810	302966	271683	288062	269476	263102	331812	316850	258952
Aga	N(4)-(beta-N-acetylglucosaminyl)-L-asparaginase OS=Mus musculus OX=10090 GN=Aga PE=1 SV=1	3.539	9	1	3	1	72800.9	85018.1	115037	109728	99265.5	122594	111207	73558.4	107377	133081	135961	105697	130595	113617	70499.4	128325	136753	133180	111038	141945		168380	143882	145478
Ssr4	Translocon-associated protein subunit delta OS=Mus musculus OX=10090 GN=Ssr4 PE=1 SV=1	3.535	6	1	4	1	112336	176367	191975	240223	230149	244572	282032	305726	330374	326239	334701	391323	307308	341645	306083	327550	349038	309135	314325	345980	302156	434277	354785	389678
Evi2b	Protein EVI2B OS=Mus musculus OX=10090 GN=Evi2b PE=1 SV=1	3.531	2	1	9	1	176191	251935	321947	281071	288734	326148	319791	344795	307118	314356	352398	294681	290991	401624	336460	371265	355284	367315	375988	421827	401635	375540	369253	461781
Krtcap2	Keratinocyte-associated protein 2 OS=Mus musculus OX=10090 GN=Krtcap2 PE=1 SV=2	3.525	13	1	9	1	103945	148200	202113	158382	150469	155798	206709	227505	152533	160681	213346	200377	180873	219544	184669	216489	220083	209872	222069	238133	221161	262513	252017	237456
Iap	IgE-binding protein OS=Mus musculus OX=10090 GN=Iap PE=2 SV=1	3.519	5	2	5	2	163903	203430	252698	212393	96611.2	236895	260365	268108	253995	272981	291973	269172	271593	318540	283769	288193	381574	327436	328366	377101	362460	381455	332778	325120
Lilrb4	Leukocyte immunoglobulin-like receptor subfamily B member 4 OS=Mus musculus OX=10090 GN=Lilrb4 PE=1 SV=1	3.474	4	1	2	1	105852	85810.1	155834	145004	162264	163106	145982	142593	134898	131811	153318		113845			143226			47532.3	255994
Asph	Aspartyl/asparaginyl beta-hydroxylase OS=Mus musculus OX=10090 GN=Asph PE=1 SV=1	3.467	4	2	12	2	68391.7	74308	197268	182789	180791	174006	157466	213281	160357	100221	200956	195391	205468	299604	228659	261350	289446	267771	273418	308498	318093	300323	324381	319285
Drgx	Dorsal root ganglia homeobox protein OS=Mus musculus OX=10090 GN=Drgx PE=1 SV=2	3.464	4	1	4	1		94084.9	78776.9	64972.4	91394.8	77907.9	122314	99318.9	53178.1	77819.2	87289.7	73690.2	63926.6	74349.1	59920.3	42848.9	4.53398e+06	4.03899e+06	4.5984e+06	4.59798e+06	4.19583e+06	4.55635e+06	4.30527e+06	4.4317e+06
Fen1	Flap endonuclease 1 OS=Mus musculus OX=10090 GN=Fen1 PE=1 SV=1	3.46	3	1	14	1	146741	220232	266166	210952	232004	234279	226883	273778	220480	193617	210762	211008	205062	260421	206482	232079	290009	247375	296858	332582	284701	334747	256072	263094
Atxn2l	Ataxin-2-like protein OS=Mus musculus OX=10090 GN=Atxn2l PE=1 SV=1	3.45	2	1	4	1	148336	193350	186618	153135	134082	155917	153565	162258	185264	138427	132085	129148	149252	189733	130366	168269	201878	174012	227628	177987	205523	188389	215376	198351
Nfkb2	Nuclear factor NF-kappa-B p100 subunit OS=Mus musculus OX=10090 GN=Nfkb2 PE=1 SV=1	3.449	3	2	14	2	113173	108916	234688	219770	264455	266138	313090	87540.7	219677	224526	248432	257135	252256	270794	249536	253425	294184	249012	302091	328146	272091	297052	256539	302638
Gps1	COP9 signalosome complex subunit 1 OS=Mus musculus OX=10090 GN=Gps1 PE=1 SV=1	3.447	2	1	12	1	69695.4	79649.9	114283	144201	132868	137385	115669	135205	128740	139483	120677	129304	111062	142455	153500	164054	171725	178632	201525	192342	212320	193849	249385	214973
Degs1	Sphingolipid delta(4)-desaturase DES1 OS=Mus musculus OX=10090 GN=Degs1 PE=1 SV=1	3.443	5	1	7	1	80130.5	126420	141307	127813	173660	178992	175544	117535	159872	152047	159464	146710	150988	188088	174209	173551	235925	215739	205602	258175	198981	227977	198784	221403
Pld3	5'-3' exonuclease PLD3 OS=Mus musculus OX=10090 GN=Pld3 PE=1 SV=1	3.405	2	1	15	1	66589.5	87079.6	136880	94412.4	129160	141599	152695	202967	177548	167808	160601	227231	184998	220306	189785	229900	221182	180066	253757	202668	228555	232247	207988	223718
Pelp1	Proline-, glutamic acid- and leucine-rich protein 1 OS=Mus musculus OX=10090 GN=Pelp1 PE=1 SV=2	3.401	4	2	5	2	189612		295254	194588	125959		229717	147714	289344	240950	246709	120134	132769	143698	155043	230589	415672	140037	187386	286125	237068	285260	118655	364696
Dnph1	2'-deoxynucleoside 5'-phosphate N-hydrolase 1 OS=Mus musculus OX=10090 GN=Dnph1 PE=1 SV=2	3.397	24	2	7	2	42223.8	155532	106490	123057	86961.6	60024.4	177681	183966	184839	183459	176592	177422	155881	215208	130647	154437	184441	201829	186748	256717	180004	214209	111444	179943
Clns1a	Methylosome subunit pICln OS=Mus musculus OX=10090 GN=Clns1a PE=1 SV=1	3.374	6	1	2	1										168544	116081	144352	128255	166865	191669		189438	231927		215361	209053	204812	205321	213139
Ebna1bp2	Probable rRNA-processing protein EBP2 OS=Mus musculus OX=10090 GN=Ebna1bp2 PE=2 SV=1	3.372	4	1	4	1	69701.3	81553.2	114642	89996.9	107335	110508	141536	164666	154408	145822	183799	171839	151904	209885	223144	203686	197762	205694	214524	226294	207688	254729	208648	215389
Slc25a24	Calcium-binding mitochondrial carrier protein SCaMC-1 OS=Mus musculus OX=10090 GN=Slc25a24 PE=1 SV=1	3.365	3	1	5	1	160838	33648.7	182282	200830	184422				1.1809e+06	1.17553e+06	1.37648e+06	131842	1.51564e+06	2.82504e+06	1.68895e+06	1.7748e+06	2.39764e+06	2.3762e+06	2.3346e+06	2.68178e+06	2.68956e+06	2.63578e+06	2.66389e+06	2.57391e+06
Pura	Transcriptional activator protein Pur-alpha OS=Mus musculus OX=10090 GN=Pura PE=1 SV=1	3.364	7	1	9	1	243483	128316	243067	333204	218548	380440	293582	227292	191495	193279	250075	175764	217565	247526	240668	234955	272893	255235	318118	319611	315397	303712	268597	261555
B2m	Beta-2-microglobulin OS=Mus musculus OX=10090 GN=B2m PE=1 SV=2	3.36	8	1	20	1	496497	400003	680017	394430	385804	361191	463449	374528	736858	386928	288514	348713	280445	402169	310616	397532	809382	288836	341097	351571	313021	403159	355295	331948
Ahsg	Alpha-2-HS-glycoprotein OS=Mus musculus OX=10090 GN=Ahsg PE=1 SV=1	3.359	2	1	15	1	562232	467798		517404	580843	547777	534384	592765		443583	516121	492047	443187	423473	497622	528469		530601	554450	781958	624169	831099	697301	714569
Rab11fip1	Rab11 family-interacting protein 1 OS=Mus musculus OX=10090 GN=Rab11fip1 PE=1 SV=2	3.356	4	2	2	2		56747.7	83144.1	94242.7	104575	82571	57347.2	48013.9	86984.7	73670.1	68279.3	65045.5	56797.7	89888.9	44948.3	63714.5	101734	100986	96770.7	107872	85461.7	97502.1	83611.5	111854
Srsf7	Serine/arginine-rich splicing factor 7 OS=Mus musculus OX=10090 GN=Srsf7 PE=1 SV=1	3.356	11	2	5	2	109823	130520	195486	212491	290162	197324	241428	254320	412972	455609	460555	434859	467660	604683	437067	560335	687876	643676	720370	767837	368842	423992	338960	685123
Mars1	Methionine--tRNA ligase, cytoplasmic OS=Mus musculus OX=10090 GN=Mars1 PE=1 SV=1	3.352	2	1	17	1	82986.5	87153.3	114198	146482	139343	130742	134706	134093	182585	114482	134870	109003	110260	158060	158010	176097	151497	143568	171568	193554	154785	207719	185761	191853
Clptm1	Cleft lip and palate transmembrane protein 1 homolog OS=Mus musculus OX=10090 GN=Clptm1 PE=1 SV=1	3.348	6	2	5	2	195221	414212	454380	230175	323917	375517	432362	328023	267915	356758	400081	391195	370407	392002	348387	308221	448411	350193	381266	353406	372204	409443	401183	373819
Pycr3	Pyrroline-5-carboxylate reductase 3 OS=Mus musculus OX=10090 GN=Pycr3 PE=1 SV=2	3.346	4	1	15	1	132852	179067	210335	183183	204126	202732	248451	268694	234434	309350	269969	312464	268123	396888	283422	313692	389773	322831	369967	405455	378409	382249	395663	337717
Nlrp3	NACHT, LRR and PYD domains-containing protein 3 OS=Mus musculus OX=10090 GN=Nlrp3 PE=1 SV=1	3.346	2	1	1	1		58640.4	53898.9		53460.5	74365.7	60160.6	57891.3	78604.4	52818.7	50859.3	69671.2	62299.9	65577.8	64990.8	63956.4	108294	149265	78940.7	179026	101618	95708	91705.5	80321.8
Acot7	Cytosolic acyl coenzyme A thioester hydrolase OS=Mus musculus OX=10090 GN=Acot7 PE=1 SV=2	3.342	3	1	14	1	68909.1	95287.6	120464	134671	143837	153848	152858	176019	131832	119817	134196	176748	124255	183388	147603	170841	277616	273573	312260	345164	267131	326420	256948	298531
Erap1	Endoplasmic reticulum aminopeptidase 1 OS=Mus musculus OX=10090 GN=Erap1 PE=1 SV=2	3.338	1	1	10	1	82420.4	172880	130002	157727	175633	185260	185870	206795	148341	171714	163106	166868	161574	154972	150130	219575	167807	135069	165118	173347	148979	170614	179382	142394
Kras	GTPase KRas OS=Mus musculus OX=10090 GN=Kras PE=1 SV=1	3.327	12	2	13	2	133875	194946	204575	127237	131417	245173	135428	232642	308503	242158	221936	275399	257589	250546	221622	253751	319977	277523	279004	301522	266044	391007	252217	292368
Itih3	Inter-alpha-trypsin inhibitor heavy chain H3 OS=Mus musculus OX=10090 GN=Itih3 PE=1 SV=3	3.32	1	1	5	1	102923	139297	182838	211903	216564	213558	266962	292207	236001	242718	249494	238287	260804	319188	271227	327505	442753	428856	405468	424465	463126	524944	404294	493900
Vps37c	Vacuolar protein sorting-associated protein 37C OS=Mus musculus OX=10090 GN=Vps37c PE=1 SV=1	3.317	4	1	13	1	96810.6	100753	104037	143572	119002	161405	182691	138814	114577	134696	144443	134171	142124	176627	126697	153816	144791	135615	149938	170631	192712	189807	120815	167075
Snrpd2	Small nuclear ribonucleoprotein Sm D2 OS=Mus musculus OX=10090 GN=Snrpd2 PE=1 SV=1	3.316	23	2	20	2	231797	324699	433426	395482	410759	436995	469258	538603	428155	420582	447695	426368	400177	497450	415189	492557	550618	517137	524827	595901	540034	555143	472030	553731
Cyb5b	Cytochrome b5 type B OS=Mus musculus OX=10090 GN=Cyb5b PE=1 SV=1	3.315	16	1	2	1	316395	500200	509814	486332	466254	392215	479510	455016	407411	416596	413854	503307	458352	437050	420055	485366	548713	480203	512031	568209	511282	537573	479327	460922
Hal	Histidine ammonia-lyase OS=Mus musculus OX=10090 GN=Hal PE=1 SV=1	3.313	2	1	3	1	78288.8	130367	177697	216033	192187	244443	237018	282473	220262	242924	256014	212139	258080	229556	241331	261908	309981	286596	338269	382674	333445	351163	348191	319365
Elob	Elongin-B OS=Mus musculus OX=10090 GN=Elob PE=1 SV=1	3.309	28	2	3	2	37316	48723.7	123150	48903.6	120952	103570	137566	137473	118474	117628	141411	153826	115960	155824	22468.1	127748	286379	239078	257335	281403	237679	220091	205112	215030
Eif3e	Eukaryotic translation initiation factor 3 subunit E OS=Mus musculus OX=10090 GN=Eif3e PE=1 SV=1	3.306	4	2	10	2	548474	543992	712245	493405	488834	491144	586187	501905	682893	499247	371984	428850	424340	446142	408834	422939	650920	403709	498819	474718	418609	464438	509880	463940
Bcat2	Branched-chain-amino-acid aminotransferase, mitochondrial OS=Mus musculus OX=10090 GN=Bcat2 PE=1 SV=2	3.301	2	1	16	1	67090.4	116161	110744	137864	155768	147382	162713	222393	148284	170870	193409	202079	166278	216685	210646	213766	203329	181831	216733	223300	221955	263379	209558	212017
Pdxk	Pyridoxal kinase OS=Mus musculus OX=10090 GN=Pdxk PE=1 SV=1	3.297	7	1	10	1	32427.4	68503	75616.9	66262.2	109260	206782	187389	103326	126004	149100	172128	160110	135751	191898	160512	163783	269540	223648	230983	242552	225848	198948	194279	209360
Jpt2	Jupiter microtubule associated homolog 2 OS=Mus musculus OX=10090 GN=Jpt2 PE=1 SV=1	3.284	7	1	12	1	286485	332778	247259	329536	213147	365871	245048	246388	361863	275135	339544	260476	357185	283151	244592	261988	319718	250692	281210	413734	261689	336657	230687	287849
Slc9a3r1	Na(+)/H(+) exchange regulatory cofactor NHE-RF1 OS=Mus musculus OX=10090 GN=Slc9a3r1 PE=1 SV=3	3.281	7	2	5	2	233852	216586	241195	225113	263180	231836	244541	256357	147142	252165	240238	263538	210875	253172	227242	257238		99068.7	133704	135309	127733	152640	132953	129733
Phpt1	14 kDa phosphohistidine phosphatase OS=Mus musculus OX=10090 GN=Phpt1 PE=1 SV=1	3.276	16	1	10	1	76194.7	151149	162112	113094	129824	109910	134610	105828	115287	119631	134010	141039	113513	106115	106614	130971	117029	90711.2	100733	150681	123010	130055	110573	108538
Nup93	Nuclear pore complex protein Nup93 OS=Mus musculus OX=10090 GN=Nup93 PE=1 SV=1	3.272	3	2	16	2	137443	232820	264238	184959	208515	135385	217893	222958	353317	276765	330722	340888	313069	372589	335019	340389	376197	326927	345705	346721	333598	402092	407034	382440
Ppp6r1	Serine/threonine-protein phosphatase 6 regulatory subunit 1 OS=Mus musculus OX=10090 GN=Ppp6r1 PE=1 SV=1	3.27	3	1	4	1	142590	147775	166706	152964	240191	265900	260509	200543	169517	210188	213739	199031	221225	276074	229475	213397	309921	249483	249676	298470	285581	267347	261748	251393
Pbdc1	Protein PBDC1 OS=Mus musculus OX=10090 GN=Pbdc1 PE=1 SV=1	3.253	8	1	2	1	44069.6	61575.3	69559.1	76129.5	81920.8	75155.6	84721.8	77666.7	99973.5	80684.6	122490	99279.1	94950.4	112889	71103.5	86092.5	122037	142295	123756	147143	117576	134730	98602.4	128826
Nucb2	Nucleobindin-2 OS=Mus musculus OX=10090 GN=Nucb2 PE=1 SV=2	3.252	2	1	2	1	66003.4	41131	44560						113319	138704	149132	139942	126538	155354	110875	128984	227646	199005	189565	248551	214806	195824	172208	163201
Egr4	Early growth response protein 4 OS=Mus musculus OX=10090 GN=Egr4 PE=3 SV=1	3.248	14	2	5	2	1.49142e+06	3158741	1.70366e+06	384284	509288	625719	759428	658852	752650	932371	887919	803276	820762	1106322	639642	807436	1.53134e+06	1.50994e+06	1688621	1.76876e+06	1.39086e+06	1563735	1.34971e+06	1342991
Nagk	N-acetyl-D-glucosamine kinase OS=Mus musculus OX=10090 GN=Nagk PE=1 SV=3	3.244	5	1	5	1		85582.9	156816	101035	98929.2	93387.4	107350	107238	190977	98585	135854	106865	205929	175077	206630	217906	203597	138233	221880	97009.2	212144	136554	206772	269684
Mmp12	Macrophage metalloelastase OS=Mus musculus OX=10090 GN=Mmp12 PE=1 SV=3	3.242	3	1	4	1							49698.2		51627.7	53809.4	56477.2	52509.5	60449.6	51624.2	60848.3	62172.2	178489	174757	172637	231682	187005	208741	195247	188898
Oat	Ornithine aminotransferase, mitochondrial OS=Mus musculus OX=10090 GN=Oat PE=1 SV=1	3.232	2	1	9	1	79201.2	102464							196365	207691	268460	210100	214315	251403	210158	218938	402114	337526	333992	366432	378856	406480	301099	370526
Cdv3	Protein CDV3 OS=Mus musculus OX=10090 GN=Cdv3 PE=1 SV=2	3.22	11	1	4	1				34937.1	48097.9			110645		97986.6	196530	163421	184497	189914	227166	196668		228567	202751	245777	244840	232104	249619	276600
Tmed9	Transmembrane emp24 domain-containing protein 9 OS=Mus musculus OX=10090 GN=Tmed9 PE=1 SV=2	3.218	5	1	8	1	257125	364061	400770	357062	431833	403605	531553	532188	456011	465294	456545	427541	426507	468706	438539	440585	559022	502672	478099	567485	531196	631241	518552	531934
Snrnp70	U1 small nuclear ribonucleoprotein 70 kDa OS=Mus musculus OX=10090 GN=Snrnp70 PE=1 SV=2	3.213	2	1	7	1	231409	277805	351900	259600	317942	270341	320103	313326	277728	288908	276503	311520	260117	349471	302102	327994	346365	341062	394101	361880	369658	406036	393810	411678
Gfm1	Elongation factor G, mitochondrial OS=Mus musculus OX=10090 GN=Gfm1 PE=1 SV=1	3.213	3	2	7	2				30478.3		50201.5	48705.6		164517	187295	157414	167715	170126	134516	156772	142331	217977	166665	206476	230149	234153	266703	219966	248469
Ppp1r14b	Protein phosphatase 1 regulatory subunit 14B OS=Mus musculus OX=10090 GN=Ppp1r14b PE=1 SV=2	3.209	18	1	12	1	198969	197256	197071	150282	196933	150293	188757	141652	200432	184247	193743	195624	160277	195813	205990	212309	181304	175454	224702	211889	211011	177969	202568	186856
Glo1	Lactoylglutathione lyase OS=Mus musculus OX=10090 GN=Glo1 PE=1 SV=3	3.205	5	1	20	1	503601	696033	579303	558712	707887	705520	932922	676535	727762	504914	650459	620950	625154	622703	527462	527836	1.04894e+06	853645	833822	928452	853201	926627	868344	874540
Ttn	Titin OS=Mus musculus OX=10090 GN=Ttn PE=1 SV=1	3.199	0	2	6	2	602484	771111	1.06072e+06	1.01608e+06	1.23711e+06	1.31566e+06	1.38371e+06	1.70049e+06	1.19254e+06	1.30691e+06	1.41272e+06	1.5468e+06	1.29995e+06	1.63373e+06	1.38451e+06	1.75668e+06	2.29621e+06	2260951	2.11974e+06	2.38767e+06	2.36746e+06	2.76676e+06	2.4466e+06	2.87924e+06
Mrps21	28S ribosomal protein S21, mitochondrial OS=Mus musculus OX=10090 GN=Mrps21 PE=1 SV=1	3.199	15	1	11	1	68885.1	83853.2	116019	115727	101063	133984	162664	194127	319735	341556	340895	458146	386254	367318	365640	407962	383329	367643	375305	402035	391644	438856	425850	348783
Grpel1	GrpE protein homolog 1, mitochondrial OS=Mus musculus OX=10090 GN=Grpel1 PE=1 SV=1	3.169	5	1	11	1	174276	258282	276832	306032	354028	339725	316908	230440	225146	283645	340733	269583	234092	253472	257595	253658	383896	328879	337520	400781	361811	362359	271935	324440
S100a10	Protein S100-A10 OS=Mus musculus OX=10090 GN=S100a10 PE=1 SV=2	3.153	18	1	5	1	64340.6								717525	684955	867431	726882	797569	807421	719791	776275	1.19343e+06		1.13459e+06	1.1572e+06	1.14958e+06		1.05049e+06
Gtpbp1	GTP-binding protein 1 OS=Mus musculus OX=10090 GN=Gtpbp1 PE=1 SV=2	3.149	2	1	4	1		66650.3	50300.9	57457.5	66898.5	85607.8	76803.8	62486.7	71791.3	84636.6	79260.6	83621.8	94505.8	104186	64933.3	103263	121507	101919	133986	136121	91887.8	126585	156774	122449
Vta1	Vacuolar protein sorting-associated protein VTA1 homolog OS=Mus musculus OX=10090 GN=Vta1 PE=1 SV=1	3.144	5	1	21	1	190749	256549	302150	216945	238706	186203	255847	186363	203175	195617	218575	222757	197755	240063	191187	222353	166563	183048	189556	212660	209699	195465	209884	185330
Tra2b	Transformer-2 protein homolog beta OS=Mus musculus OX=10090 GN=Tra2b PE=1 SV=1	3.131	6	1	3	1	76978	71791.1	101363	95086.6	104559	123691	119650	126896	128171	134440	104583	119442	105617	115144	107401	83390.7	205954	149545	156630	214162	197417	147356	146735	134416
Lsm12	Protein LSM12 homolog OS=Mus musculus OX=10090 GN=Lsm12 PE=1 SV=1	3.131	9	1	3	1	124770	92857.7	161925	157120	115937	115488	117441	96312.6	78940.7		117350		84975.6	109087	87280.2		120937	96307.4	114988	110330	98857.1	130671	93945.2	102561
Scly	Selenocysteine lyase OS=Mus musculus OX=10090 GN=Scly PE=1 SV=1	3.104	3	1	9	1	165849	182464	236438	235087	276310	300011	260451	255079	269104	286284	318951	271705	230253	309280	302642	294161	348359	337652	375686	401554	416386	431573	313712	405346
Sgpl1	Sphingosine-1-phosphate lyase 1 OS=Mus musculus OX=10090 GN=Sgpl1 PE=1 SV=1	3.099	3	2	7	2	449544	659408	783720	779805	813968	803146	857347	602974	617759	500055	531077	675263	557807	614632	637709	640973	717936	720103	721112	868660	734777	899243	770694	791403
Ubqln2	Ubiquilin-2 OS=Mus musculus OX=10090 GN=Ubqln2 PE=1 SV=2	3.098	3	1	4	1	46714.9	68327.2	81712.8	131221	159003	143417	116851	92015.5	168436	120048	140838	163445	156677	123559	128185	122984	176948	230457	186769	243644	203289	228619	160870	177389
Hp1bp3	Heterochromatin protein 1-binding protein 3 OS=Mus musculus OX=10090 GN=Hp1bp3 PE=1 SV=1	3.087	2	1	16	1	77675.3	97055.5	104192	110934	115388	109534	126888	155981	118792	113229	145721	114099	127233	145021	150494	155880	187291	175560	179877	205266	208010	216536	210939	229575
Nacad	NAC-alpha domain-containing protein 1 OS=Mus musculus OX=10090 GN=Nacad PE=1 SV=1	3.081	1	1	45	1	619271	780754	1.05497e+06	851460	902374	730323	847280	867427	569026	584024	631803	592806	594654	658770	554859	629804	877672	710846	765842	906529	942702	838841	849557	872953
Lamtor1	Ragulator complex protein LAMTOR1 OS=Mus musculus OX=10090 GN=Lamtor1 PE=1 SV=1	3.079	8	1	12	1	209935	318379	392751	385342	365412	389524	441458	374760	339140	336861	307547	292992	229229	386908	305629	334775	363573	292147	329606	423622	325428	407725	347406	357291
Arsb	Arylsulfatase B OS=Mus musculus OX=10090 GN=Arsb PE=1 SV=3	3.07	2	1	15	1	220051	284620	360165	384667	348102	370637	503399	583100	483613	519301	582167	584151	548838	651767	726216	664111	583128	520248	640291	635499	703080	681768	650868	710949
Me1	NADP-dependent malic enzyme OS=Mus musculus OX=10090 GN=Me1 PE=1 SV=2	3.065	3	1	3	1	39719.9		65986.7	43710.8	56416.1	60437.9	94095.7	69891	96587.3	86848.9	131694	107555	97424.6	109093	90052.2	107427	137952	108030	129398	155676	121296	152225	150076	133979
Slc25a10	Mitochondrial dicarboxylate carrier OS=Mus musculus OX=10090 GN=Slc25a10 PE=1 SV=2	3.058	8	1	10	1	53221.5	40075.6	107351	103579	203821	305993	261982	156382	128425	181480	274862	188132	208565	156227	139959	120317	269199	265297	218041	261213	171984	239952	145721	130138
Ccdc18	Coiled-coil domain-containing protein 18 OS=Mus musculus OX=10090 GN=Ccdc18 PE=1 SV=1	3.057	1	1	22	1	1.01894e+07	1.46525e+07	1.69665e+07	1.39005e+07	1.46033e+07	1.48179e+07	1.62882e+07	1.68212e+07	1.65012e+07	1.68577e+07	1.71897e+07	1.7731e+07	1.70224e+07	1.89912e+07	1.8526e+07	1.91423e+07	2.07502e+07	1.8334e+07	2.17026e+07	22057891	2.04611e+07	2.28636e+07	2.00948e+07	2.05323e+07
Fat4	Protocadherin Fat 4 OS=Mus musculus OX=10090 GN=Fat4 PE=1 SV=2	3.031	1	2	7	2	124732	175855	183563	221872	236793	206713	177910	196589	261339	205241	170626	194673	159733	301247	269274	288103	292606	306871	280761	403137	310701	495370	456713	530809
Plekho1	Pleckstrin homology domain-containing family O member 1 OS=Mus musculus OX=10090 GN=Plekho1 PE=1 SV=1	3.027	4	1	2	1	755052	1.14443e+06	1210378	1.2406e+06	1.26358e+06	1.42043e+06	1672342	1.71872e+06	1.74443e+06	1.70055e+06	1.74764e+06	1907541	1889733	2.09913e+06	1.96656e+06	2.23734e+06	2.18396e+06	1.93239e+06	2.024e+06	2195474	2.28757e+06	2.24667e+06	2.16716e+06	2251590
Ptk2b	Protein-tyrosine kinase 2-beta OS=Mus musculus OX=10090 GN=Ptk2b PE=1 SV=2	3.023	2	1	11	1	111592	136468	210199	124212	185101	174435	141608	111895	102809	108342	144588	110826	109454	107860	89750.3	126094	135062	111121	160916	148666	156800	156506	130600	142286
Nop58	Nucleolar protein 58 OS=Mus musculus OX=10090 GN=Nop58 PE=1 SV=1	3.023	2	1	12	1	162136	197838	210529	186971	182189	174785	240409	198692	176287	194086	184126	213997	168822	196388	187663	196318	207896	193008	204313	219895	263974	232926	211410	270644
Cab39	Calcium-binding protein 39 OS=Mus musculus OX=10090 GN=Cab39 PE=1 SV=2	3.01	3	1	5	1	113355	145616	200400	173966	180457	237657	197972	135856	202560	164611	167436	198223	172495	195642	148105	160540	528696	426471	488110	495356	433494	458325	350367	364909
Gga3	ADP-ribosylation factor-binding protein GGA3 OS=Mus musculus OX=10090 GN=Gga3 PE=1 SV=2	3.005	4	2	83	2	1.05944e+06	1.63428e+06	1.37948e+06	1.7198e+06	1.5335e+06	1.51113e+06	1.68119e+06	2.0993e+06	1.9251e+06	1.99484e+06	1.99893e+06	2.10653e+06	2.25453e+06	1.96016e+06	2.37221e+06	2.22776e+06	3.08584e+06	2.82737e+06	3.22291e+06	3.15593e+06	2.77862e+06	3.18987e+06	3.14735e+06	3.26406e+06
Bola2	BolA-like protein 2 OS=Mus musculus OX=10090 GN=Bola2 PE=1 SV=1	3.003	10	1	22	1	145409	190422	199537	177016	181665	163902	170670	121079	140054	147355	140588	150269	139791	158605	152208	160610	163765	167781	204880	191988	178178	207022	166376	173520
Rbx1	E3 ubiquitin-protein ligase RBX1 OS=Mus musculus OX=10090 GN=Rbx1 PE=1 SV=1	3.002	18	1	2	1	211907	258744	286349	182429	158204	161106	167822	176089	146726	91567.1	128712	162792	94997.8	219424	161187	160129	232379	144771	188775	159044	147331	191941	148586	111358
Snapin	SNARE-associated protein Snapin OS=Mus musculus OX=10090 GN=Snapin PE=1 SV=1	2.989	16	1	1	1
Snrpe	Small nuclear ribonucleoprotein E OS=Mus musculus OX=10090 GN=Snrpe PE=1 SV=1	2.982	12	1	36	1	932398	824022	464853	927281	635110	819077	750735	780451	862754	801520	845263	815238	706089	842456	899269	891418	1.1243e+06	1.1416e+06	1.06004e+06	1.36273e+06	1.3146e+06	1.29174e+06	1.37308e+06	1187295
Tmco1	Calcium load-activated calcium channel OS=Mus musculus OX=10090 GN=Tmco1 PE=1 SV=1	2.978	12	2	8	2	229065	271973	358628	266370	278036	275226	326951	316059	310540	277740	271678	290771	252742	329645	279767	259688	366140	291805	309625	315775	314988	342893	304404	324401
Qki	Protein quaking OS=Mus musculus OX=10090 GN=Qki PE=1 SV=1	2.972	5	1	5	1	91568.3	115929	134023	150820	150126	170690	179872	179948	192027	167388	198290	215881	147048	214580	200135	222477			234752	287823	247093		255101	279150
Top2b	DNA topoisomerase 2-beta OS=Mus musculus OX=10090 GN=Top2b PE=1 SV=2	2.96	2	2	6	2	919719	1.04231e+06	1.29663e+06	1.09326e+06	1.24524e+06	1.16571e+06	1.21418e+06	1.07421e+06	1.14102e+06	1.17857e+06	1.2513e+06	1.32844e+06	1.16515e+06	1.28634e+06	1.12054e+06	1.23945e+06	1.44037e+06	1.27683e+06	1.43134e+06	1.4448e+06	1.36121e+06	1.60548e+06	1.40914e+06	1.45171e+06
Phf11	PHD finger protein 11 OS=Mus musculus OX=10090 GN=Phf11 PE=2 SV=1	2.958	7	2	6	2	298576	401884	373097	348072	348472	327450	349026	345814	180944	261907	308492	273064	261400	281122	254059	293605	112095	128263	140541	147707	101621	180884	169811	92358
Snw1	SNW domain-containing protein 1 OS=Mus musculus OX=10090 GN=Snw1 PE=1 SV=3	2.956	4	1	3	1	237889	220910	315100	281940	253187	261835	241868	204111
Shtn1	Shootin-1 OS=Mus musculus OX=10090 GN=Shtn1 PE=1 SV=1	2.954	2	1	6	1	118528	132601	160577	112188	129991	136352	157363	153556	169704	141551	176992	186149	150071	169875	152441	182837	183075	147163	175719	178977	194259	214281	197515	183988
Tsn	Translin OS=Mus musculus OX=10090 GN=Tsn PE=1 SV=1	2.942	7	1	4	1	49775.1	47270.6	65939.1	72948.3	118300	175609	237136	288190	400957	442570	442572	483062	366040	369966	362109	448280	640953	597442	714290	752257	644682	687426	591335	542412
Uba2	SUMO-activating enzyme subunit 2 OS=Mus musculus OX=10090 GN=Uba2 PE=1 SV=1	2.94	2	1	1	1	128178	210441	233984	230213	289869	287701	367950	299886	275892	322642	363172	297174	294279	350600	315788	383422	415749	420252	599127	547742	472680	647295	439400	545916
Ndufv2	NADH dehydrogenase [ubiquinone] flavoprotein 2, mitochondrial OS=Mus musculus OX=10090 GN=Ndufv2 PE=1 SV=2	2.939	4	1	8	1	110671	167290	166252	142874	151281	144388	162951	192001	179441	146748	169813	181176	142713	191675	174979	197081	191867	217706	168612	220593	209574	228794	220718	231058
Gns	N-acetylglucosamine-6-sulfatase OS=Mus musculus OX=10090 GN=Gns PE=1 SV=1	2.937	4	2	11	2	224772	355926	243513	318102	366343	350902	463739	454198	216899	461964	500580	267627	516182	581135	537627	319638	305822	570970	489803	652971	559112	605373	521664	624210
Stx5	Syntaxin-5 OS=Mus musculus OX=10090 GN=Stx5 PE=1 SV=3	2.936	7	1	9	1	90496.8	118047	147485	115027	156716	149847	122535	130098	146127	150311	157917	144188	131040	111610	127183	118073	125532	122077	135891	139531	155386	177116	139016	155265
Epb41l2	Band 4.1-like protein 2 OS=Mus musculus OX=10090 GN=Epb41l2 PE=1 SV=2	2.93	2	1	3	1					76853.9	96259.3	134732	141066	159812	184115	144600	137643	133892	220607	143497	179568	190156	153082	320675	259248	218824	199412	300705	307610
Trmt112	Multifunctional methyltransferase subunit TRM112-like protein OS=Mus musculus OX=10090 GN=Trmt112 PE=1 SV=1	2.928	10	1	3	1	92017.5	112336	182866	198077	218239	246871	253715	179623		174962							280640	254102	242415	241925	295060	305630	223276	302440
Atad3	ATPase family AAA domain-containing protein 3 OS=Mus musculus OX=10090 GN=Atad3 PE=1 SV=1	2.912	4	2	53	2	526404	579591	796499	569135	636511	615501	752913	671247	365932	364600	352433	371130	309529	335286	342157	342882	8996629	6.50125e+06	7.2403e+06	7355288	6.84952e+06	7.11578e+06	6.27781e+06	5.9388e+06
Smpdl3b	Acid sphingomyelinase-like phosphodiesterase 3b OS=Mus musculus OX=10090 GN=Smpdl3b PE=1 SV=1	2.899	4	1	14	1	116925	179220	194103	189642	188763	191800	227445	244815	225490	203790	224854	189993	194168	258935	232374	256444	198465	201791	192732	197847	193755	183577	199438	233255
Manf	Mesencephalic astrocyte-derived neurotrophic factor OS=Mus musculus OX=10090 GN=Manf PE=1 SV=1	2.891	8	1	6	1	183987	262928	366296	299929	297875	264741	369071	307504	289952	332422	287800	294606	328567	285881	307134	348540		225625	294139	325408	276901	280741	264604	235278
Ctps1	CTP synthase 1 OS=Mus musculus OX=10090 GN=Ctps1 PE=1 SV=2	2.875	2	1	13	1						31189.2			134220	154829	212462	196758	194243	170875	180664	192677	242531	185638	239280	191215	223596	245197	237990	262188
Tpd52l2	Tumor protein D54 OS=Mus musculus OX=10090 GN=Tpd52l2 PE=1 SV=1	2.867	5	1	3	1	107051	170041	199490	254023	258450	279046	331322	370220	314748	428541	368085	330550	304627	454855	417656	391018	466050	402288	454711	537696	601488	463782	453668	436990
Acat2	Acetyl-CoA acetyltransferase, cytosolic OS=Mus musculus OX=10090 GN=Acat2 PE=1 SV=2	2.862	10	2	6	2	173680	155958	177295	171632	80730	199802	213548	183861	194724	199677	200841	182034	178189	185533	148386	190560	204889	167766	198912	225612	218238	209661	234300	226198
Nifk	MKI67 FHA domain-interacting nucleolar phosphoprotein OS=Mus musculus OX=10090 GN=Nifk PE=1 SV=1	2.857	8	1	9	1	198300	227434	292865	321548	292980	330635	332508	319949	318375	286244	338578	326723	261477	400542	326774	373298	430085	310816	380047	412354	418128	420442	390424	433110
Lin54	Protein lin-54 homolog OS=Mus musculus OX=10090 GN=Lin54 PE=2 SV=2	2.855	3	1	4	1	40992.6	50603.9			74721.8				291846	365410	426943	374717	428643	405862	446216	473121	3241705	2.99117e+06	3.50552e+06	3.74721e+06	3.39037e+06	3.72334e+06	3.42748e+06	3.46144e+06
Acad9	Complex I assembly factor ACAD9, mitochondrial OS=Mus musculus OX=10090 GN=Acad9 PE=1 SV=2	2.855	2	1	3	1		67606.1	80895.4	98363.8	103709	111219		107124	84853.8	100875	120891	129690	117817	90087.5	111778	152978	163488	139753	196939	131517	146098	182785	139192	134878
Clta	Clathrin light chain A OS=Mus musculus OX=10090 GN=Clta PE=1 SV=2	2.853	4	1	3	1	252194	858888	176305	713410	678955	784123	681961	706354		728742	625104	722158	747809	716827	702257	723090		184834	164421	195895	183670	214798	185831	206785
Fignl1	Fidgetin-like protein 1 OS=Mus musculus OX=10090 GN=Fignl1 PE=1 SV=1	2.848	2	1	17	1	100178	131013	162931	160086	188626	192181	179849	277018	218165	248026	285697	289097	253994	305651	297586	288486	301675	249160	316259	334231	342843	348389	312550	353817
Scamp3	Secretory carrier-associated membrane protein 3 OS=Mus musculus OX=10090 GN=Scamp3 PE=1 SV=3	2.84	5	1	9	1	93283.6	98753.8	142047	131497	149284	115681	128399	157250	137305	144189	133774	157291	155953	150083	138660	167184	144706	144893	150273	198488	147887	130042	131265	172981
Arl1	ADP-ribosylation factor-like protein 1 OS=Mus musculus OX=10090 GN=Arl1 PE=1 SV=1	2.832	6	1	6	1	133877	163298	216275	187641	220519	244652	232521	319639	241837	244063	260327	245748	204984	325112	260051	288691	363016	391815	374668	301239	363852	414800	350513	420052
Irf5	Interferon regulatory factor 5 OS=Mus musculus OX=10090 GN=Irf5 PE=1 SV=1	2.825	2	1	11	1		66139.8	86265.5	94049.7	91438.7	97488.1	105631	96544.8	94072.2	99053.1	136983	114479	115503	141265	107686	135495	145638	95109.2	108890	135393	174103	134694	126175	140613
Gorasp2	Golgi reassembly-stacking protein 2 OS=Mus musculus OX=10090 GN=Gorasp2 PE=1 SV=3	2.823	4	1	2	1	100613	174881	188580	150496	155092	162534	153891	174342	151358	119961	102919	142784	113860	154295	109445	132635	120975	120232	133682	149245	153001	138697	125796	133110
Hat1	Histone acetyltransferase type B catalytic subunit OS=Mus musculus OX=10090 GN=Hat1 PE=1 SV=1	2.82	4	1	4	1			33602.3		49222.4	68647.6	49931.6	36447	42547	46381.5	52573.9	53013.9			40715.4		70776.2	64270.6	95881.2	94387.6	69322.2	81892.8	56659.8	31190
Ccdc158	Coiled-coil domain-containing protein 158 OS=Mus musculus OX=10090 GN=Ccdc158 PE=2 SV=1	2.818	2	2	5	2	179180	175720	115987	148889	165869	207620	258584	240598	167111		172185					253597			356254	300361
Eif2ak4	eIF-2-alpha kinase GCN2 OS=Mus musculus OX=10090 GN=Eif2ak4 PE=1 SV=2	2.814	1	2	13	2	1.29044e+06	1.27094e+06	1.53626e+06	1.04233e+06	1.10804e+06	1.07479e+06	1.10347e+06	973065	1.11956e+06	1.02801e+06	914756	1.00671e+06	914489	1.08246e+06	1.07275e+06	1.03314e+06	1.25206e+06	966742	975879	1065557	1.02909e+06	1.13081e+06	1093409	1.00342e+06
Isg15	Ubiquitin-like protein ISG15 OS=Mus musculus OX=10090 GN=Isg15 PE=1 SV=4	2.809	6	1	34	1	531843	638047	818982	726289	673844	766439	853101	787230	859257	756263	749314	803364	726173	870109	716087	839047	767030	512988	727911	678179	623500	693930	654421	621156
Sh3bp1	SH3 domain-binding protein 1 OS=Mus musculus OX=10090 GN=Sh3bp1 PE=1 SV=3	2.795	3	1	2	1	78760.8	103699	116589	159432	126192	156191	152369	100302	76758.9	119960	132962	144604	116108	153556	165802	135129	187468	154697	153480	203880	161893	167712	155994	166022
Gfus	GDP-L-fucose synthase OS=Mus musculus OX=10090 GN=Gfus PE=1 SV=3	2.78	4	1	1	1	253953	305840	378245	281082	282754	264596	271224	315260	258448	242583	257356	259523	260139	283424	272855	277730	232254	226034	286665	316496	230369	267172	263998	235423
Csrp1	Cysteine and glycine-rich protein 1 OS=Mus musculus OX=10090 GN=Csrp1 PE=1 SV=3	2.778	8	1	17	1	133560	165007	234907	223049	235960	266668	230888	278091	321168	332003	363569	366359	371757	513463	472770	433197	480525	406830	478200	518601	513493	518511	405981	498735
Timm23	Mitochondrial import inner membrane translocase subunit Tim23 OS=Mus musculus OX=10090 GN=Timm23 PE=1 SV=1	2.772	8	1	14	1	51193	126601	109023	83696.6	112623	126456	133153	151720	140029	119406	153946	132411	134788	145201	118603	149772	150625	131886	124036	185751	141280	143983	137838	203493
Mcm6	DNA replication licensing factor MCM6 OS=Mus musculus OX=10090 GN=Mcm6 PE=1 SV=1	2.763	1	1	15	1		80265.1	76283.2	66535	110837	93740.1	99330.2	83177.1	108280	101779	155606	119519	91855.7	106235	113814	126839	137735	106772	116603	128084	127773	149904	150951	148791
Cuta	Protein CutA OS=Mus musculus OX=10090 GN=Cuta PE=1 SV=3	2.758	8	1	14	1	118211	167957	220072	206386	206080	264257	241399	197639	227792	217663	255072	249397	203674	215729	204993	270694	304569	272264	287382	317533	291167	370865	330529	317116
Stoml2	Stomatin-like protein 2, mitochondrial OS=Mus musculus OX=10090 GN=Stoml2 PE=1 SV=1	2.757	4	1	15	1	81225.3	92126.2	115402	106727	144476	148175	144042	120596	100399	93208.2	123141	111555	116080	108997	93102.5	91608.1	116380	129005	175448	144548	157216	148066	154879	123149
Nr2e1	Nuclear receptor subfamily 2 group E member 1 OS=Mus musculus OX=10090 GN=Nr2e1 PE=1 SV=1	2.745	3	1	12	1	168285	244419	298862	311434	344838	349014	310728	362266	233632	238585	251697	299373	222573	269454	236014	220201	381618	362748	368219	386853	355184	438707	322521	315279
Fyb1	FYN-binding protein 1 OS=Mus musculus OX=10090 GN=Fyb1 PE=1 SV=2	2.728	2	1	2	1	65699.9			51933.6	85170	124636	136218	36072.1	189064	210923	187033	236895	223036	259558	233248	224233	338906	276022	319343	327850	310126	320407	315698	292454
Lypla2	Acyl-protein thioesterase 2 OS=Mus musculus OX=10090 GN=Lypla2 PE=1 SV=1	2.725	8	1	5	1				52661.5	69472.6	87915.8	162597				131819	209284	237616	171694	206270	197375	354168	274981		294050	273355	399689	238185	323068
Ndufb10	NADH dehydrogenase [ubiquinone] 1 beta subcomplex subunit 10 OS=Mus musculus OX=10090 GN=Ndufb10 PE=1 SV=3	2.714	11	1	3	1	72462.2	98730.8	124518	94654.4	126152	130502	137161	136735	140505	128840	142028	175300	131649	167106	145724	177124	189964	206855	213323	205669	200104	233065	241828	222082
Tm9sf4	Transmembrane 9 superfamily member 4 OS=Mus musculus OX=10090 GN=Tm9sf4 PE=1 SV=1	2.712	1	1	21	1		120087	145379	147416	164254	204805	210716	233963	197190	199699	195111	217816	239704	270378	251248	224936	261302	251823	300495	303348	324000	309428	331939	326344
Zc3h15	Zinc finger CCCH domain-containing protein 15 OS=Mus musculus OX=10090 GN=Zc3h15 PE=1 SV=2	2.702	3	1	6	1		128632	135546	111208	140685	145289	161929	158367	132773	126914	140198	135072	104123	155439	128294	130464	153658	90818.1	132158	146897	157366	152576	116130	136322
Hba	Hemoglobin subunit alpha OS=Mus musculus OX=10090 GN=Hba PE=1 SV=2	2.696	5	1	41	1	614703	453185	747078	377057	377361	318240	401291	312571	659359	328619	212667	233267	220050	282161	321950	285568	905455	320809	463284	397500	464754	510162	380820	394086
Ogt	UDP-N-acetylglucosamine--peptide N-acetylglucosaminyltransferase 110 kDa subunit OS=Mus musculus OX=10090 GN=Ogt PE=1 SV=2	2.68	1	1	9	1	76620.3	73222.6	92669.3	97560.3	104025		138603	127133	111129	122678	116298	153823	103038	163412	165097	156999	216755	229795	227290	215437	247960	229183	219528	230232
Dync1li1	Cytoplasmic dynein 1 light intermediate chain 1 OS=Mus musculus OX=10090 GN=Dync1li1 PE=1 SV=1	2.678	2	1	6	1	71662.9	58265.3	71391.7	66138.6	96039.8	102590	81086	111340	84017.5	87032.1	74195.9	69189.3	77635.8	81361.5	67081.9	79111.5	141293	174519	179862	145899	146090	202194	174190	174841
Cycs	Cytochrome c, somatic OS=Mus musculus OX=10090 GN=Cycs PE=1 SV=2	2.675	8	1	21	1	337195	294729	565780	330110	460992	465326	509985	635049	693950	707720	714236	756067	787337	755372	858653	831329	1.0534e+06	953323	1.07091e+06	999446	1.13926e+06	1.21524e+06	1.10983e+06	1.05404e+06
Lsm7	U6 snRNA-associated Sm-like protein LSm7 OS=Mus musculus OX=10090 GN=Lsm7 PE=1 SV=1	2.663	8	1	1	1	97670.6	135772	147700	125535	115925	131566	146237	158373	163293	141745	156126	146759	159713	176192	177456	175922	215449	141032	188794	180881	181331	184373	212468	196758
Ppih	Peptidyl-prolyl cis-trans isomerase H OS=Mus musculus OX=10090 GN=Ppih PE=1 SV=1	2.655	14	1	1	1	99728.3	134591	149605	99342.1	116342	94902.3	109877	74088.5	75567	88785.3	100519	92825.5	78108.2	71904.9	55186.7	20825.1	76497.4	95238	87228.4	91158	78533.6	63282.4	27104.3
Chd5	Chromodomain-helicase-DNA-binding protein 5 OS=Mus musculus OX=10090 GN=Chd5 PE=1 SV=1	2.65	1	1	4	1		59433.3	83798.4	73444.4	104602	92526	129265	124352	134057	132153	141134	133850	125659	164412	161556	157368	144831	152164	158406	185563	162378	208483	166951	178676
Sf3b4	Splicing factor 3B subunit 4 OS=Mus musculus OX=10090 GN=Sf3b4 PE=1 SV=1	2.648	3	1	6	1	218789	261812	329146	240617	247727	222249	245116	279919	339869	310830							376597		370840	310268	340952	334844	320286	292962
Blmh	Bleomycin hydrolase OS=Mus musculus OX=10090 GN=Blmh PE=1 SV=1	2.646	2	1	7	1	91630.7	140995	166080	188609	175309	177418	243513	323581	253826	297467	329628	289694	294865	323884	306669	329392	370835	331565	339983	347859	413658	449137	389169	433156
Nrdc	Nardilysin OS=Mus musculus OX=10090 GN=Nrdc PE=1 SV=1	2.644	1	1	8	1	207536	354395	537783	644495	864245	1.35724e+06	1.73283e+06	2278279	2.11419e+06	2.50703e+06	3132442	3119378	2.84732e+06	3659067	4.20398e+06	3543135	3958639	3489009	3.9373e+06	3.5664e+06	3.62777e+06	4055149	3.77267e+06	4.24557e+06
Actl6a	Actin-like protein 6A OS=Mus musculus OX=10090 GN=Actl6a PE=1 SV=2	2.642	6	1	1	1	37184.3	47625.3	41781.7	70956	58998	60112.7	57485.2	65992.6	58317.9	74995.7	66833.8	46898	47263.3	69996.6	49559.9	36078	63016.9	88505.2	55074.7	88493	76275.4	67922	65736.1	25840.5
Ogdh	2-oxoglutarate dehydrogenase, mitochondrial OS=Mus musculus OX=10090 GN=Ogdh PE=1 SV=3	2.637	2	2	4	2				67881	89880.9	97608.6	126619	109079	116973	129145	166697	151380	123110	114553	127800	128281	223493	224750	230798	280343	214212	211992	194273	184880
Crb2	Protein crumbs homolog 2 OS=Mus musculus OX=10090 GN=Crb2 PE=1 SV=3	2.633	1	1	1	1	547918	752566	913347	940795	1.00375e+06	989590	1099641	1.10845e+06	1.18986e+06	1.14011e+06	1.15801e+06	1.19424e+06	1.07476e+06	1.33132e+06	1.26828e+06	1.3138e+06	1.33901e+06	1.29182e+06	1491428	1.49502e+06	1.43359e+06	1.5222e+06	1.38103e+06	1.48152e+06
Fbll1	rRNA/tRNA 2'-O-methyltransferase fibrillarin-like protein 1 OS=Mus musculus OX=10090 GN=Fbll1 PE=1 SV=1	2.625	4	1	5	1	302428	430750	564534	548086	574892	604507	726585	829085	689209	708366	729924	746063	786119	949752	868265	845730	788717	753335	717450	929573	922203	953360	790388	945901
Plekho2	Pleckstrin homology domain-containing family O member 2 OS=Mus musculus OX=10090 GN=Plekho2 PE=1 SV=1	2.619	3	1	15	1	168319	361492	385928	188125	298552	321077	350814	344241	310154	271722	343577	346003	304503	374482	350258	361266	270857	214677	264523	257120	231665	313891	219049	283376
Rpa3	Replication protein A 14 kDa subunit OS=Mus musculus OX=10090 GN=Rpa3 PE=1 SV=1	2.618	14	1	7	1	92608.6	124725	199633	168217	241432	228609	199851	200201	198546	205754	248124	189584	187967	216367	203062	219562	291589	265467	268370	281096	302928	306433	274864	329694
Suclg1	Succinate--CoA ligase [ADP/GDP-forming] subunit alpha, mitochondrial OS=Mus musculus OX=10090 GN=Suclg1 PE=1 SV=4	2.614	5	1	10	1	204773	283014	278675	233673	260773	240798	295224	238086	263083	221707	227082	230127	221182	243353	253958	225027	249799	234450	233631	275530	279320	280199	279818	245677
Bub3	Mitotic checkpoint protein BUB3 OS=Mus musculus OX=10090 GN=Bub3 PE=1 SV=2	2.614	4	1	6	1	206320	278365	245140	205416	225469	209862	228917	215810	300154	271178	216196	228180	285904	301129	226656	260018	233316	261374	239333	342167	251285	244292	240647	286220
Kpna4	Importin subunit alpha-3 OS=Mus musculus OX=10090 GN=Kpna4 PE=1 SV=1	2.613	6	1	2	1	111792	260968	271891	283516	263492	258090	284108	217255	152443	89725.8	235126	138499	173688	158863	136047	190113	285074	296270	287372	315528	235303	323802	336521	277798
Map1s	Microtubule-associated protein 1S OS=Mus musculus OX=10090 GN=Map1s PE=1 SV=2	2.609	1	1	20	1	54448.8	70681.8	109377	101718	114327	103979	139744	169493	141727	144027	172555	153460	145868	197132	176296	189491	177741	157814	211719	220701	206538	260688	176305	206873
Lsm8	U6 snRNA-associated Sm-like protein LSm8 OS=Mus musculus OX=10090 GN=Lsm8 PE=1 SV=3	2.603	11	1	13	1	292169	358927	434280	369640	308945	262094	308749	309679	236057	229346	252114	284479	231953	224020	264627	318790	343736	256772	257821	278151	277566	364828	245999	284005
Oasl1	2'-5'-oligoadenylate synthase-like protein 1 OS=Mus musculus OX=10090 GN=Oasl1 PE=2 SV=1	2.6	3	1	7	1	265674	273849				228158	276427	190264	168824	196658	204272	189284	170675	207994		191944	165197	134316	137599	145367	147020	162648	156099	145097
Hdac2	Histone deacetylase 2 OS=Mus musculus OX=10090 GN=Hdac2 PE=1 SV=1	2.599	2	1	17	1	65770.2	91361.1	88847.3	101496	120240	116168	149940	112718	136478	146229	156214	118464	118295	120142	136977	147958	158750	156694	144152	173163	176242	187664	161418	146911
Drg1	Developmentally-regulated GTP-binding protein 1 OS=Mus musculus OX=10090 GN=Drg1 PE=1 SV=1	2.598	3	1	2	1	94279.4	70740.4	96976.7	95790.6	65844.7	116341	91784.3	69237.5	104194	107246	116819	118703	126139	136421	147084	164087	215166	158409	160262	168167	190088	209003	285322	179415
Psmd6	26S proteasome non-ATPase regulatory subunit 6 OS=Mus musculus OX=10090 GN=Psmd6 PE=1 SV=1	2.593	5	1	5	1	60356.7	105439		87795.2	114463			58610.1	439570	373635	429590	361098	415237	460997	481281	536386	578945	499419	449258	618023	477669	661453	514128	523288
Hadha	Trifunctional enzyme subunit alpha, mitochondrial OS=Mus musculus OX=10090 GN=Hadha PE=1 SV=1	2.568	3	1	2	1	120414	195152	118433	91288.2	141524	173412	205144		25779		32382.3	29481		29485.3			43059.4	39377.9	42691.1	43066.9	34400.2	40433.4
Sdhb	Succinate dehydrogenase [ubiquinone] iron-sulfur subunit, mitochondrial OS=Mus musculus OX=10090 GN=Sdhb PE=1 SV=1	2.557	5	1	1	1	143818	145039	170153	176012	162014	127246	165245	154709	161710	148501	132705	166800	161292	169147	165074	158092	233395	200960	199227	241477	229059	223255	184546	224665
Has1	Hyaluronan synthase 1 OS=Mus musculus OX=10090 GN=Has1 PE=1 SV=1	2.556	1	1	52	1	255321	369001	488084	449874	453682	533929	562083	732051	721130	832599	708618	858382	755945	674249	641397	723998	1.1479e+06	936464	898050	1.02948e+06	1.16567e+06	1.1278e+06	752053	807945
Mogs	Mannosyl-oligosaccharide glucosidase OS=Mus musculus OX=10090 GN=Mogs PE=1 SV=1	2.556	1	1	14	1	68942.8	87224.2	139345	111186	133321	151245	134298	111740	138703	146268	183626	161280	139130	182436	141071	126104	180275	145404	192278	200034	225593	220403	186193	179503
Lpxn	Leupaxin OS=Mus musculus OX=10090 GN=Lpxn PE=1 SV=2	2.551	6	1	5	1	120915	217382	258453	242713	224154	292365	293820	293493	260901	243326	344617	329930	289900	345895	306424	419325	381415	385893	411731	462052	413532	359241	368735	418885
Vbp1	Prefoldin subunit 3 OS=Mus musculus OX=10090 GN=Vbp1 PE=1 SV=2	2.543	5	1	4	1	66752.9	79287.9	104249	123664	128401	152005	146060	183431	133679	159645	182207	182664	157382	164487	193894	183938	234202	208057	177021	235873	209730	240811	195417	231543
Magoh	Protein mago nashi homolog OS=Mus musculus OX=10090 GN=Magoh PE=2 SV=1	2.54	8	1	7	1	161325	194046	254694	189429	247882	245782	251021	247436	243237	201352	226927	242527	226181	223051	251882	259708	292935	203971	242915	285055	278545	272889	289171	274810
Smarca4	Transcription activator BRG1 OS=Mus musculus OX=10090 GN=Smarca4 PE=1 SV=1	2.532	1	1	3	1	42664.3		85806.7	76119.4	100635	99053.3	93115	96245.6	87431.2	97327.7	122923	109503	101082	134413	96993.3	121473	142204	144382	145315	127744	149374	158489	151821	189282
Cpne1	Copine-1 OS=Mus musculus OX=10090 GN=Cpne1 PE=1 SV=1	2.53	2	1	9	1	115478	180460	175994	174439	203597	196527	189607	176962	96183.1	181051	155541	157231		155359	157193	173342
Abi1	Abl interactor 1 OS=Mus musculus OX=10090 GN=Abi1 PE=1 SV=3	2.525	2	1	8	1						108201		102803	237607	271871	152726	237274	154957	214334	226823	224329	241530	196465	271448	268047	256881	224007	280019	290695
Skap2	Src kinase-associated phosphoprotein 2 OS=Mus musculus OX=10090 GN=Skap2 PE=1 SV=2	2.525	3	1	2	1	67028.1	55130.6	90662.9	74459.8	98802.3	88639.1	129001	89565.7	128292	106524	132259	168392	129049	120348	112245	148679	141510	113610	147760	166565	132860	158886	126327	131497
Syk	Tyrosine-protein kinase SYK OS=Mus musculus OX=10090 GN=Syk PE=1 SV=2	2.523	3	1	4	1	97892.2	48063.1	54725.9		148204	206237	174273	156402	159587	155079	171003	189372	168273	209607	154219	173171	151978	152771	163723	169320	196904	241096	154304	208061
Ppfibp2	Liprin-beta-2 OS=Mus musculus OX=10090 GN=Ppfibp2 PE=1 SV=3	2.518	1	1	2	1	38355.3	39529.7					59564.3	44264.8	87284.2	68613.6	50634.6		50533.1	65176.3	60099		78314	72945.1	105082	95034.4	105356	106568	101089	95876
Ap1g1	AP-1 complex subunit gamma-1 OS=Mus musculus OX=10090 GN=Ap1g1 PE=1 SV=3	2.517	1	1	15	1	96652.4	90550		95239		126840	122018	120129	109598	114131	133137	142344	111909	128436	92601.8	126414	194125	135526	166082	199205	163096	236197	176207	222515
Hdgf	Hepatoma-derived growth factor OS=Mus musculus OX=10090 GN=Hdgf PE=1 SV=2	2.515	4	1	1	1	93123	143795	114620	118469	146237	99944.5	124998	126712	80700.1	92702.3	87329.5	110490	93005.3	109860	82594.5	95649.1	100461	141812	123436	138621	138656	159762	138149	150036
Hmgb3	High mobility group protein B3 OS=Mus musculus OX=10090 GN=Hmgb3 PE=1 SV=3	2.512	6	1	6	1	86108.8	78631.7	105107	86912.9	100572	150880	122770	160751	146618	173004	178942	192614	191466	203782	162744	190907	215560	234446	240942	233994	246444	266500	256459	247365
Pdha1	Pyruvate dehydrogenase E1 component subunit alpha, somatic form, mitochondrial OS=Mus musculus OX=10090 GN=Pdha1 PE=1 SV=1	2.509	3	1	3	1	93554.4	155737	151067	144214	169586	139015	210766	210669	147068	147169	140176	163363	141877	166395	166979	163912	183820	164469	158934	167760	208804	226181	175863	217131
Tmod3	Tropomodulin-3 OS=Mus musculus OX=10090 GN=Tmod3 PE=1 SV=1	2.496	12	2	2	2		65169.3	69326.9	78183.7	81137.1	114403	270594	260757	329630	302741	339007	368650	320573	376893	325485	437061	629183	476072	539963	543648	589885	508898	479212	505385
Rbpj	Recombining binding protein suppressor of hairless OS=Mus musculus OX=10090 GN=Rbpj PE=1 SV=1	2.485	2	1	13	1	113243	160019	231981	235522	203071	222754	255800	299113	245189	227190	256077	331950	184991	324848	322122	320765	381977	307697	297612	351337	335152	335502	364223	327125
Prrc1	Protein PRRC1 OS=Mus musculus OX=10090 GN=Prrc1 PE=1 SV=1	2.48	7	1	1	1		43036.2	34226.1						177369	191354	250624	194870	185774	232206	179906	188227	234382	220704	213245	247460	236478	228485	210809	214189
Tmem14c	Transmembrane protein 14C OS=Mus musculus OX=10090 GN=Tmem14c PE=1 SV=1	2.48	10	1	8	1	224608	283828	342402	345063	355222	362782	396623		414919	449356	449788	458839	417063	574891	522225	579643	452783	484975	499312	530370	573436	641193	504381	579889
Rnps1	RNA-binding protein with serine-rich domain 1 OS=Mus musculus OX=10090 GN=Rnps1 PE=1 SV=1	2.478	5	1	12	1	99622.4	95790.8	111047	106170	126615	149967	161656	175333	136439	148935	134234	168987	129547	164518	145047	160303	150706	130745	178431	220805	175267	200166	179260	172906
Rpl38	60S ribosomal protein L38 OS=Mus musculus OX=10090 GN=Rpl38 PE=1 SV=3	2.472	14	1	4	1	667585	846324	1.03272e+06	853498	814381	859005	892075	859854	755996	680002	687447	730018	628364	716881	688733	702920	772267	705630	740115	800490	799828	807504	750750	756032
Ppm1g	Protein phosphatase 1G OS=Mus musculus OX=10090 GN=Ppm1g PE=1 SV=3	2.468	3	1	5	1	91814.9	110215	134276	106701	139286	124701	157515	139940	119217	134627	121056	143165	149035	147183	139336	158017	190951	147155	168324	212604	205775	210273	171471	199456
Pds5a	Sister chromatid cohesion protein PDS5 homolog A OS=Mus musculus OX=10090 GN=Pds5a PE=1 SV=3	2.449	1	1	4	1				53519.1	51452.2	69960.2	78242.9	54683.8	63519.4	37144.6	45565.2	67628.4	35616.9	45283.5	52895.1	33600.3	67601.7	51830.9	81838.1	61982.4	74604.3	56103.3	55274.6	60165.3
Atp13a1	Endoplasmic reticulum transmembrane helix translocase OS=Mus musculus OX=10090 GN=Atp13a1 PE=1 SV=2	2.445	1	1	1	1	73446.4	87538.3	102032	82946.1	84518.8	108850	106685	91147.4	74178.2	94043.5	78089	91711.6	78637.1	104298	91893.9	94305.7	101936	84228.1	86522.3	110892	106267	117613	139550	124426
Gla	Alpha-galactosidase A OS=Mus musculus OX=10090 GN=Gla PE=1 SV=1	2.435	3	1	3	1	138865	155545	210020	147008	164869	153212	192513	169021	133252	115360	142897	144528	127322	132288	127119	152106	175127	142852	153290	179408	209956	151757	161495	195141
C5ar1	C5a anaphylatoxin chemotactic receptor 1 OS=Mus musculus OX=10090 GN=C5ar1 PE=1 SV=2	2.426	3	1	4	1	84275.5	93326.7	82868.7	126034	109115	123784	115885	123849		89130.1	170256	159139	117941	123885	140318	163683		191145	170387	185391	186962	196196	137890	188473
Bag2	BAG family molecular chaperone regulator 2 OS=Mus musculus OX=10090 GN=Bag2 PE=1 SV=1	2.424	5	1	1	1	68691.2	77419.8	85265.8	77484.6	83577.5	109386	102723	108100	67456.5	76891.4	63096.6	66491.9	73778.3	88329.8	89776.2	86178.8	105377	113127	98003.6	130606	114124	130271	111160	104417
Chchd3	MICOS complex subunit Mic19 OS=Mus musculus OX=10090 GN=Chchd3 PE=1 SV=1	2.424	4	1	7	1	133971	200765	198041	211821	216547	193612	212711	204685	109172	161945	192446	169514	191972	166949	186425	197153	142351	172713	207896	211194	196360	204582	194010	223795
Adck5	Uncharacterized aarF domain-containing protein kinase 5 OS=Mus musculus OX=10090 GN=Adck5 PE=2 SV=2	2.423	1	1	11	1	332632	381591	376130	377852	381986	350210	344051	388713		396244	388477	365969	375613	457462	398972	456754		387924	408936	516365	460784	516676	527280	498382
Atp5f1d	ATP synthase subunit delta, mitochondrial OS=Mus musculus OX=10090 GN=Atp5f1d PE=1 SV=1	2.417	8	1	17	1	168837	206226	42994.5	244651	184851	163250	308733	276487	167216	133195	200236	169133	185027	154999	202156	208858	202568	244083	260090	261344	254634	348346	306964	279992
Nsdhl	Sterol-4-alpha-carboxylate 3-dehydrogenase, decarboxylating OS=Mus musculus OX=10090 GN=Nsdhl PE=1 SV=1	2.404	4	1	10	1	141088	191284	269031	204170	276624	216772	246543	212547	181127	171161	197190	204453		199953	173139	187484	253067	251448	273876	321532	326125	256011	244128	276524
Cox7a2	Cytochrome c oxidase subunit 7A2, mitochondrial OS=Mus musculus OX=10090 GN=Cox7a2 PE=1 SV=2	2.386	12	1	3	1									146602	112876	85694.1	104310	79148.8	119079	96039.4	92047.3	180778	109542	134684	141621	131847	141770	115869	126414
Lrrfip1	Leucine-rich repeat flightless-interacting protein 1 OS=Mus musculus OX=10090 GN=Lrrfip1 PE=1 SV=2	2.383	3	1	1	1	99011	116075	144629	115482	117592	152745	159689	121463	129747	159592	122232	149410	109390	147968	144103	155120	116934	130714	117188	190475	118358	149785	139805	132787
Cops8	COP9 signalosome complex subunit 8 OS=Mus musculus OX=10090 GN=Cops8 PE=1 SV=1	2.38	10	1	4	1	148234	154815	183034	168631	198198	206955	174790	158186	159897	183022	223890	220969	205276	224748	185016	216336	227344	150726	205423	234755	251411	260754	246422	248150
Ptpmt1	Phosphatidylglycerophosphatase and protein-tyrosine phosphatase 1 OS=Mus musculus OX=10090 GN=Ptpmt1 PE=1 SV=1	2.38	4	1	3	1	453674	308567	577359	268247	264442	201895	263107	232384	449507	204414	147877	173010	157318	206533	176303	186813		187352	212395	216645	206706	244950	231410	229970
Lipa	Lysosomal acid lipase/cholesteryl ester hydrolase OS=Mus musculus OX=10090 GN=Lipa PE=1 SV=2	2.376	3	1	10	1	117522	171005	164291	211745	251738	221163	215697	214729	297310	308527	282392	299197	242193	289995	270141	302278	471478	450617	512890	478601	532472	502681	475310	436104
C1qbp	Complement component 1 Q subcomponent-binding protein, mitochondrial OS=Mus musculus OX=10090 GN=C1qbp PE=1 SV=1	2.374	11	1	1	1	327557	305462	290653	418240	809259	516075	1.02536e+06	423020				126582	39434.7		26538.6
Parp1	Poly [ADP-ribose] polymerase 1 OS=Mus musculus OX=10090 GN=Parp1 PE=1 SV=3	2.373	1	1	5	1	212690	115443	169495	140995	148655	167070	154789	199292	164761	216105	212987	207385	195904	262844	230707	217519	296034	239279	226773	297137	319400	309180	306240	310640
Sec11a	Signal peptidase complex catalytic subunit SEC11A OS=Mus musculus OX=10090 GN=Sec11a PE=1 SV=1	2.369	5	1	5	1	36166.9	47285.1	87818.1	40040.9	65411.1	72687.3	132901	112216	113524	113940	27784.8	121031	127274	133113	145315	136322	186699	153537	172466	164934	156570	222322	182603	245328
Bin1	Myc box-dependent-interacting protein 1 OS=Mus musculus OX=10090 GN=Bin1 PE=1 SV=1	2.367	2	1	2	1	165400	166602	233534	179281		376844	319500	201453	209905	220753	269432	248544	205811	256356	203045	257241	377090	311200	266999	492747	377788	342539	322899	335616
Mocs3	Adenylyltransferase and sulfurtransferase MOCS3 OS=Mus musculus OX=10090 GN=Mocs3 PE=1 SV=1	2.362	2	1	47	1	4.86017e+06	4.13728e+06	6.7506e+06	3.71795e+06	3.87224e+06	3.56229e+06	4.69468e+06	4.07224e+06	8.58146e+06	5.50278e+06	4.2986e+06	5.14303e+06	4.1402e+06	5.66253e+06	4.9852e+06	5.36606e+06	9.48521e+06	4.88675e+06	5.44332e+06	4.94032e+06	4.77074e+06	5.67668e+06	5.23766e+06	5.00413e+06
Rexo4	RNA exonuclease 4 OS=Mus musculus OX=10090 GN=Rexo4 PE=2 SV=2	2.361	2	1	19	1	2.32064e+06	2.74633e+06	2.88237e+06	2.2593e+06	2.42794e+06	2.51083e+06	2.90602e+06	3.99782e+06	3.40979e+06	3.3768e+06	3.15613e+06	3.70515e+06	3.93242e+06	4.89367e+06	4115353	4.31363e+06	4.99891e+06	4.07891e+06	5.11703e+06	4.67327e+06	4.92771e+06	5.3626e+06	4.48026e+06	4.82733e+06
Hagh	Hydroxyacylglutathione hydrolase, mitochondrial OS=Mus musculus OX=10090 GN=Hagh PE=1 SV=2	2.353	3	1	9	1	84336.8	134121	128150	155964	137548	128217	177910	196589	175296	205241	170626	194673	159733	220410	269274	202684	292606	239147	280761	314910	310701	295029	255551	300867
Rpl29	60S ribosomal protein L29 OS=Mus musculus OX=10090 GN=Rpl29 PE=1 SV=2	2.353	7	1	3	1	1.56755e+06	2.59753e+06	2.52699e+06	2.29532e+06	2.43833e+06	2.1891e+06	2.49384e+06	2.54654e+06	1.5918e+06	2223713	2.39659e+06	2.34047e+06	2200743	2.31301e+06	2.27334e+06	2.35008e+06	1.67592e+06	2429098	2.57485e+06	2.64175e+06	2.57996e+06	2632074	2.6395e+06	2449401
Sfxn1	Sideroflexin-1 OS=Mus musculus OX=10090 GN=Sfxn1 PE=1 SV=3	2.343	3	1	1	1	73699.8	107609	160006	111461	96752.3	122031	128338	138160	163612	152106	118861	132676	123345	145437	86269.7	116745	161916	133763	158759	120862	152654	135721	149241	130394
Dnase2	Deoxyribonuclease-2-alpha OS=Mus musculus OX=10090 GN=Dnase2 PE=1 SV=1	2.333	3	1	9	1						414126	409333	417293	402609	408067	432262	447153	379334	498300	444642	485924	524970	595854	679742	646468	642410	811199	628661	654603
Ryr1	Ryanodine receptor 1 OS=Mus musculus OX=10090 GN=Ryr1 PE=1 SV=1	2.328	0	1	29	1	735009	868423	995410	862388	911863	875833	875284	774190	581498	620831	685658	644476	619509	831178	669446	788935	798819	803629	832490	961514	849123	887271	826811	886510
Vkorc1	Vitamin K epoxide reductase complex subunit 1 OS=Mus musculus OX=10090 GN=Vkorc1 PE=1 SV=1	2.324	8	1	7	1	127862	119990	127098	95082.7	130283	121884	136760	136625	153938	116215	115008	137469	99493.4	115786	122656	139462	152714	111328	143175	151101	143513	136644	138904	167001
Rpl36a	60S ribosomal protein L36a OS=Mus musculus OX=10090 GN=Rpl36a PE=3 SV=2	2.322	8	1	18	1	312164	376166	395114	440481	595638	521211	532097	560253	219266	525812	563456	520394	557965	551656	608398	600561		633996	621672	708051	737981	741184	754946	772842
Cyc1	Cytochrome c1, heme protein, mitochondrial OS=Mus musculus OX=10090 GN=Cyc1 PE=1 SV=1	2.321	2	1	14	1	155159	181241	265524	238619	239390	207659	281759	238285	212311	233914	184089	203519	187004	261796	255039	229682	264011	270259	241979	268183	286100	309325	243091	230852
Adsl	Adenylosuccinate lyase OS=Mus musculus OX=10090 GN=Adsl PE=1 SV=2	2.321	2	1	2	1	47023.4	78049	98706.2	103727	121996	127136	159676	136650	166557	138636	136860	141744	142784	170524	169816	144503	187646	154571	178987	171746	176798	200999	187516	171626
Ppp2r2a	Serine/threonine-protein phosphatase 2A 55 kDa regulatory subunit B alpha isoform OS=Mus musculus OX=10090 GN=Ppp2r2a PE=1 SV=1	2.313	3	1	4	1	52660.9	85488.8	147363	137841	153079		183345	184650	164353	184238	179160	200928	170264	172272	202736	185590	183343	151437	174278	194636	211391	221685	236077	187802
Lcp2	Lymphocyte cytosolic protein 2 OS=Mus musculus OX=10090 GN=Lcp2 PE=1 SV=2	2.307	3	1	2	1		62716			90137.6	83078.5	87173	54853.6	103631	99822.2	105702	104692	119816	97469.4	87018.8	112276	149985	145347	142073	138358	133648	137563	128198	133425
Edf1	Endothelial differentiation-related factor 1 OS=Mus musculus OX=10090 GN=Edf1 PE=1 SV=1	2.307	9	1	1	1	116186	134492	159385		129201	117959	116085	88884.6	73150.7	101090	104682	94630.9	89476.2	93128.1	94642.9	81045.8	114934	128620	113465	138729	101902	107163	111420	87359.2
Timm44	Mitochondrial import inner membrane translocase subunit TIM44 OS=Mus musculus OX=10090 GN=Timm44 PE=1 SV=2	2.3	3	1	1	1		59181.5	103558	84744.4	70788.8	83399	91356.9	78158.5	111769	75668.1	81996.3	74276		75416.7	89392.3	71480.7	108413	60700	94681.4	121990	125129	116118	107847	98698.2
Arf6	ADP-ribosylation factor 6 OS=Mus musculus OX=10090 GN=Arf6 PE=1 SV=2	2.286	6	1	1	1	43541	77418.2	144021	123854	133763	128944	171187	174756	142289	117106	173044	183227	137818	176742	176652	150200	213937	174290	242563	225255	202185	217285	231042	228237
Cebpb	CCAAT/enhancer-binding protein beta OS=Mus musculus OX=10090 GN=Cebpb PE=1 SV=1	2.279	5	1	10	1	201587	131809	201775	138246	147406	163406	167931	155172	190362	134798	142360	152101	124179	107930	116685	143293	132838	147610	145367	175201	181749	156229	175394	149041
Gmppb	Mannose-1-phosphate guanyltransferase beta OS=Mus musculus OX=10090 GN=Gmppb PE=1 SV=1	2.273	5	1	4	1		67262.5		39240.7	74409.3	72773.3	71041.4	82165.7	99342.2	67570	93099.4	106218	98691.6	127285	93510.5	122158	73234.6	77635.1	90770.8	128242	77799.8	111080	107494	103048
Psmd12	26S proteasome non-ATPase regulatory subunit 12 OS=Mus musculus OX=10090 GN=Psmd12 PE=1 SV=4	2.268	2	1	3	1	57525.1	64946.2	84171.5	113607	104573	128667	198566	158232	146567	138220	161224	176213	107592	187610	136901	140812	205094	232923	216362	265014	234230	256480	226309	258916
Mylk	Myosin light chain kinase, smooth muscle OS=Mus musculus OX=10090 GN=Mylk PE=1 SV=3	2.266	0	1	1	1	47547.6	72157.8	100829	106371	140505	130494	151406	168572	130532	159001	196174	197343	193555	231442	189841	220466	251804	200566	243901	201164	248525	264455	248100	260896
[truncated: 473 more rows]
