# Supplementary material for: Proteomics dataset for the analysis of the effects of Grammatophyllum speciosum extracts on RAW 264.7 cells
Source: Data Brief. 2023 Jan 26;47:108937. doi: 10.1016/j.dib.2023.108937 (PMC9932674; doi:10.1016/j.dib.2023.108937)
Supplement: Supplementary file 2 [file mmc2.xlsx]

## Sheet: Peptide Group
Annotated Sequence	Modifications	Qvality PEP	Qvality q-value	# Protein Groups	# Proteins	# PSMs	Master Protein Accessions	# Missed Cleavages	Theo. MH+ [Da]	Percolator q-Value (by Search Engine): Sequest HT	Percolator PEP (by Search Engine): Sequest HT	XCorr (by Search Engine): Sequest HT	Top Apex RT [min]
[R].AAAAGALAPGPLPDLAAR.[L]		4.49859e-05	0.000778032	1	1	22	Uap1l1	0	1602.9	9.222e-05	1.158e-05	2.58	81.4
[R].LSYNTASNK.[T]		0.00138304	0.000778032	1	1	16	Rpl34	0	997.495	0.0001515	0.0002167	1.41	42.03
[K].ITAFVPNDGCLNFIEENDEVLVAGFGR.[K]	1xCarbamidomethylation [C10]	0.00266779	0.000778032	1	1	4	Rps23	0	2996.45	0.0001552	0.0003785	1.13	96.54
[K].LTEAVVTDYLNSGNANDAVSGVR.[E]		8.8654e-05	0.000778032	1	1	13	Eif4g2	0	2365.16	9.222e-05	2.215e-05	2.9	81.72
[R].LTEGCSFR.[R]	1xCarbamidomethylation [C5]	0.00162726	0.000778032	1	2	46	Rps27	0	969.446	0.0001515	0.0002465	1.97	46.89
[R].ITESEEVVSR.[E]		0.000885846	0.000778032	1	1	21	Lmna	0	1148.58	0.0001336	0.000155	2.21	47.53
[K].ITESIGCVMTGMTADSR.[S]	1xCarbamidomethylation [C7]	0.00136967	0.000778032	1	1	3	Psma6	0	1828.82	0.0001515	0.0002155	1.03	79
[K].LTFDSSFSPNTGK.[K]		0.000731067	0.000778032	1	1	16	Vdac1	0	1400.67	0.0001336	0.0001348	1.39	74.87
[K].LTFDTTFSPNTGK.[K]		0.000624927	0.000778032	1	1	10	Vdac2	0	1428.7	0.00012	0.00012	1.46	77.03
[K].LTFSCLGGSDNFK.[H]	1xCarbamidomethylation [C5]	0.000337431	0.000778032	1	1	26	Ptges3	0	1445.67	9.222e-05	7.451e-05	2.48	77.79
[K].ITGEAFVQFASQELAEK.[A]		2.36571e-05	0.000778032	1	1	30	Hnrnpf	0	1867.94	9.222e-05	6.27e-06	3.3	88.16
[K].LTLAQEDLISNR.[N]		0.000824235	0.000778032	1	1	16	Eea1	0	1372.74	0.0001336	0.000147	0.92	75.8
[R].ISVYYNEATGGK.[Y]		0.000129234	0.000778032	1	1	94	Tubb5	0	1301.64	9.222e-05	3.15e-05	1.85	65.69
[K].ITLDNAYMEK.[C]		0.000345732	0.000778032	1	1	48	Pkm	0	1197.58	0.00012	7.613e-05	2.04	71.13
[K].ITLPVDFVTADKFDENAK.[T]		1.62931e-05	0.000778032	1	1	101	Pgk1	1	2023.04	9.222e-05	4.379e-06	3.84	84.18
[K].LTLSALLDGK.[N]		0.00070273	0.000778032	2	2	120	Vdac1; Vdac3	0	1030.61	0.0001336	0.0001311	1.6	83.99
[K].LTLSALVDGK.[S]		0.00123797	0.000778032	1	1	43	Vdac2	0	1016.6	0.0001515	0.0001991	2.36	79.5
[K].LTLSGDVGELASGDLGLDDLDAALNNLEVK.[L]		0.00159512	0.000778032	1	1	6	Fermt3	0	3027.54	0.0001515	0.0002432	1.3	100.52
[K].ITITNDQNR.[L]		0.00109993	0.000778032	1	1	108	Hspa5	0	1074.55	0.0001336	0.0001825	2.18	44.88
[K].LTITSQNLQLESLR.[M]		0.000111591	0.000778032	1	1	21	Cd74	0	1615.9	9.222e-05	2.747e-05	2.33	80.09
[R].LTLVCSTAPGPLELDLTGDLESFKK.[Q]	1xCarbamidomethylation [C5]	0.000341555	0.000778032	1	1	12	Arhgdia	1	2704.41	0.00012	7.528e-05	2.39	90.08
[R].LTLYDIAHTPGVAADLSHIETR.[A]		0.000153881	0.000778032	1	1	2	Mdh2	0	2393.25	9.222e-05	3.711e-05	2.79	83.9
[K].LTPEEEEILNK.[K]		0.000524673	0.000778032	1	1	60	Rps8	0	1314.68	0.00012	0.0001055	1.62	70.75
[R].LTPEEIER.[M]		0.00179975	0.000778032	1	1	124	Hspa5	0	986.515	0.0001552	0.0002683	1.25	57.48
[R].ITPSYVAFTPEGER.[L]		0.00019994	0.000778032	1	1	65	Hspa5	0	1566.78	9.222e-05	4.729e-05	1.53	76.68
[K].ITLDNAYMEK.[C]	1xOxidation [M8]	0.000484423	0.000778032	1	1	83	Pkm	0	1213.58	0.00012	9.932e-05	1.97	65.31
[R].ITSLEVENQNLR.[G]		0.000165929	0.000778032	1	1	70	Eef1d	0	1415.75	9.222e-05	3.984e-05	2.89	69.5
[K].LSVYTALQR.[Q]		0.00237061	0.000778032	1	1	13	Plec	0	1050.59	0.0001552	0.0003387	1.49	73.03
[K].LSVLDLSYNR.[L]		0.000641335	0.000778032	1	1	17	Cd14	0	1179.64	0.00012	0.0001223	2.48
[K].ISFDEFIK.[V]		0.00131766	0.000778032	1	1	18	Lcp1	0	998.519	0.0001515	0.0002095	1.27	83.2
[R].ISGDLEVLAEK.[C]		0.000290717	0.000778032	1	2	23	Anp32a	0	1173.64	9.222e-05	6.576e-05	2.59	75.08
[R].ISGETIFVTAPHEATAGIIGVNR.[K]		0.00374571	0.000778032	1	1	9	Cltc	0	2353.25	0.0001552	0.0005264	2.2	81.46
[R].ISGLIYEETR.[G]		8.15674e-05	0.000778032	1	1	398	H4c1	0	1180.62	9.222e-05	2.045e-05	2.5	71.94
[K].LSGSNPYTTVTPQIINSK.[W]		0.0011367	0.000778032	1	1	17	Actn4	0	1920.01	0.0001336	0.0001867	1.25	76.81
[R].ISLADIAQK.[L]		0.000635812	0.000778032	1	1	16	Psmd3	0	958.557	0.00012	0.0001216	1.73	74.42
[K].LSLDGQNIYNACCTLR.[I]	2xCarbamidomethylation [C12; C13]	0.000258887	0.000778032	1	1	21	Ptbp1	0	1897.89	9.222e-05	5.941e-05	1.97	78.7
[R].ISLGLPVGAVINCADNTGAK.[N]	1xCarbamidomethylation [C13]	4.82018e-06	0.000778032	1	1	82	Rpl23	0	1970.04	9.222e-05	1.357e-06	3.15	86.55
[R].ISLPLPTFSSLNLR.[E]		3.35412e-05	0.000778032	1	1	227	Vim	0	1557.9	9.222e-05	8.765e-06	3.36	92.42
[K].LSLQNCGLTEAGCGILPGMLR.[S]	2xCarbamidomethylation [C6; C13]	0.000633071	0.000778032	1	1	30	Rnh1	0	2260.12	0.00012	0.0001214	2.53	88.41
[R].LSLVCDSAPGPITMDLTGDLEALKK.[D]	1xCarbamidomethylation [C5]	0.000280423	0.000778032	1	1	6	Arhgdib	1	2644.36	9.222e-05	6.386e-05	3.1	89.54
[R].LSVLGAITSVQQR.[L]		0.00258266	0.000778032	1	1	22	Etf1	0	1371.8	0.0001552	0.0003673	1.34	81.71
[R].LSLVCDSAPGPITMDLTGDLEALKK.[D]	1xCarbamidomethylation [C5]; 1xOxidation [M14]	0.0011749	0.000778032	1	1	23	Arhgdib	1	2660.35	0.0001515	0.0001914	2.08	87.04
[R].LSPSPTSQR.[S]		0.00237061	0.000778032	1	1	33	Lmna	0	972.511	0.0001552	0.0003398	1.38	41.8
[R].LSSFIGAIAIGDLVK.[S]		0.00131133	0.000778032	1	1	16	Cct2	0	1503.88	0.0001515	0.0002082	1.54	92.92
[K].ISSLLEEQFQQGK.[L]		7.83948e-05	0.000778032	1	1	56	Rps8	0	1506.78	9.222e-05	1.971e-05	2.92	76.03
[K].ISSTLYQATAPVLTPAK.[I]		0.0020463	0.000778032	1	1	9	Krtcap2	0	1760.98	0.0001552	0.0002983	1	79.08
[K].ISSVQSIVPALEIANAHR.[K]		0.000297801	0.000778032	1	1	83	Hspd1	0	1905.06	9.222e-05	6.715e-05	3.63	81.17
[K].ISTEVGITNVDLSTVDKDQSIAPK.[T]		0.00162726	0.000778032	1	1	9	Rpn2	1	2530.32	0.0001515	0.0002471	1.6	78.99
[R].LSTPLQTNCTASESVVQSPSVATTASPATK.[E]	1xCarbamidomethylation [C9]	0.00340161	0.000778032	1	1	10	Aimp1	0	3033.5	0.0001552	0.0004769	1.25	77
[R].LSTPSPLDGTFCVDSIAALK.[A]	1xCarbamidomethylation [C12]	0.000661097	0.000778032	1	1	7	Trex1	0	2092.06	0.00012	0.0001251	1.34	89.87
[K].ISTSLPVLDLIDAIQPGSINYDLLK.[T]		0.000196013	0.000778032	1	1	62	Lcp1	0	2698.49	9.222e-05	4.631e-05	3.81	104.35
[K].LSVDLTAPLGVLQSK.[Q]		0.00049675	0.000778032	1	1	31	Mybbp1a	0	1540.89	0.00012	0.0001013	2.5	88.99
[R].LSVGLEDEQDLLEDLDR.[A]		3.08601e-05	0.000778032	1	1	18	Cth	0	1958.96	9.222e-05	8.092e-06	3.3	90.63
[K].LSPEELLLR.[W]		0.000740801	0.000778032	2	3	92	Lcp1; Pls3	0	1069.63	0.0001336	0.0001363	2.19	83.2
[R].ISEQFTAMFR.[R]		0.000472435	0.000778032	2	6	20	Tubb5; Tubb4b	0	1229.6	0.00012	9.722e-05	1.93	79.98
[R].LTSLVPFVDAFQLER.[A]		0.00378876	0.000778032	1	1	16	Eif3a	0	1734.94	0.0001552	0.0005315	1.46	95.04
[K].LTTPTYGDLNHLVSATMSGVTTCLR.[F]	1xCarbamidomethylation [C23]	0.000283811	0.000778032	2	5	43	Tubb5; Tubb4b	0	2708.34	9.222e-05	6.445e-05	2.18	90.13
[K].LVIVGDGACGK.[T]	1xCarbamidomethylation [C9]	0.000342941	0.000778032	2	2	105	Rhoa; Rhoc	0	1088.58	0.00012	7.556e-05	2.49	65.8
[K].LVLVGDGGTGK.[T]		0.000505161	0.000778032	1	1	101	Ran	0	1015.58	0.00012	0.0001025	1.53	66.6
[R].LVPGGGATEIELAK.[Q]		9.11505e-05	0.000778032	1	1	36	Cct8	0	1354.76	9.222e-05	2.271e-05	1.68	73.95
[K].LVPLLDTGDIIIDGGNSEYR.[D]		0.000220796	0.000778032	1	1	76	Pgd	0	2160.12	9.222e-05	5.166e-05	2.76	91.97
[K].IVPNILLEQGK.[A]		0.00197349	0.000778032	1	1	18	Cs	0	1223.74	0.0001552	0.0002893	1.81	78.74
[R].LVPTGLDFGQEGFTR.[F]		0.00268229	0.000778032	1	1	5	Nop2	0	1636.83	0.0001552	0.0003798	0.91	83.75
[K].IVQAEGEAEAAK.[M]		0.000906174	0.000778032	1	1	12	Phb2	0	1215.62	0.0001336	0.0001576	1.8	43.91
[R].LVQAFQFTDK.[H]		0.000195237	0.000778032	1	1	249	Prdx1	0	1196.63	9.222e-05	4.628e-05	2.46	75.88
[K].LVQDVANNTNEEAGDGTTTATVLAR.[S]		2.1594e-05	0.000778032	1	1	89	Hspd1	0	2560.25	9.222e-05	5.746e-06	3	73.92
[R].IVQEIPQLLDAAASPLIAEQEVLEALPK.[T]		0.000672699	0.000778032	1	1	15	Nceh1	0	2998.67	0.00012	0.0001267	2.94	103.8
[R].LVQSPNSYFMDVK.[C]		0.000301411	0.000778032	1	2	20	Rps27	0	1527.75	9.222e-05	6.786e-05	2.04	77.82
[K].IVLTNPVCTEVGEK.[I]	1xCarbamidomethylation [C8]	0.000106826	0.000778032	1	2	28	Eif2s3x	0	1558.81	9.222e-05	2.634e-05	1.22	75.34
[R].LVQSPNSYFMDVK.[C]	1xOxidation [M10]	0.000727855	0.000778032	1	2	10	Rps27	0	1543.75	0.0001336	0.0001345	2.14	74.37
[K].IVSLFAEHNDLQYAAPGGLIGVGTK.[I]		0.0023208	0.000778032	1	2	8	Eif2s3x	0	2570.36	0.0001552	0.0003329	1.73	85.98
[K].LVSIGAEEIVDGNAK.[M]		0.000352817	0.000778032	1	1	30	Actn4	0	1514.81	0.00012	7.746e-05	1.34	77
[R].LVSLIGSK.[T]		0.00309342	0.000778032	1	1	41	Psma1	0	816.519	0.0001552	0.0004362	1.35	69.62
[K].IVSNASCTTNCLAPLAK.[V]	2xCarbamidomethylation [C7; C11]	1.01217e-05	0.000778032	1	1	252	Gapdh	0	1819.9	9.222e-05	2.771e-06	2.63	71.72
[R].IVSQLLTLMDGLK.[Q]		0.00195325	0.000778032	1	1	11	Vcp	0	1430.83	0.0001552	0.0002871	0.98	93.04
[R].LVSSPCCIVTSTYGWTANMER.[I]	2xCarbamidomethylation [C6; C7]	0.0011367	0.000778032	1	1	14	Hsp90ab1	0	2432.1	0.0001336	0.0001871	1.38	84.99
[K].IVTLDSLEDSK.[L]		0.00364051	0.000778032	1	1	17	Slc7a2	0	1219.64	0.0001552	0.0005116	1.69	75.56
[R].LVTLEEFLR.[A]		0.00398968	0.000778032	1	1	2	Nucb2	0	1119.64	0.0001552	0.0005603	1.17	87.24
[R].LVTLPVSFAQLK.[N]		0.00111552	0.000778032	1	1	57	Lrrc59	0	1315.8	0.0001336	0.0001839	2.25	87
[K].LVVLGSGGVGK.[S]		0.0004513	0.000778032	1	2	45	Rap1b	0	985.604	0.00012	9.404e-05	2.08	69.72
[K].IVVNLTGR.[L]		0.00120309	0.000778032	1	1	98	Rps15a	0	871.536	0.0001515	0.000195	1.83	68.9
[K].LVRPPVQVYGIEGR.[Y]		0.00299243	0.000778032	1	1	7	Atp5po	0	1582.91	0.0001552	0.0004214	1.97	73.32
[R].ITSPLMEPSSIEK.[I]	1xOxidation [M6]	0.00234555	0.000778032	1	1	13	Psma5	0	1447.73	0.0001552	0.000337	1.69	71.36
[K].LVINGKPITIFQERDPTNIK.[W]	1xDeamidated [N/Q]	0.00401275	0.000778032	1	1	102	Gapdh	1	2297.29	0.0001552	0.0005645	3.79	78
[K].LVINGKPITIFQER.[D]		0.00403597	0.000778032	1	1	106	Gapdh	0	1627.95	0.0001552	0.0005665	1.96	77.96
[K].LTTPTYGDLNHLVSATMSGVTTCLR.[F]	1xCarbamidomethylation [C23]; 1xDeamidated [N10]	0.00197349	0.000778032	2	5	6	Tubb5; Tubb4b	0	2709.32	0.0001552	0.0002891	1.34	91.8
[K].LTTPTYGDLNHLVSATMSGVTTCLR.[F]	1xCarbamidomethylation [C23]; 1xOxidation [M17]	0.000897979	0.000778032	2	5	19	Tubb5; Tubb4b	0	2724.33	0.0001336	0.0001566	2.51	83.96
[R].LTVADALEPVQFEDGQK.[I]		0.00163541	0.000778032	1	1	14	Prkar1a	0	1859.94	0.0001515	0.0002484	1.54	84.58
[KR].LTVEDPVTVEYITR.[FY]		0.000250762	0.000778032	2	2	31	Psma8; Psma7	0	1634.86	9.222e-05	5.784e-05	2.46	81.94
[R].LTVLPPELGNLDLTGQK.[Q]		0.00361988	0.000778032	1	1	3	Rsu1	0	1808.02	0.0001552	0.0005069	1.3	89.56
[K].ITVPFLEQCPIR.[G]	1xCarbamidomethylation [C9]	0.0018556	0.000778032	1	1	7	Prep	0	1472.79	0.0001552	0.0002745	1.15	85.65
[R].LTVSSLQESGLK.[V]		0.000658232	0.000778032	1	1	16	Flna	0	1261.7	0.00012	0.0001249	1.83	71.86
[R].LTVVDTPGYGDAINCR.[D]	1xCarbamidomethylation [C15]	0.00262483	0.000778032	1	1	13	Septin2	0	1750.84	0.0001552	0.0003721	1.5	75.66
[K].ITVVGVGQVGMACAISILGK.[S]	1xCarbamidomethylation [C13]	0.00077778	0.000778032	1	1	14	Ldhb	0	1973.09	0.0001336	0.0001409	1.78	92.76
[R].LVAFCPFSSSQVALENANAVSEGVVHEDLR.[L]	1xCarbamidomethylation [C5]	0.000644117	0.000778032	1	1	6	Nop56	0	3245.59	0.00012	0.0001229	1.59	88.11
[K].LVAIVDVIDQNR.[A]		0.000118433	0.000778032	1	1	29	Rpl14	0	1354.77	9.222e-05	2.911e-05	2.43	84.03
[K].LVINGKPITIFQERDPTNIK.[W]		0.00200432	0.000778032	1	1	62	Gapdh	1	2296.3	0.0001552	0.000294	3.32	76.74
[R].LVAQLDTEGIGSLGPGYEDR.[H]		0.00137634	0.000778032	1	1	4	Igsf8	0	2090.04	0.0001515	0.0002161	0.73	82.6
[R].IVEPYIAWGYPNLK.[S]		0.000449431	0.000778032	1	1	9	Rpl7	0	1662.89	0.00012	9.381e-05	1.28	87.07
[K].LVFLGLDNAGK.[T]		0.000721479	0.000778032	1	2	23	Sar1a	0	1146.65	0.0001336	0.0001335	1.53	82.2
[K].LVFPQDLLEK.[G]		0.00403597	0.000778032	1	1	26	Hm13	0	1201.68	0.0001552	0.0005672	1.48	85.26
[K].IVFVPGCSVPLTIVK.[S]	1xCarbamidomethylation [C7]	0.000596063	0.000778032	1	1	27	Rars1	0	1628.94	0.00012	0.000116	1.71	88.04
[K].LVGDVDFEGVK.[K]		0.00366128	0.000778032	1	1	11	Mthfd2	0	1177.61	0.0001552	0.0005129	1.45	76.02
[K].IVLEDGTLHVTEGSGR.[Y]		0.00259663	0.000778032	1	1	6	Dpysl2	0	1682.87	0.0001552	0.0003694	2.23	70.94
[R].LVLEVAQHLGESTVR.[T]		0.0011103	0.000778032	1	1	50	Atp5f1b	0	1650.92	0.0001336	0.0001834	2.16	76.42
[K].LVILANNCPALR.[K]	1xCarbamidomethylation [C8]	6.25288e-05	0.000778032	1	1	172	Rpl30	0	1353.77	9.222e-05	1.59e-05	2.74	77.22
[R].IVLLDSSLEYK.[K]		0.000405362	0.000778032	1	1	15	Cct3	0	1279.71	0.00012	8.638e-05	1.89	81.27
[K].LVLLGESAVGK.[S]		0.000375028	0.000778032	1	3	51	Rab5c	0	1085.66	0.00012	8.118e-05	2.18	76.24
[K].IVILPDYLEIAR.[D]		0.00259663	0.000778032	1	1	23	Usp5	0	1414.83	0.0001552	0.0003696	0.82	90.19
[K].IVEIPFNSTNK.[Y]		0.00126188	0.000778032	1	1	30	Atp1a1	0	1261.68	0.0001515	0.0002026	1.6	75.02
[K].LSEQELEFR.[R]		0.00149568	0.000778032	1	1	10	Immt	0	1150.57	0.0001515	0.0002305	1.82	72.07
[R].LSEIDVSTEGVK.[G]		0.000226122	0.000778032	1	1	32	Efhd2	0	1276.66	9.222e-05	5.274e-05	2.72	70.2
[K].LSDLLAPISEQIQEVITFR.[E]		9.88359e-06	0.000778032	1	1	71	Cap1	0	2172.19	9.222e-05	2.706e-06	2.55	100.7
[K].LMDVGLIAIR.[-]		0.00223654	0.000778032	1	1	12	Stip1	0	1100.65	0.0001552	0.0003226	1.08	85.44
[R].LMEPIYLVEIQCPEQVVGGIYGVLNR.[K]	1xCarbamidomethylation [C12]; 1xOxidation [M2]	0.00017333	0.000778032	1	1	11	Eef2	0	3005.55	9.222e-05	4.145e-05	3.49	98.28
[R].IMGIPEDEQMGLLR.[V]	1xOxidation [M]	0.00178157	0.000778032	1	1	40	Myh9	0	1617.8	0.0001552	0.0002656	1.69	81.04
[R].IMNTFSVVPSPK.[V]		0.000266222	0.000778032	2	4	39	Tubb5; Tubb4b	0	1319.7	9.222e-05	6.108e-05	2.25	77.76
[R].IMNTFSVVPSPK.[V]	1xOxidation [M2]	0.000885846	0.000778032	2	4	49	Tubb5; Tubb4b	0	1335.7	0.0001336	0.000155	2.03	74.1
[R].IMNVIGEPIDER.[G]		0.000313782	0.000778032	1	1	40	Atp5f1b	0	1385.71	9.222e-05	7.019e-05	1.86	77.2
[R].IMNVIGEPIDER.[G]	1xOxidation [M2]	0.00201472	0.000778032	1	1	31	Atp5f1b	0	1401.7	0.0001552	0.0002951	1.37	72.47
[R].LMTDTINEPILLCR.[F]	1xCarbamidomethylation [C13]	0.000935542	0.000778032	1	1	4	NARS1	0	1688.87	0.0001336	0.0001613	1.75	84.23
[R].LMTDTINEPILLCR.[F]	1xCarbamidomethylation [C13]; 1xOxidation [M2]	0.000132873	0.000778032	1	1	18	NARS1	0	1704.87	9.222e-05	3.24e-05	1.95	81.04
[K].LNAFGNAFLNR.[F]		0.000155724	0.000778032	1	2	24	Ehd1	0	1236.65	9.222e-05	3.749e-05	2.34	79.02
[R].LNEAAAGLNQAATELVQASR.[G]		0.000155107	0.000778032	1	1	31	Tln1	0	2027.05	9.222e-05	3.744e-05	2.16	82.8
[R].IMDPNIVGNEHYDVAR.[G]	1xOxidation [M2]	0.000420655	0.000778032	1	1	7	Atp5f1b	0	1858.88	0.00012	8.895e-05	2.26	68.68
[K].LNEDMACSVAGITSDANVLTNELR.[L]	1xCarbamidomethylation [C7]	0.000112034	0.000778032	1	1	7	Psma4	0	2593.22	9.222e-05	2.758e-05	1.79	89.43
[K].LNGTDPEDVIR.[N]		0.000672699	0.000778032	1	2	47	Myl12b	0	1228.62	0.00012	0.0001266	2.22	69.87
[K].LNLAFIANLFNK.[Y]		0.000246798	0.000778032	1	1	40	Lcp1	0	1377.79	9.222e-05	5.697e-05	2.33	95.91
[K].LNIGDLQATK.[E]		0.00168534	0.000778032	1	1	3	Psmd13	0	1072.6	0.0001552	0.0002545	1.55	72.19
[R].LNILDTLSK.[F]		0.00268229	0.000778032	1	1	19	Psmd2	0	1016.6	0.0001552	0.0003801	1.24	81.59
[R].LNIISNLDCVNEVIGIR.[Q]	1xCarbamidomethylation [C9]	0.00161916	0.000778032	1	2	16	Ppp2r1a	0	1942.04	0.0001515	0.0002462	1.14	91.66
[R].LNLNNTVLSK.[R]		0.00200432	0.000778032	1	1	3	Eprs1	0	1115.64	0.0001552	0.000293	1.22	71.07
[R].LNIPVNQVNPR.[D]		0.000721479	0.000778032	1	1	30	Atp1a1	0	1263.72	0.0001336	0.0001336	1.87	71.81
[R].INISEGNCPER.[I]	1xCarbamidomethylation [C8]	0.00217852	0.000778032	2	3	33	Pcbp2; Pcbp1	0	1288.6	0.0001552	0.0003147	1.46	49.73
[K].LNISFPATGCQK.[L]	1xCarbamidomethylation [C10]	0.000494672	0.000778032	1	1	19	Rps6	0	1335.67	0.00012	0.0001007	2.49	75.32
[R].LNMEAINYMAADGDFK.[I]		0.000126194	0.000778032	1	1	18	Lgals1	0	1802.81	9.222e-05	3.082e-05	2.04	84.32
[R].LNMEAINYMAADGDFK.[I]	1xOxidation [M]	3.76309e-05	0.000778032	1	1	87	Lgals1	0	1818.8	9.222e-05	9.769e-06	2.57	79.41
[R].INEILSNALK.[R]		0.000902065	0.000778032	1	1	27	Hnrnpm	0	1114.65	0.0001336	0.0001572	1.44	75.06
[R].LNMEAINYMAADGDFK.[I]	2xOxidation [M3; M9]	0.000379649	0.000778032	1	1	23	Lgals1	0	1834.8	0.00012	8.198e-05	1.98	73.65
[K].LMDLDVEQLGIPEQEYSCVIK.[M]	1xCarbamidomethylation [C18]; 1xOxidation [M2]	0.000445718	0.000778032	1	1	8	Pcna	0	2495.2	0.00012	9.316e-05	2.29	88.11
[R].LMDDLDRNKDQEVNFQEYVAFLGALALIYNEALK.[-]		0.00250066	0.000778032	1	1	5	S100a6	2	3958.99	0.0001552	0.0003565	2.52	105.89
[R].ILSISADIETIGEILKK.[I]		0.00174585	0.000778032	1	1	10	Hnrnpk	1	1843.08	0.0001552	0.0002617	1.62	97.99
[K].LISLSAQNLVDCSNEEK.[Y]	1xCarbamidomethylation [C12]	0.000242899	0.000778032	1	1	32	Ctss	0	1919.94	9.222e-05	5.632e-05	1.42	79.2
[R].LISLTDENALAGNEELTVK.[I]		1.13108e-05	0.000778032	1	1	61	Hsp90b1	0	2030.07	9.222e-05	3.08e-06	2.92	83.44
[R].LLSPGSVMLVSAR.[S]		0.00338253	0.000778032	1	1	2	Spr	0	1329.76	0.0001552	0.0004749	0.78	81.71
[R].LISQIVSSITASLR.[F]		0.000297801	0.000778032	1	4	94	Tuba4a	0	1487.88	9.222e-05	6.719e-05	1.75	92.57
[K].LISWYDNEYGYSNR.[V]		2.70733e-05	0.000778032	1	1	65	Gapdh	0	1779.8	9.222e-05	7.127e-06	1.99	79.37
[K].LITEDVQGK.[N]		0.00156372	0.000778032	1	1	33	Rps3a	0	1002.55	0.0001515	0.0002389	1.1	51.35
[K].ILTFDQLALESPK.[G]		6.55776e-05	0.000778032	1	1	106	Rpl18	0	1474.82	9.222e-05	1.664e-05	2.38	85.69
[R].LLTGNDCDVLASELR.[G]	1xCarbamidomethylation [C7]	6.03356e-05	0.000778032	1	1	21	Rnf213	0	1675.83	9.222e-05	1.533e-05	2.46	80.69
[R].LLTGNDCDVLASELR.[G]	1xCarbamidomethylation [C7]; 1xDeamidated [N5]	0.00177256	0.000778032	1	1	1	Rnf213	0	1676.82	0.0001552	0.0002653	1.81
[R].IITLAGPTNAIFK.[A]		0.000222557	0.000778032	1	1	23	Pcbp2	0	1358.8	9.222e-05	5.2e-05	2.26	83.79
[K].LMDLDVEQLGIPEQEYSCVIK.[M]	1xCarbamidomethylation [C18]	0.000324067	0.000778032	1	1	13	Pcna	0	2479.21	9.222e-05	7.225e-05	2.27	91.26
[R].LITLEEEMTK.[Y]		0.000831661	0.000778032	1	1	11	P4hb	0	1206.63	0.0001336	0.0001484	1.3	75.4
[R].IITLTGPTNAIFK.[A]		0.000854403	0.000778032	1	1	50	Pcbp1	0	1388.81	0.0001336	0.0001513	2.83	83.6
[R].IITITGTQDQIQNAQYLLQNSVK.[Q]		0.000140462	0.000778032	1	1	34	Hnrnpk	0	2589.39	9.222e-05	3.407e-05	2.7	87.98
[K].LITPAVVSER.[L]		0.00114207	0.000778032	1	1	157	Rps25	0	1084.64	0.0001336	0.0001877	1.51	71.58
[R].ILVATNLFGR.[G]		0.000744079	0.000778032	2	2	59	Ddx39b; Ddx39a	0	1103.66	0.0001336	0.0001366	1.4	82.39
[R].LIVDEAINEDNSVVSLSQPK.[M]		6.83411e-06	0.000778032	1	1	56	Vcp	0	2170.12	9.222e-05	1.897e-06	2.95	83.21
[K].IIVDELKQEVISTSSK.[A]		0.000328016	0.000778032	1	1	37	Rack1	1	1789	9.222e-05	7.28e-05	2.99	76.98
[R].LIVENLSSR.[CV]		0.00413042	0.000778032	1	3	91	Srsf6	0	1030.59	0.0001552	0.0005809	1.69	69.62
[K].LLVPSPEGMSEIYLR.[C]		0.00103046	0.000778032	1	1	4	Fermt3	0	1703.9	0.0001336	0.0001733	1	88.08
[R].IIYGGSVTGATCK.[E]	1xCarbamidomethylation [C12]	8.93602e-05	0.000778032	1	1	37	Tpi1	0	1326.67	9.222e-05	2.23e-05	1.95	64.04
[K].LLYNNVSNFGR.[L]		0.000358598	0.000778032	1	1	16	Cltc	0	1296.67	0.00012	7.843e-05	1.43	74.19
[K].ILYSQCGDVMR.[A]	1xCarbamidomethylation [C6]	0.000379649	0.000778032	1	1	43	Myl6	0	1341.63	0.00012	8.204e-05	1.34	69.14
[R].ILTIHPQVLSSLSQAAEK.[H]		0.00283246	0.000778032	1	1	1	Rnf213	0	1935.09	0.0001552	0.0003995	1.85	79.73
[K].LNNLVLFDK.[A]		0.00197349	0.000778032	1	1	54	Rps25	0	1075.61	0.0001552	0.000289	1.96	79
[R].INPDGSQSVVEVPYAR.[S]		0.00134337	0.000778032	1	1	17	Cnpy2	0	1730.87	0.0001515	0.0002124	1.67	74.89
[K].LNPQTGLIDYDQLALTAR.[L]		0.000979422	0.000778032	1	1	6	Shmt2	0	2002.06	0.0001336	0.0001671	1.95	86.2
[R].IQEAGTEVVK.[A]		0.00328896	0.000778032	1	1	23	Mdh2	0	1073.58	0.0001552	0.0004613	1.83	46.67
[K].LQEEMLQREEAESTLQSFR.[Q]	1xOxidation [M5]	0.000422393	0.000778032	1	1	12	Vim	1	2340.11	0.00012	8.924e-05	2.19	73.69
[K].LQELQVNLVR.[S]		0.0034596	0.000778032	1	1	3	Hal	0	1211.71	0.0001552	0.0004869	1.31	76.35
[K].IQEYNVLLDTLSR.[A]		0.000842944	0.000778032	1	1	9	Lrpap1	0	1563.84	0.0001336	0.0001498	1.34	86.32
[K].IQGLTVEQAEAVVR.[L]		0.000585942	0.000778032	1	1	19	Dync1h1	0	1512.84	0.00012	0.0001146	1.67	77.72
[K].LQLEYCNLTATSCEPLASVLR.[V]	2xCarbamidomethylation [C6; C13]	0.000515899	0.000778032	1	1	20	Rnh1	0	2438.21	0.00012	0.000104	2.53	89.09
[R].IQLLEEELDRAQEQLATALQNLEEAEKAADESER.[G]		0.000179631	0.000778032	1	1	2	Tpm4	2	3882.92	9.222e-05	4.289e-05	2.8	103.01
[K].LQLQEQLQAETELCAEAEELR.[A]	1xCarbamidomethylation [C14]	0.00351873	0.000778032	1	1	22	Myh9	0	2501.22	0.0001552	0.0004942	1.16	86.38
[KR].IQLWDTAGQER.[FY]		0.000873901	0.000778032	6	24	7	Rab10; Rab1A; Rab14; Rab1b; Rab8b; Rab8a	0	1316.66	0.0001336	0.0001539	1.48	74.19
[K].LQMEAGLCEEQLNQADALLQSDIR.[L]	1xCarbamidomethylation [C8]; 1xOxidation [M3]	0.000638567	0.000778032	1	1	4	Plec	0	2761.31	0.00012	0.0001222	1.58	85.92
[K].LQMEAPHIIVGTPGR.[V]		0.00224836	0.000778032	1	1	24	Eif4a1	0	1618.87	0.0001552	0.0003238	1.91	74.85
[K].IQDKEGIPPDQQR.[L]		0.00171097	0.000778032	1	4	511	Rps27a	1	1523.78	0.0001552	0.0002568	2.07	43.87
[K].LQMEAPHIIVGTPGR.[V]	1xOxidation [M3]	0.000910303	0.000778032	1	1	61	Eif4a1	0	1634.87	0.0001336	0.0001585	2.71	68.66
[K].LQPSSSPETGLDPFPSR.[I]		0.00248729	0.000778032	1	1	4	Atxn2l	0	1814.89	0.0001552	0.0003552	0.97	77.64
[R].IQQEIAVQNPLVSER.[L]		0.000156964	0.000778032	1	1	21	Otub1	0	1723.93	9.222e-05	3.776e-05	2.52	77.11
[K].LQQLPADFGR.[L]		0.00328896	0.000778032	1	1	13	Lrrc59	0	1144.61	0.0001552	0.0004607	1.96	95.95
[K].IQQLTALGAAQATVK.[A]		0.00271158	0.000778032	1	1	19	Pfdn5	0	1512.87	0.0001552	0.0003835	1.47	74.7
[R].LQSIGTENTEENRR.[F]		0.00359939	0.000778032	1	1	16	Aldoa	1	1646.81	0.0001552	0.0005054	2.73	43.29
[K].LQVELDSVTGLLSQSDSK.[S]		4.43488e-06	0.000778032	1	1	71	Myh9	0	1919	9.222e-05	1.251e-06	2.64	87.85
[R].LQVSNVLSQPLAQAAVK.[L]		0.00206767	0.000778032	1	1	52	Rpn2	0	1766.02	0.0001552	0.0003018	1.85	81.86
[R].IQYQLVDISQDNALRDEMR.[T]		0.00342082	0.000778032	1	1	20	Sh3bgrl3	1	2307.14	0.0001552	0.0004803	2.87	80.35
[K].IRELETQISELQEDLESER.[A]		0.00300899	0.000778032	1	1	4	Myh9	1	2317.15	0.0001552	0.0004226	2.25	84.06
[R].ISAFGYLECSAK.[T]	1xCarbamidomethylation [C9]	0.000225225	0.000778032	1	1	28	Rhoc	0	1345.65	9.222e-05	5.249e-05	2.34	77.96
[K].LSDGVAVLK.[V]		0.00323425	0.000778032	1	1	58	Hspd1	0	901.535	0.0001552	0.0004538	2.24	67.47
[K].LQNVQIALDYLR.[H]		0.00073754	0.000778032	1	1	18	Plec	0	1445.81	0.0001336	0.0001355	2.45	84.54
[K].LQDAEIAR.[L]		0.00160309	0.000778032	1	1	324	S100a6	0	915.489	0.0001515	0.000244	1.67	46.3
[K].IQALQQQADDAEDRAQGLQR.[E]		0.00233314	0.000778032	1	1	28	Tpm4	1	2254.12	0.0001552	0.0003346	2.32	68.02
[R].LQAALDNEAGGRPAMEPGNGSLDLGGDAAGR.[S]	1xDeamidated [N]; 1xOxidation [M15]	0.00381051	0.000778032	1	1	13	Hnrnpu	0	2997.4	0.0001552	0.0005356	1.51	73.79
[K].LNSIEFADTIK.[Q]		0.000850563	0.000778032	1	1	21	Tfrc	0	1250.66	0.0001336	0.0001504	2	77.17
[K].LNSNTQVVLLSATMPSDVLEVTK.[K]		0.000434782	0.000778032	1	1	26	Eif4a1	0	2459.31	0.00012	9.119e-05	1.49	90.92
[K].LNSNTQVVLLSATMPSDVLEVTK.[K]	1xOxidation [M14]	0.000209691	0.000778032	1	1	17	Eif4a1	0	2475.3	9.222e-05	4.928e-05	3.17	87.17
[K].LNVAPVSDIIEIK.[S]		0.000342941	0.000778032	1	1	37	Etfa	0	1410.82	0.00012	7.567e-05	1.96	85.2
[R].INVYYNEATGGK.[Y]		0.000432988	0.000778032	1	1	14	Tubb4b	0	1328.65	0.00012	9.103e-05	1.37	65.39
[R].LPAAGVGDMVMATVK.[K]		0.000293059	0.000778032	1	1	7	Rpl23	0	1459.76	9.222e-05	6.634e-05	2.51	81.95
[R].LPACVVDCGTGYTK.[L]	2xCarbamidomethylation [C4; C8]	0.000241935	0.000778032	1	1	26	Actr3	0	1540.71	9.222e-05	5.61e-05	1.35	67.91
[R].IPDQLVILDMK.[H]		0.000939826	0.000778032	1	1	19	Tmed10	0	1284.72	0.0001336	0.0001621	1.48	85.79
[R].IPDVQYVNRPFPDSEHEAR.[H]		0.00238326	0.000778032	1	1	3	Acod1	0	2269.1	0.0001552	0.0003404	2.06	70.14
[K].IPDWFLNR.[Q]		0.00347918	0.000778032	1	1	53	Rps18	0	1060.56	0.0001552	0.0004895	1.58	83.24
[K].LPFAAAQIGNSFR.[N]		0.000699659	0.000778032	1	1	15	Gars1	0	1391.74	0.0001336	0.0001304	1.72	81.31
[K].LPFPIIDDK.[G]		0.0041786	0.000778032	1	1	18	Prdx6	0	1057.59	0.0001552	0.0005882	1.61	83.34
[R].LPFTALGSGQGAAVALLEDR.[F]		0.00275619	0.000778032	1	1	16	Psmb10	0	1986.07	0.0001552	0.0003905	1.7	89.95
[K].IPGGIIEDSCVLR.[G]	1xCarbamidomethylation [C10]	0.000169926	0.000778032	1	1	31	Cct3	0	1428.75	9.222e-05	4.066e-05	2.64	79.12
[K].IPIFSAAGLPHNEIAAQICR.[Q]	1xCarbamidomethylation [C19]	0.00187466	0.000778032	1	2	7	Atp6v1b2	0	2178.15	0.0001552	0.0002777	1.41	82.35
[K].LPIPDSQVLTINPALPVEDAAEDYAR.[K]		0.000352817	0.000778032	1	1	24	Pgls	0	2807.45	0.00012	7.745e-05	1.68	93.87
[R].LPLQLDDAIRPEVEGEEDGR.[A]		0.00330743	0.000778032	1	1	11	Dars1	0	2251.12	0.0001552	0.0004636	1.4	80.28
[K].LPNFGFVVFDDSEPVQK.[V]		0.000168583	0.000778032	1	1	5	G3bp1	0	1937.96	9.222e-05	4.035e-05	2.41	91.17
[K].LPNVALDLLR.[L]		0.00376717	0.000778032	1	1	28	Mybbp1a	0	1123.68	0.0001552	0.0005298	1.25	86.4
[K].LPQLPITNFSR.[D]		0.000424139	0.000778032	1	1	45	Flna	0	1285.73	0.00012	8.953e-05	1.93	82.78
[R].IPSAVGYQPTLATDMGTMQER.[I]		0.000370468	0.000778032	1	1	12	Atp5f1b	0	2266.08	0.00012	8.036e-05	1.82	81.05
[R].LPSEGPQPAHVVVGDVR.[Q]		0.000712034	0.000778032	1	1	5	Blvrb	0	1756.93	0.0001336	0.0001321	2.1	68.56
[R].LPVDVAYQR.[G]		0.00401275	0.000778032	1	1	19	Plec	0	1060.58	0.0001552	0.0005661	0.72	69.58
[R].LPVVIGGLLDVDCSEDVIK.[N]	1xCarbamidomethylation [C13]	0.00295962	0.000778032	1	1	13	Cltc	0	2041.09	0.0001552	0.0004174	1.29	93.42
[R].LQAALDNEAGGRPAMEPGNGSLDLGGDAAGR.[S]		0.000529122	0.000778032	1	1	13	Hnrnpu	0	2980.42	0.00012	0.0001062	1.72	75.6
[R].LVVPASQCGSLIGK.[G]	1xCarbamidomethylation [C8]	0.000325377	0.000778032	1	2	32	Pcbp2	0	1428.79	9.222e-05	7.249e-05	1.85	74.57
[R].LLRDYQELMNTK.[L]		0.00361988	0.000778032	1	1	8	Krt2	1	1523.79	0.0001552	0.0005096	2.41	72.29
[R].LVVPATQCGSLIGK.[G]	1xCarbamidomethylation [C8]	0.000252768	0.000778032	1	1	29	Pcbp1	0	1442.8	9.222e-05	5.821e-05	1.66	75.7
[K].IWCFGPDGTGPNILTDITK.[G]	1xCarbamidomethylation [C3]	0.00314539	0.000778032	1	1	3	Eef2	0	2105.04	0.0001552	0.000442	1.51	92.46
[K].MLSPEQLTIFR.[G]	1xOxidation [M1]	0.00165186	0.000778032	1	1	11	Vwa5a	0	1350.71	0.0001552	0.0002501	1.25	82.58
[K].MLVDDIGDVTITNDGATILK.[L]		0.00338253	0.000778032	1	1	10	Tcp1	0	2104.08	0.0001552	0.0004743	0.99	89.68
[K].MLVDDIGDVTITNDGATILK.[L]	1xOxidation [M1]	9.59748e-05	0.000778032	1	1	42	Tcp1	0	2120.08	9.222e-05	2.388e-05	2.1	87.19
[K].MIVECVMNNATCTR.[V]	2xCarbamidomethylation [C5; C12]	0.000611616	0.000778032	1	1	17	Fabp5	0	1698.74	0.00012	0.0001181	1.52	75
[K].MIVECVMNNATCTR.[V]	2xCarbamidomethylation [C5; C12]; 1xOxidation [M]	0.000216456	0.000778032	1	1	32	Fabp5	0	1714.74	9.222e-05	5.076e-05	1.71	70.9
[-].MMCGAPSATMPATAETQEVADQVK.[S]	1xAcetyl [N-Term]; 1xCarbamidomethylation [C3]; 2xOxidation [M2; M10]	0.00129876	0.000778032	1	1	19	Cstb	0	2598.12	0.0001515	0.0002069	1.89	79.78
[-].MMLGPEGGEGYVVK.[L]	1xMet-loss+Acetyl [N-Term]	0.00157151	0.000778032	1	1	15	Hnrnpf	0	1377.67	0.0001515	0.0002406	1.86	85.72
[-].MMLGPEGGEGYVVK.[L]	1xOxidation [M2]; 1xMet-loss+Acetyl [N-Term]	0.000201533	0.000778032	1	1	22	Hnrnpf	0	1393.67	9.222e-05	4.749e-05	2.42	79.46
[-].MNDTVTIR.[T]	1xAcetyl [N-Term]	0.00242167	0.000778032	1	1	19	Rps24	0	991.488	0.0001552	0.0003466	1.84	77.16
[R].MNVLADALK.[S]		0.000806001	0.000778032	1	1	33	Rps15a	0	974.534	0.0001336	0.0001448	1.79	76.73
[R].MNVLADALK.[S]	1xOxidation [M1]	0.00174585	0.000778032	1	1	20	Rps15a	0	990.529	0.0001552	0.0002619	1.88	72.33
[K].MLSCAGADR.[L]	1xCarbamidomethylation [C4]; 1xOxidation [M1]	0.00410657	0.000778032	1	2	32	Rpl10	0	996.424	0.0001552	0.0005783	1.47	40.47
[-].MPEEVHHGEEEVETFAFQAEIAQLMSLIINTFYSNK.[E]	1xMet-loss [N-Term]	0.000922823	0.000778032	1	1	2	Hsp90ab1	0	4050.94	0.0001336	0.0001597	1.79	106.6
[-].MPEFLEDPSVLTK.[D]	1xMet-loss [N-Term]	0.00166016	0.000778032	1	2	14	Tmpo	0	1374.72	0.0001552	0.0002511	2.18	80.72
[-].MPFVELETNLPASR.[I]	1xMet-loss [N-Term]	0.00107955	0.000778032	1	1	10	Ddt	0	1472.77	0.0001336	0.00018	0.82	79.61
[-].MPGGLLLGDEAPNFEANTTIGR.[I]	1xMet-loss [N-Term]	2.6753e-05	0.000778032	1	1	46	Prdx6	0	2142.08	9.222e-05	7.054e-06	1.93	85.28
[-].MPMFIVNTNVPR.[A]	1xMet-loss [N-Term]	0.000708917	0.000778032	1	1	18	Mif	0	1287.69	0.0001336	0.000132	1.76	78.18
[-].MPMFIVNTNVPR.[A]	1xOxidation [M3]; 1xMet-loss [N-Term]	0.00256878	0.000778032	1	1	36	Mif	0	1303.68	0.0001552	0.0003642	1.76	74.05
[-].MQNDAGEFVDLYVPR.[K]	1xAcetyl [N-Term]	2.45564e-06	0.000778032	1	1	32	Rps21	0	1795.83	9.222e-05	7.099e-07	4.05	95.82
[K].MQQNIQELEEQLEEEESAR.[Q]		0.000196792	0.000778032	1	1	50	Myh9	0	2333.06	9.222e-05	4.657e-05	3.12	83.37
[K].MQQNIQELEEQLEEEESAR.[Q]	1xOxidation [M1]	0.00311063	0.000778032	1	1	10	Myh9	0	2349.05	0.0001552	0.0004371	1.26	81.77
[R].MQQQLDEYQELLDIK.[L]		0.00196334	0.000778032	1	1	16	Lmna	0	1893.93	0.0001552	0.0002881	1.89	85.69
[-].MSAAEEVDGLGVVRPHYGSVLDNER.[L]	1xMet-loss+Acetyl [N-Term]	0.000288396	0.000778032	1	1	17	Iqgap1	0	2611.27	9.222e-05	6.534e-05	2.91	79.61
[-].MSAAEEVDGLGVVRPHYGSVLDNER.[L]	1xDeamidated [N23]; 1xMet-loss+Acetyl [N-Term]	0.00239598	0.000778032	1	1	6	Iqgap1	0	2612.26	0.0001552	0.0003429	2.39
[-].MPEEVHHGEEEVETFAFQAEIAQLMSLIINTFYSNK.[E]	1xDeamidated [Q]; 1xMet-loss [N-Term]	0.000149074	0.000778032	1	1	2	Hsp90ab1	0	4051.93	9.222e-05	3.608e-05	3.16	106.68
[-].MSASVVSVISR.[F]	1xMet-loss+Acetyl [N-Term]	0.00102096	0.000778032	1	1	18	Dad1	0	1046.58	0.0001336	0.0001725	2.21	83.59
[K].MLQTSSVLVSGLR.[G]		0.00227221	0.000778032	1	1	11	Uba1	0	1390.77	0.0001552	0.0003269	1.56	78.89
[R].MLPTIIADNAGYDSADLVAQLR.[A]		0.000259922	0.000778032	1	1	20	Cct2	0	2347.2	9.222e-05	5.973e-05	2.17	91.67
[-].MDGIVPDIAVGTK.[R]	1xAcetyl [N-Term]	0.000705816	0.000778032	1	1	24	Ptbp1	0	1357.7	0.0001336	0.0001314	1.94	94.66
[-].MDQVMQFVEPSR.[Q]	1xAcetyl [N-Term]	9.00721e-05	0.000778032	1	1	17	Sec61g	0	1508.69	9.222e-05	2.245e-05	2.23	97.3
[-].MEADGLGCAVCVLTGASR.[G]	2xCarbamidomethylation [C8; C11]	0.000806001	0.000778032	1	1	14	Spr	0	1866.85	0.0001336	0.0001448	1.95	90.96
[-].MEALILEPSLYTVK.[A]	1xAcetyl [N-Term]	0.000979422	0.000778032	1	1	24	Copz1	0	1648.89	0.0001336	0.0001669	1.95	103.05
[-].MEDSMDMDMSPLRPQNYLFGCELK.[A]	1xAcetyl [N-Term]; 1xCarbamidomethylation [C21]; 3xOxidation [M5; M7; M9]	0.00170237	0.000778032	1	1	9	Npm1	0	2997.24	0.0001552	0.000256	2.33	88.51
[-].MEEEIAALVIDNGSGMCK.[A]	1xCarbamidomethylation [C17]; 1xMet-loss+Acetyl [N-Term]	1.48962e-06	0.000778032	1	1	219	Actg1	0	1877.86	9.222e-05	4.385e-07	3.2	96.64
[-].MEEEIAALVIDNGSGMCK.[A]	1xCarbamidomethylation [C17]; 1xDeamidated [N12]; 1xMet-loss+Acetyl [N-Term]	6.83411e-06	0.000778032	1	1	71	Actg1	0	1878.85	9.222e-05	1.896e-06	2.98	97.58
[-].MEEEIAALVIDNGSGMCK.[A]	1xCarbamidomethylation [C17]; 1xOxidation [M16]; 1xMet-loss+Acetyl [N-Term]	2.94727e-06	0.000778032	1	1	344	Actg1	0	1893.86	9.222e-05	8.471e-07	3.04	94.21
[-].MEEEIAALVIDNGSGMCK.[A]	1xAcetyl [N-Term]; 1xCarbamidomethylation [C17]	0.000957192	0.000778032	1	1	3	Actg1	0	2008.9	0.0001336	0.000164	1.74	101.81
[-].MEEEIAALVIDNGSGMCKAGFAGDDAPR.[A]	1xCarbamidomethylation [C17]; 1xOxidation [M16]; 1xMet-loss+Acetyl [N-Term]	0.00176361	0.000778032	1	1	7	Actg1	1	2851.29	0.0001552	0.0002636	1.41	89.8
[-].MEEIGILVEK.[I]	1xAcetyl [N-Term]	0.00215581	0.000778032	1	1	5	Psmc4	0	1202.63	0.0001552	0.000312	1.68	95.66
[R].MLPTIIADNAGYDSADLVAQLR.[A]	1xOxidation [M1]	8.93602e-05	0.000778032	1	1	32	Cct2	0	2363.19	9.222e-05	2.233e-05	2.12	90
[-].MEEVVIAGMSGK.[L]	1xAcetyl [N-Term]	0.00031632	0.000778032	1	1	25	Fasn	0	1292.62	9.222e-05	7.076e-05	2.03	92.71
[K].MFVLDEADEMLSR.[G]		4.46304e-05	0.000778032	1	2	38	Eif4a1	0	1555.71	9.222e-05	1.149e-05	1.53	88.79
[K].MFVLDEADEMLSR.[G]	1xOxidation [M1]	1.55974e-05	0.000778032	1	2	86	Eif4a1	0	1571.71	9.222e-05	4.189e-06	2.35	84.82
[-].MGENADGDQVMENLLQLR.[C]	1xMet-loss+Acetyl [N-Term]	6.82314e-05	0.000778032	1	1	24	Ifit1	0	1943.91	9.222e-05	1.727e-05	2.77	97.08
[R].MGESDDSILR.[L]		0.00334474	0.000778032	1	1	5	Rps21	0	1122.51	0.0001552	0.0004691	1.6	66.47
[-].MGVQVETISPGDGR.[T]	1xMet-loss [N-Term]	0.00023066	0.000778032	1	1	114	Fkbp1a	0	1314.66	9.222e-05	5.366e-05	2.89	65
[R].MIAGQVLDINLAAEPK.[V]		0.000944133	0.000778032	1	1	7	Hnrnpc	0	1682.91	0.0001336	0.0001625	1.3	84.94
[R].MIAGQVLDINLAAEPK.[V]	1xOxidation [M1]	2.63318e-05	0.000778032	1	1	21	Hnrnpc	0	1698.91	9.222e-05	6.947e-06	3.11	82.56
[K].MLLDPMGGIVMTNDGNAILR.[E]	3xOxidation [M1; M6; M11]	0.00193325	0.000778032	1	1	7	Cct3	0	2179.06	0.0001552	0.0002846	1.19	82.62
[R].MLITIMGTVKPNANR.[I]	1xOxidation [M1]	0.0035588	0.000778032	1	1	4	Lgals3	0	1674.9	0.0001552	0.0004988	1.71	73.03
[K].MINLSVPDTIDER.[TA]		4.51647e-05	0.000778032	2	2	173	Lcp1; Pls3	0	1502.75	9.222e-05	1.165e-05	2.93	81.3
[K].MINLSVPDTIDER.[TA]	1xOxidation [M1]	8.35323e-05	0.000778032	2	2	161	Lcp1; Pls3	0	1518.75	9.222e-05	2.088e-05	2.67	78.81
[-].MEGPLSVFGDR.[S]	1xAcetyl [N-Term]	0.000939826	0.000778032	1	1	4	Tcp1	0	1249.59	0.0001336	0.0001622	1.73	96.37
[K].MDELQLFR.[G]	1xOxidation [M1]	0.00195325	0.000778032	1	1	11	Vcp	0	1067.52	0.0001552	0.0002873	1.63	78.14
[-].MSDAAVDTSSEITTK.[D]	1xMet-loss+Acetyl [N-Term]	1.56594e-05	0.000778032	1	1	208	Ptma	0	1466.69	9.222e-05	4.215e-06	3.55	72.36
[-].MSEAAPAAPAAAPPAEK.[A]	1xMet-loss+Acetyl [N-Term]	3.47605e-05	0.000778032	1	1	61	H1-2	0	1490.75	9.222e-05	9.048e-06	2.4	70.18
[K].MSVQPTVSLGGFEITPPVVLR.[L]		3.68047e-06	0.000778032	1	1	100	Npm1	0	2227.22	9.222e-05	1.046e-06	3.74	93.94
[K].MSVQPTVSLGGFEITPPVVLR.[L]	1xOxidation [M1]	2.6647e-05	0.000778032	1	1	182	Npm1	0	2243.21	9.222e-05	7.006e-06	3.49	92.61
[K].MSVQPTVSLGGFEITPPVVLR.[L]	1xDeamidated [Q4]; 1xOxidation [M1]	0.00347918	0.000778032	1	1	12	Npm1	0	2244.19	0.0001552	0.0004889	2.51
[-].MSVTLQTVLYSLQEEQAR.[L]	1xMet-loss+Acetyl [N-Term]	1.30473e-05	0.000778032	1	1	19	Ifi35	0	2007.04	9.222e-05	3.538e-06	2.66	101.77
[-].MSVVGLDVGSQSCYIAVAR.[A]	1xCarbamidomethylation [C13]; 1xMet-loss+Acetyl [N-Term]	0.000881844	0.000778032	1	1	17	Hsph1	0	1922.96	0.0001336	0.0001549	1.25	92.02
[-].MSYTPGIGGDSAQLAQR.[I]	1xMet-loss+Acetyl [N-Term]	0.00278641	0.000778032	1	1	9	Stx7	0	1662.81	0.0001552	0.0003931	1.36	79.32
[-].MTAAENVCYTLINVPMDSEPPSEISLK.[N]	1xCarbamidomethylation [C8]; 1xOxidation [M16]; 1xMet-loss+Acetyl [N-Term]	0.00295962	0.000778032	1	1	2	Copb1	0	2936.39	0.0001552	0.0004177	1.5	94.36
[-].MTASSVLLHTGQK.[M]	1xMet-loss+Acetyl [N-Term]	0.000141581	0.000778032	1	1	28	Akr1a1	0	1283.7	9.222e-05	3.433e-05	2.61	70.67
[-].MTATLRPYLSAVR.[A]	1xMet-loss+Acetyl [N-Term]	0.000220796	0.000778032	1	1	62	Arpc4	0	1389.78	9.222e-05	5.159e-05	3.05	80.29
[-].MTDAAVSFAK.[D]	1xMet-loss+Acetyl [N-Term]	0.000897979	0.000778032	1	1	22	Slc25a5	0	951.478	0.0001336	0.0001565	2.7	76.87
[R].MTDQEAIQDLWQWR.[K]	1xOxidation [M1]	5.27222e-05	0.000778032	1	1	13	Npm1	0	1835.84	9.222e-05	1.349e-05	2.39	87.58
[-].MSVPAFIDISEEDQAAELR.[A]	1xMet-loss+Acetyl [N-Term]	1.30992e-05	0.000778032	1	1	13	Eif3m	0	2031.99	9.222e-05	3.551e-06	2.34	97.6
[-].MTEFWLISAPGEK.[T]	1xMet-loss+Acetyl [N-Term]	0.00281701	0.000778032	1	1	5	Atp6v1c1	0	1419.72	0.0001552	0.0003984	1.18	98.02
[-].MTEWEAATPAVAETPDIK.[L]	1xMet-loss+Acetyl [N-Term]	2.18525e-05	0.000778032	1	1	22	Rps5	0	1870.91	9.222e-05	5.806e-06	2.95	88.33
[K].MTNGFSGADLTEICQR.[A]	1xCarbamidomethylation [C14]	0.00031888	0.000778032	1	1	14	Vcp	0	1799.81	9.222e-05	7.117e-05	1.87	77.69
[K].MTQIMFEAFNTPAMYVAIQAVLSLYASGR.[T]	3xOxidation [M1; M5; M14]	0.000209691	0.000778032	1	1	2	Actbl2	0	3271.58	9.222e-05	4.938e-05	3.06
[K].MTQIMFETFNTPAMYVAIQAVLSLYASGR.[T]		8.02832e-05	0.000778032	2	2	5	Actb; Actg1	0	3253.61	9.222e-05	2.01e-05	2.63	106.59
[K].MTQIMFETFNTPAMYVAIQAVLSLYASGR.[T]	1xDeamidated [Q/N]	0.000124208	0.000778032	2	2	7	Actb; Actg1	0	3254.59	9.222e-05	3.043e-05	3.42	106.62
[K].MTQIMFETFNTPAMYVAIQAVLSLYASGR.[T]	1xOxidation [M1]	1.16943e-06	0.000778032	2	2	4	Actb; Actg1	0	3269.6	9.222e-05	3.482e-07	3.5	106.56
[K].MTQIMFETFNTPAMYVAIQAVLSLYASGR.[T]	1xDeamidated [Q]; 1xOxidation [M]	2.58146e-05	0.000778032	2	2	13	Actb; Actg1	0	3270.59	9.222e-05	6.811e-06	4.24	106.77
[K].MTQIMFETFNTPAMYVAIQAVLSLYASGR.[T]	2xDeamidated [Q3; Q19]; 1xOxidation [M]	0.00197349	0.000778032	2	2	2	Actb; Actg1	0	3271.57	0.0001552	0.0002891	3.81	105.66
[K].MTQIMFETFNTPAMYVAIQAVLSLYASGR.[T]	2xOxidation [M1; M5]	2.22903e-05	0.000778032	2	2	4	Actb; Actg1	0	3285.6	9.222e-05	5.913e-06	3.5	106.6
[K].MTQIMFETFNTPAMYVAIQAVLSLYASGR.[T]	1xDeamidated [Q/N]; 2xOxidation [M1; M5]	1.72237e-05	0.000778032	2	2	10	Actb; Actg1	0	3286.58	9.222e-05	4.615e-06	4.09	106.8
[K].MTQIMFETFNTPAMYVAIQAVLSLYASGR.[T]	2xDeamidated [Q3; Q/N]; 2xOxidation [M1; M5]	0.000260961	0.000778032	2	2	3	Actb; Actg1	0	3287.57	9.222e-05	6.002e-05	4.61	106.95
[-].MTEKDAQPQLEEADDDLDSKLNYKPPPQK.[S]	1xMet-loss+Acetyl [N-Term]	1.62547e-06	0.000778032	1	1	23	Arhgdib	2	3254.57	9.222e-05	4.781e-07	3.03	73.04
[-].MSDQQLDCALDLMR.[R]	1xCarbamidomethylation [C8]; 1xMet-loss+Acetyl [N-Term]	0.000145568	0.000778032	1	1	26	Capzb	0	1606.72	9.222e-05	3.522e-05	2.96	93.13
[-].MSVGFIGAGQLACALAR.[G]	1xCarbamidomethylation [C13]; 1xMet-loss+Acetyl [N-Term]	3.91538e-05	0.000778032	1	1	25	Pycr2	0	1632.85	9.222e-05	1.014e-05	2.4	97.04
[-].MSTGTFVVSQPLNYR.[G]	1xMet-loss+Acetyl [N-Term]	0.00143807	0.000778032	1	1	18	Aldh9a1	0	1610.82	0.0001515	0.0002234	2.32	86.5
[-].MSEAAPAAPAAAPPAEKAPAK.[K]	1xMet-loss+Acetyl [N-Term]	0.00389891	0.000778032	1	1	40	H1-2	1	1857.97	0.0001552	0.0005476	1.86	64.48
[-].MSEAGEATTGGTTLPQAAADAPAAAPPDPAPK.[S]	1xMet-loss+Acetyl [N-Term]	0.00112605	0.000778032	1	1	15	Ybx3	0	2873.38	0.0001336	0.0001856	1.53	81.65
[-].MSEAGEATTGGTTLPQAAADAPAAAPPDPAPK.[S]	1xDeamidated [Q16]; 1xMet-loss+Acetyl [N-Term]	0.00263906	0.000778032	1	1	5	Ybx3	0	2874.36	0.0001552	0.0003743	1.62	81.69
[-].MSETAPAAPAAPAPAEK.[T]	1xMet-loss+Acetyl [N-Term]	0.000250762	0.000778032	1	1	38	H1-4	0	1520.76	9.222e-05	5.782e-05	2.18	70.5
[-].MSETAPAAPAAPAPVEK.[T]	1xMet-loss+Acetyl [N-Term]	9.18766e-05	0.000778032	1	1	49	H1-3	0	1548.79	9.222e-05	2.286e-05	2.3	73.82
[-].MSETAPAETAAPAPVEK.[S]	1xMet-loss+Acetyl [N-Term]	4.53442e-05	0.000778032	1	1	37	H1-5	0	1610.79	9.222e-05	1.17e-05	2.6	71.65
[-].MSETAPVAQAASTATEKPAAAK.[K]	1xMet-loss+Acetyl [N-Term]	0.00031888	0.000778032	1	1	3	H1-1	0	2042.04	9.222e-05	7.126e-05	2.27	68.57
[-].MSETVICSSR.[A]	1xCarbamidomethylation [C7]; 1xMet-loss+Acetyl [N-Term]	0.00374571	0.000778032	1	1	22	Vasp	0	1080.5	0.0001552	0.0005254	1.36	67.84
[-].MSGALDVLQMKEEDVLK.[F]	1xMet-loss+Acetyl [N-Term]	1.19568e-05	0.000778032	1	1	28	Rpsa	1	1816.94	9.222e-05	3.247e-06	3.4	87.33
[-].MSGALDVLQMKEEDVLK.[F]	1xDeamidated [Q9]; 1xMet-loss+Acetyl [N-Term]	0.000715167	0.000778032	1	1	1	Rpsa	1	1817.92	0.0001336	0.0001328	3.34
[-].MSGALDVLQMKEEDVLK.[F]	1xOxidation [M10]; 1xMet-loss+Acetyl [N-Term]	1.22448e-05	0.000778032	1	1	122	Rpsa	1	1832.93	9.222e-05	3.32e-06	4.7	85.28
[-].MSTNTDLSLSSYDEGQGSK.[F]	1xMet-loss+Acetyl [N-Term]	0.00143106	0.000778032	1	1	9	Higd1a	0	1930.85	0.0001515	0.0002231	1.45	79.01
[-].MSGEDEQQEQTIAEDLVVTK.[Y]	1xMet-loss+Acetyl [N-Term]	0.000117964	0.000778032	1	1	14	Pa2g4	0	2161.01	9.222e-05	2.898e-05	2.55	87.15
[-].MSHVAVENALGLDQQFAGLDLNSSDNQSGGSTASK.[G]	1xMet-loss+Acetyl [N-Term]	1.30683e-06	0.000778032	1	1	22	Ddx3x	0	3459.63	9.222e-05	3.875e-07	2.88	88.36
[-].MSHVAVENALGLDQQFAGLDLNSSDNQSGGSTASK.[G]	1xDeamidated [Q/N]; 1xMet-loss+Acetyl [N-Term]	0.000222557	0.000778032	1	1	7	Ddx3x	0	3460.61	9.222e-05	5.21e-05	1.8	88.97
[-].MSLDIQCEQLSDAR.[W]	1xCarbamidomethylation [C7]; 1xMet-loss+Acetyl [N-Term]	5.44223e-05	0.000778032	1	1	28	Rnh1	0	1576.73	9.222e-05	1.392e-05	2.64	82.37
[-].MSILYVSPHPDAFPSLR.[A]	1xMet-loss+Acetyl [N-Term]	0.000206388	0.000778032	1	1	23	Vars1	0	1840.96	9.222e-05	4.858e-05	1.68	89.97
[-].MSQAEFDKAAEEVKR.[L]	1xMet-loss+Acetyl [N-Term]	0.000750683	0.000778032	1	1	40	Dbi	2	1649.81	0.0001336	0.0001374	2.58	67.71
[-].MSQWFELQQLDSK.[F]	1xMet-loss+Acetyl [N-Term]	0.000724659	0.000778032	1	1	16	Stat1	0	1550.75	0.0001336	0.0001339	2.61	93.44
[-].MSSEAETQQPPAAPAAALSAADTKPGSTGSGAGSGGPGGLTSAAPAGGDKK.[V]	1xMet-loss+Acetyl [N-Term]	0.000260961	0.000778032	1	1	31	Ybx1	1	4434.13	9.222e-05	5.992e-05	2.96	74.54
[-].MSSIGTGYDLSASTFSPDGR.[V]	1xMet-loss+Acetyl [N-Term]	6.41379e-06	0.000778032	1	1	24	Psma3	0	1959.89	9.222e-05	1.783e-06	3.23	88.92
[-].MSSVAVLTQESFAEHR.[S]	1xMet-loss+Acetyl [N-Term]	0.000140462	0.000778032	1	1	13	Hdlbp	0	1702.84	9.222e-05	3.415e-05	2.22	81.06
[K].MSSYAFFVQTCR.[E]	1xCarbamidomethylation [C11]	0.00281701	0.000778032	1	2	4	Hmgb1	0	1496.67	0.0001552	0.0003975	1.25	79.83
[K].MSSYAFFVQTCR.[E]	1xCarbamidomethylation [C11]; 1xOxidation [M1]	7.87064e-05	0.000778032	1	2	23	Hmgb1	0	1512.66	9.222e-05	1.974e-05	2.21	77.41
[-].MSHTILLVQPTK.[R]	1xMet-loss+Acetyl [N-Term]	0.000109399	0.000778032	1	1	51	Erh	0	1278.74	9.222e-05	2.699e-05	2.79	75.59
[K].MDELQLFR.[G]		0.00242167	0.000778032	1	1	10	Vcp	0	1051.52	0.0001552	0.0003455	1.09	81.12
[-].MDDDIAALVVDNGSGMCKAGFAGDDAPR.[A]	1xCarbamidomethylation [C17]; 1xOxidation [M16]; 1xMet-loss+Acetyl [N-Term]	0.000122252	0.000778032	1	1	13	Actb	1	2795.22	9.222e-05	3e-05	2.92	86.66
[-].MDDDIAALVVDNGSGMCKAGFAGDDAPR.[A]	1xCarbamidomethylation [C17]; 1xMet-loss+Acetyl [N-Term]	0.0011367	0.000778032	1	1	11	Actb	1	2779.23	0.0001336	0.000187	1.76	89.46
[K].MAAMAKPDCIITCDGNNITVK.[T]	2xCarbamidomethylation [C9; C13]; 1xOxidation [M4]	0.000104728	0.000778032	1	1	2	Fabp5	0	2339.09	9.222e-05	2.594e-05	2.15	70.9
[-].MAANATTNPSQLLPLELVDK.[C]	1xMet-loss+Acetyl [N-Term]	0.0035588	0.000778032	1	1	19	Lsm5	0	2037.09	0.0001552	0.0005008	1.39	97.48
[-].MAASAAATAAASAATAASAASGSPGSGEGSAGGEK.[R]	1xMet-loss+Acetyl [N-Term]	0.000306296	0.000778032	1	1	11	Trim28	0	2763.27	9.222e-05	6.87e-05	2.52	83.3
[-].MAATAGGGPGAAAGAVGAGGAAAASGLAVYR.[R]	1xMet-loss+Acetyl [N-Term]	0.000757355	0.000778032	1	1	4	Smarcc1	0	2413.22	0.0001336	0.0001383	1.3	85.77
[-].MAAVPELLEQQEEDR.[S]	1xMet-loss+Acetyl [N-Term]	0.00252765	0.000778032	1	1	11	Snx5	0	1668.81	0.0001552	0.0003597	1.36	90.08
[-].MAAVPELLEQQEEDRSK.[L]	1xMet-loss+Acetyl [N-Term]	0.000174711	0.000778032	1	1	26	Snx5	1	1883.93	9.222e-05	4.171e-05	2.03	81.97
[-].MACARPLISVYSEK.[G]	1xCarbamidomethylation [C3]; 1xMet-loss+Acetyl [N-Term]	0.000265161	0.000778032	1	1	26	Rpl4	0	1535.79	9.222e-05	6.067e-05	1.6	76.46
[-].MACARPLISVYSEKGESSGK.[N]	1xCarbamidomethylation [C3]; 1xMet-loss+Acetyl [N-Term]	0.0016111	0.000778032	1	1	8	Rpl4	1	2081.03	0.0001515	0.0002448	1.81	70.62
[-].MACGLVASNLNLKPGECLK.[V]	2xCarbamidomethylation [C3; C17]; 1xMet-loss+Acetyl [N-Term]	1.46616e-06	0.000778032	1	1	303	Lgals1	0	1986.01	9.222e-05	4.32e-07	4.1	82
[-].MACPLDQAIGLLVAIFHK.[Y]	1xCarbamidomethylation [C3]; 1xMet-loss+Acetyl [N-Term]	0.000596063	0.000778032	1	1	3	S100a6	0	1908.04	0.00012	0.0001159	3.01	106.56
[-].MADAASQVLLGSGLTILSQPLMYVK.[V]	1xOxidation [M22]; 1xMet-loss+Acetyl [N-Term]	0.00196334	0.000778032	1	1	1	Mtch2	0	2533.36	0.0001552	0.0002889	2.69
[K].MAAMAKPDCIITCDGNNITVK.[T]	2xCarbamidomethylation [C9; C13]	0.00336358	0.000778032	1	1	4	Fabp5	0	2323.09	0.0001552	0.0004723	0.93	74.12
[-].MADAITYADLR.[F]	1xMet-loss+Acetyl [N-Term]	0.00156372	0.000778032	1	1	14	Cd72	0	1150.57	0.0001515	0.0002392	1.11	85.59
[-].MADDLDFETGDAGASATFPMQCSALR.[K]	1xCarbamidomethylation [C22]; 1xDeamidated [Q21]; 1xMet-loss+Acetyl [N-Term]	0.00106952	0.000778032	1	1	7	Eif5a	0	2689.14	0.0001336	0.0001784	2.7
[-].MADDLDFETGDAGASATFPMQCSALR.[K]	1xCarbamidomethylation [C22]; 1xOxidation [M20]; 1xMet-loss+Acetyl [N-Term]	3.55978e-05	0.000778032	1	1	50	Eif5a	0	2704.15	9.222e-05	9.267e-06	2.79	91.1
[-].MADDLDFETGDAGASATFPMQCSALRK.[N]	1xCarbamidomethylation [C22]; 1xMet-loss+Acetyl [N-Term]	0.000124208	0.000778032	1	1	18	Eif5a	1	2816.25	9.222e-05	3.037e-05	3.1	86.59
[-].MADDLDFETGDAGASATFPMQCSALRK.[N]	1xCarbamidomethylation [C22]; 1xOxidation [M20]; 1xMet-loss+Acetyl [N-Term]	0.000440212	0.000778032	1	1	37	Eif5a	1	2832.25	0.00012	9.206e-05	2.32	83.17
[-].MADDVDQQQTTNTVEEPLDLIR.[L]	1xMet-loss+Acetyl [N-Term]	0.00292722	0.000778032	1	1	19	Lsm3	0	2442.16	0.0001552	0.0004121	1.54	93.27
[-].MADGELNVDSLITR.[L]	1xMet-loss+Acetyl [N-Term]	0.000194464	0.000778032	1	1	21	Ppp1cb	0	1444.73	9.222e-05	4.604e-05	2.71	91.37
[-].MADKEAAFDDAVEER.[V]	1xMet-loss+Acetyl [N-Term]	0.00126188	0.000778032	1	1	15	Rbbp4	1	1607.72	0.0001515	0.0002021	1.83	71.71
[-].MADIDKLNIDSIIQR.[L]	1xMet-loss+Acetyl [N-Term]	0.00202518	0.000778032	1	1	7	Ppp1cc	1	1655.9	0.0001552	0.0002955	1.57	88.52
[-].MADLEEQLSDEEKVR.[I]	1xMet-loss+Acetyl [N-Term]	6.08162e-05	0.000778032	1	1	42	Capza2	1	1702.81	9.222e-05	1.546e-05	3.08	78.14
[-].MADMPSGESCTSPLELFNSIATQGELVR.[S]	1xCarbamidomethylation [C10]; 1xOxidation [M4]; 1xMet-loss+Acetyl [N-Term]	0.00321625	0.000778032	1	1	3	Wars1	0	2967.37	0.0001552	0.0004516	1.55	102.84
[-].MADMQNLVER.[L]	1xMet-loss+Acetyl [N-Term]	0.000324067	0.000778032	1	1	42	Cap1	0	1117.53	9.222e-05	7.222e-05	2.06	80.72
[-].MADDLDFETGDAGASATFPMQCSALR.[K]	1xCarbamidomethylation [C22]; 1xMet-loss+Acetyl [N-Term]	3.2675e-06	0.000778032	1	1	46	Eif5a	0	2688.16	9.222e-05	9.33e-07	3.35	94.93
[-].MADQLTEEQIAEFK.[E]	1xMet-loss+Acetyl [N-Term]	3.94657e-05	0.000778032	1	2	134	Calm2	0	1563.75	9.222e-05	1.023e-05	3.4	87
[-].MAALGSSSQNVTEYVVR.[V]	1xMet-loss+Acetyl [N-Term]	0.000429424	0.000778032	1	1	8	Gtf2f1	0	1722.87	0.00012	9.039e-05	1.06	84.87
[-].MAAGVEAAAEVAATEPK.[M]	1xMet-loss+Acetyl [N-Term]	1.84986e-05	0.000778032	1	1	10	Hnrnpm	0	1526.77	9.222e-05	4.947e-06	2.54	84.53
[R].LWDLTTGTTTR.[R]		0.0035387	0.000778032	1	1	5	Rack1	0	1264.65	0.0001552	0.0004978	1.47	76.7
[K].LYDNLLEQNLIR.[V]		0.000522464	0.000778032	1	1	18	Psmd11	0	1503.82	0.00012	0.0001051	1.73	84.95
[R].IYELAAGGTAVGTGLNTR.[I]		0.000136615	0.000778032	1	1	24	Fh	0	1763.93	9.222e-05	3.317e-05	1.72	76.87
[K].LYGSGGPPPTGEEDTSEKDEL.[-]		0.000881844	0.000778032	1	1	15	Hspa5	1	2177.97	0.0001336	0.0001549	1.93	71.34
[R].LYIGLAGLATDVQTVAQR.[L]		0.00102096	0.000778032	1	1	12	Psmb3	0	1889.05	0.0001336	0.0001726	1.46	89.74
[R].LYLINSPVVR.[A]		0.00244767	0.000778032	1	1	17	Iars1	0	1173.7	0.0001552	0.000349	1.66	79.24
[R].LYQVEYAFK.[A]		0.00316293	0.000778032	1	1	8	Psma6	0	1160.6	0.0001552	0.0004442	1.37	75.76
[R].LYSVSYLLK.[D]		0.00172831	0.000778032	1	1	5	Flna	0	1085.62	0.0001552	0.0002594	1.2	80.49
[K].LYTLVLTDPDAPSR.[K]		0.0011103	0.000778032	1	1	16	Pebp1	0	1560.83	0.0001336	0.0001838	1.55	82.21
[K].LYTLVTYVPVTTFK.[N]		0.000382764	0.000778032	1	1	30	Rpl31	0	1644.92	0.00012	8.264e-05	1.39	88.63
[R].IYTSIGEDYDER.[V]		0.000881844	0.000778032	1	1	22	Phb	0	1460.65	0.0001336	0.0001546	1.19	69.86
[-].MAAGVEAAAEVAATEPKMEEESGAPCVPSGNGAPGPK.[G]	1xCarbamidomethylation [C26]; 1xOxidation [M18]; 1xMet-loss+Acetyl [N-Term]	0.00314539	0.000778032	1	1	9	Hnrnpm	1	3494.61	0.0001552	0.0004414	1.29	81.03
[K].IYVDDGLISLQVK.[E]		0.000108105	0.000778032	1	1	165	Pkm	0	1462.82	9.222e-05	2.67e-05	2.85	85.54
[-].MAAAAAAAAAAGAAGGR.[G]	1xMet-loss+Acetyl [N-Term]	0.000358598	0.000778032	1	1	1	Pabpn1	0	1240.64	0.00012	7.845e-05	3.03	79.93
[-].MAAAAAAGAASGLPGPVAQGLK.[E]	1xMet-loss+Acetyl [N-Term]	0.000169926	0.000778032	1	1	12	Ipo9	0	1790.98	9.222e-05	4.072e-05	2.54	87.04
[-].MAAAVAAAGAGEPLSPEELLPK.[A]	1xMet-loss+Acetyl [N-Term]	0.000317597	0.000778032	1	1	32	Tomm22	0	2004.06	9.222e-05	7.096e-05	1.99	96.38
[-].MAAAVVEEAAAGDVQR.[L]	1xMet-loss+Acetyl [N-Term]	0.000106826	0.000778032	1	1	13	Nle1	0	1498.75	9.222e-05	2.635e-05	2.75	85.85
[-].MAADLGQIPDVDIDSDGVFK.[Y]	1xMet-loss+Acetyl [N-Term]	0.00376717	0.000778032	1	1	10	Phpt1	0	2016.98	0.0001552	0.0005292	1.33	97.83
[-].MAADISQWAGPLCLQEVDEPPQHALR.[V]	1xCarbamidomethylation [C13]; 1xMet-loss+Acetyl [N-Term]	0.00070273	0.000778032	1	1	12	Pebp1	0	2843.38	0.0001336	0.0001309	1.97	91.63
[-].MAAGAAAALAFLNQESR.[A]	1xMet-loss+Acetyl [N-Term]	1.40688e-05	0.000778032	1	1	32	Npm3	0	1602.82	9.222e-05	3.793e-06	2.84	98.4
[-].MAAGAAEAGEAAVAVVEVGSAQQFEELLR.[L]	1xMet-loss+Acetyl [N-Term]	2.61237e-05	0.000778032	1	1	21	Glrx3	0	2785.4	9.222e-05	6.875e-06	2.94	105.48
[-].MAAGTLYTYPENWR.[A]	1xMet-loss+Acetyl [N-Term]	0.00048039	0.000778032	1	1	23	Eef1g	0	1583.75	0.00012	9.856e-05	3.17	88.25
[-].MAAGVAGWGVEAEEFEDAPDVEPLEPTLSNIIEQR.[S]	1xMet-loss+Acetyl [N-Term]	0.00121459	0.000778032	1	1	6	Get3	0	3680.76	0.0001515	0.0001966	1.16	105.28
[-].MAAGVAGWGVEAEEFEDAPDVEPLEPTLSNIIEQR.[S]	1xDeamidated [Q/N]; 1xMet-loss+Acetyl [N-Term]	0.000744079	0.000778032	1	1	10	Get3	0	3681.74	0.0001336	0.0001364	2.47	105.28
[K].IYVISLAEPR.[L]		0.000854403	0.000778032	1	1	18	Dars1	0	1160.67	0.0001336	0.000151	1.82	80.1
[-].MADQLTEEQIAEFKEAFSLFDKDGDGTITTK.[E]	1xMet-loss+Acetyl [N-Term]	0.00294337	0.000778032	1	1	6	Calm2	2	3389.63	0.0001552	0.0004151	1.62	96.41
[-].MADVLDLHEAGGEDFAMDEDGDESIHK.[L]	1xOxidation [M17]; 1xMet-loss+Acetyl [N-Term]	0.000902065	0.000778032	1	1	3	Rbm8a	0	2873.21	0.0001336	0.0001572	1.08	81.36
[-].MAEEGIAAGGVMDVNTALQEVLK.[T]	1xMet-loss+Acetyl [N-Term]	3.01826e-06	0.000778032	1	1	97	Rps12	0	2257.14	9.222e-05	8.643e-07	3.17	102.47
[-].MASGVQVADEVCR.[I]	1xCarbamidomethylation [C12]; 1xMet-loss+Acetyl [N-Term]	0.000598624	0.000778032	1	1	17	Dstn	0	1332.62	0.00012	0.0001164	2.23	75.86
[-].MASLSLAPVNIFK.[A]	1xMet-loss+Acetyl [N-Term]	0.000740801	0.000778032	1	1	45	Cct2	0	1301.75	0.0001336	0.000136	1.96	98.47
[-].MASQSQGIQQLLQAEK.[R]	1xMet-loss+Acetyl [N-Term]	0.000511574	0.000778032	1	1	20	Atp6v1g1	0	1670.87	0.00012	0.0001034	1.73	86.06
[-].MASQSQGIQQLLQAEKR.[A]	1xMet-loss+Acetyl [N-Term]	7.90193e-05	0.000778032	1	1	38	Atp6v1g1	1	1826.97	9.222e-05	1.983e-05	2.59	79.19
[-].MASSAQSSGSSGGPAVPTVQR.[G]	1xMet-loss+Acetyl [N-Term]	0.000918628	0.000778032	1	1	12	Snd1	0	1872.9	0.0001336	0.0001593	1.08	71.35
[-].MASVGTLAFDEYGRPFLIIK.[D]	1xMet-loss+Acetyl [N-Term]	0.000740801	0.000778032	1	1	6	Cct5	0	2139.15	0.0001336	0.0001363	1.72	95.45
[-].MASVLEELQKDLEEVK.[V]	1xMet-loss+Acetyl [N-Term]	6.3529e-05	0.000778032	1	1	19	Cacybp	1	1771.93	9.222e-05	1.614e-05	3.3	98.65
[-].MASVSELACIYSALILHDDEVTVTEDKINALIK.[A]	1xCarbamidomethylation [C9]; 1xMet-loss+Acetyl [N-Term]	7.11068e-06	0.000778032	1	1	10	Rplp1	1	3572.84	9.222e-05	1.975e-06	5.09	102.53
[-].MATAPYNYSYIFK.[Y]	1xMet-loss+Acetyl [N-Term]	0.00307632	0.000778032	1	1	5	Rab14	0	1479.72	0.0001552	0.000433	1.62	90.85
[-].MATFEEVSVLGFEEFDK.[A]	1xMet-loss+Acetyl [N-Term]	0.00280166	0.000778032	1	1	18	Txndc17	0	1888.89	0.0001552	0.0003955	1.62	103.04
[-].MATLKDQLIVNLLK.[E]	1xMet-loss+Acetyl [N-Term]	0.0018556	0.000778032	1	1	19	Ldha	1	1510.92	0.0001552	0.0002755	3.26	91.26
[-].MASGVAVSDGVIK.[V]	1xMet-loss+Acetyl [N-Term]	0.000211362	0.000778032	1	1	175	Cfl1	0	1144.62	9.222e-05	4.974e-05	3.25	78.79
[-].MATPDSLALFTGLGLSENK.[A]	1xMet-loss+Acetyl [N-Term]	0.00048039	0.000778032	1	1	8	Qars1	0	1875.97	0.00012	9.872e-05	1.96	102.63
[-].MATYLEFIQQNEER.[D]	1xMet-loss+Acetyl [N-Term]	0.00131133	0.000778032	1	1	16	Sec23b	0	1682.8	0.0001515	0.0002083	2.14	94.34
[-].MAVNVYSTSVTSDNLSR.[H]	1xMet-loss+Acetyl [N-Term]	9.90696e-05	0.000778032	1	1	26	Mapre1	0	1754.86	9.222e-05	2.454e-05	1.83	82.98
[K].MAVTFIGNSTAIQELFK.[R]	1xOxidation [M1]	0.000201533	0.000778032	1	1	26	Tubb5	0	1885.97	9.222e-05	4.758e-05	1.97	90.4
[K].MAVTFIGNSTAIQELFK.[R]	1xDeamidated [N8]; 1xOxidation [M1]	0.00263906	0.000778032	1	1	4	Tubb5	0	1886.96	0.0001552	0.0003747	2.42
[-].MCDFTEDQTAEFK.[E]	1xCarbamidomethylation [C2]; 1xMet-loss+Acetyl [N-Term]	6.27773e-05	0.000778032	1	1	32	Myl6	0	1532.62	9.222e-05	1.593e-05	2.52	80.82
[K].MCLFAGFQR.[K]	1xCarbamidomethylation [C2]	0.00314539	0.000778032	1	1	11	Hnrnpu	0	1129.53	0.0001552	0.0004421	1.24	81.05
[-].MCNTPTYCDLGK.[A]	2xCarbamidomethylation [C2; C8]; 1xMet-loss+Acetyl [N-Term]	0.00229636	0.000778032	1	1	11	Vdac3	0	1370.57	0.0001552	0.00033	1.36	73.76
[K].MDATANDVPSPYEVK.[G]		0.00387659	0.000778032	1	1	25	Pdia3	0	1636.75	0.0001552	0.0005447	2.08	72.47
[-].MDDDIAALVVDNGSGMCK.[A]	1xCarbamidomethylation [C17]; 1xMet-loss+Acetyl [N-Term]	6.57885e-07	0.000778032	1	1	368	Actb	0	1821.8	9.222e-05	1.997e-07	3.5	93.16
[-].MDDDIAALVVDNGSGMCK.[A]	1xCarbamidomethylation [C17]; 1xDeamidated [N12]; 1xMet-loss+Acetyl [N-Term]	2.24149e-06	0.000778032	1	1	133	Actb	0	1822.78	9.222e-05	6.49e-07	3.14	94.57
[-].MDDDIAALVVDNGSGMCK.[A]	1xCarbamidomethylation [C17]; 1xOxidation [M16]; 1xMet-loss+Acetyl [N-Term]	4.20202e-07	0.000778032	1	1	424	Actb	0	1837.79	9.222e-05	1.3e-07	4.11	90.6
[K].MATYLAELLILNYGTHVITSVDAGAALVQEDHVR.[S]		0.00381051	0.000778032	1	1	1	Mpeg1	0	3683.91	0.0001552	0.0005344	1.15	103.72
[-].MASGADSKGDDLSTAILK.[Q]	1xMet-loss+Acetyl [N-Term]	0.00122039	0.000778032	1	1	46	Vcp	1	1690.85	0.0001515	0.0001973	2.59	76.54
[-].MASALEQFVNSVR.[Q]	1xMet-loss+Acetyl [N-Term]	0.000813239	0.000778032	1	1	24	Cops3	0	1362.7	0.0001336	0.0001456	2.31	97.87
[-].MARPLEEALDVIVSTFHK.[Y]	1xMet-loss+Acetyl [N-Term]	5.33535e-05	0.000778032	1	1	45	S100a4	0	1967.06	9.222e-05	1.364e-05	3.03	99.38
[-].MAEEGIAAGGVMDVNTALQEVLK.[T]	1xDeamidated [N/Q]; 1xMet-loss+Acetyl [N-Term]	0.000500936	0.000778032	1	1	11	Rps12	0	2258.12	0.00012	0.0001017	2.55
[-].MAEEGIAAGGVMDVNTALQEVLK.[T]	1xOxidation [M12]; 1xMet-loss+Acetyl [N-Term]	1.47199e-06	0.000778032	1	1	182	Rps12	0	2273.13	9.222e-05	4.331e-07	3.64	99.06
[-].MAEEQPQVELFVK.[A]	1xMet-loss+Acetyl [N-Term]	0.00188428	0.000778032	1	1	46	Clic1	0	1458.75	0.0001552	0.0002781	2.03	88.17
[-].MAEGQVLVLDGR.[G]	1xMet-loss [N-Term]	0.000993046	0.000778032	1	1	26	Rpl13a	0	1156.63	0.0001336	0.000169	2.07	71.66
[-].MAEGQVLVLDGR.[G]	1xMet-loss+Acetyl [N-Term]	0.000232501	0.000778032	1	1	84	Rpl13a	0	1198.64	9.222e-05	5.406e-05	3.1	85.14
[-].MAELSEEALLSVLPTIR.[V]	1xMet-loss+Acetyl [N-Term]	7.59458e-05	0.000778032	1	1	26	Usp5	0	1782.98	9.222e-05	1.911e-05	2.78	106.2
[-].MAENDVDNELLDYEDDEVETAAGADGTEAPAKK.[D]	1xMet-loss+Acetyl [N-Term]	0.000243868	0.000778032	1	1	16	Ddx39b	1	3436.5	9.222e-05	5.643e-05	2.17	85.32
[-].MAEQEPTAEQLAQIAAENEEDEHSVNYKPPAQK.[S]	1xMet-loss+Acetyl [N-Term]	0.000427655	0.000778032	1	1	34	Arhgdia	0	3606.68	0.00012	9.001e-05	3.12	79.67
[-].MAESSAATQSPSVSSSSSGAEPSALGGGGGSPGACPALGAK.[S]	1xCarbamidomethylation [C35]; 1xMet-loss+Acetyl [N-Term]	9.15128e-05	0.000778032	1	1	16	Rtn3	0	3531.61	9.222e-05	2.277e-05	1.9	79.35
[-].MAESSAATQSPSVSSSSSGAEPSALGGGGGSPGACPALGAK.[S]	1xCarbamidomethylation [C35]; 1xDeamidated [Q9]; 1xMet-loss+Acetyl [N-Term]	0.00132404	0.000778032	1	1	5	Rtn3	0	3532.6	0.0001515	0.0002097	1.42	79.52
[-].MAEYLASIFGTEK.[D]	1xMet-loss+Acetyl [N-Term]	0.000526892	0.000778032	1	2	24	U2af1	0	1370.68	0.00012	0.0001057	2.19	101.89
[-].MAEYLASIFGTEKDK.[V]	1xMet-loss+Acetyl [N-Term]	0.00252765	0.000778032	1	2	17	U2af1	1	1613.81	0.0001552	0.0003598	1.56	93.49
[-].MAGGEGGVTLGQPHLSR.[Q]	1xMet-loss+Acetyl [N-Term]	1.54129e-05	0.000778032	1	1	33	Eif2s3x	0	1577.8	9.222e-05	4.14e-06	3.23	72.18
[-].MAGLELLSDQGYR.[I]	1xMet-loss+Acetyl [N-Term]	0.000690538	0.000778032	1	1	17	Exosc4	0	1363.69	0.0001336	0.0001295	1.5	92.19
[-].MAGLNSLEAVK.[R]	1xMet-loss+Acetyl [N-Term]	0.00156372	0.000778032	1	1	27	Tpm4	0	1043.57	0.0001515	0.0002396	1.9	81.94
[-].MAGLNSLEAVKR.[K]	1xMet-loss+Acetyl [N-Term]	0.000470469	0.000778032	1	1	38	Tpm4	1	1199.67	0.00012	9.691e-05	2.98	73.31
[-].MAGTGLVAGEVVVDALPYFDQGYEAPGVR.[E]	1xMet-loss+Acetyl [N-Term]	0.00157933	0.000778032	1	1	7	Bcas2	0	2892.44	0.0001515	0.0002414	1.26	104.89
[-].MAGTVVLDDVELR.[E]	1xMet-loss+Acetyl [N-Term]	0.000250762	0.000778032	1	1	22	Mcm3	0	1328.71	9.222e-05	5.777e-05	2.41	91.75
[-].MAGWNAYIDSLMADGTCQDAAIVGYK.[D]	1xCarbamidomethylation [C17]; 1xMet-loss+Acetyl [N-Term]	0.000434782	0.000778032	1	1	22	Pfn1	0	2732.23	0.00012	9.118e-05	2.17	103.15
[-].MAGWNAYIDSLMADGTCQDAAIVGYK.[D]	1xCarbamidomethylation [C17]; 1xDeamidated [Q18]; 1xMet-loss+Acetyl [N-Term]	0.00235804	0.000778032	1	1	12	Pfn1	0	2733.22	0.0001552	0.0003378	1.74
[K].MALDIEIATYR.[K]	1xOxidation [M1]	0.000130781	0.000778032	1	2	50	Vim	0	1311.66	9.222e-05	3.192e-05	2.24	79.31
[-].MAPNVLASEPEIPK.[G]	1xMet-loss [N-Term]	0.000310015	0.000778032	1	1	27	Ak2	0	1364.74	9.222e-05	6.952e-05	1.87	74.54
[-].MAPPSVFAQVPQAPPVLVFK.[L]	1xMet-loss [N-Term]	0.00107452	0.000778032	1	1	10	Got1	0	1992.13	0.0001336	0.0001787	2.82	90.94
[-].MAPPVPGAVSGGSGEVDELFDVK.[N]	1xMet-loss [N-Term]	0.000121286	0.000778032	1	1	31	Cope	0	2127.06	9.222e-05	2.977e-05	1.38	85.56
[-].MAPSQLALFSVSDK.[T]	1xMet-loss [N-Term]	0.000105144	0.000778032	1	1	20	Atic	0	1362.73	9.222e-05	2.603e-05	1.8	80.28
[K].IVYGHLDDPANQEIER.[G]		0.00385442	0.000778032	1	1	2	Aco2	0	1868.91	0.0001552	0.0005428	1.36	69.27
[K].LLQLVEDR.[G]		0.00179063	0.000778032	1	1	41	Ddx5	0	985.568	0.0001552	0.0002668	1.61	73.44
[K].IIQLLDDYPK.[C]		0.000509426	0.000778032	1	1	85	Rplp0	0	1217.68	0.00012	0.0001031	2.58	80.72
[R].LLQDSVDFSLADAINTEFK.[N]		1.39576e-05	0.000778032	1	1	164	Vim	0	2126.07	9.222e-05	3.774e-06	3.05	93.57
[R].GTGIVSAPVPK.[K]		0.000877862	0.000778032	1	1	120	Rps2	0	1025.6	0.0001336	0.0001539	2	66.25
[K].GTGTDEDALIEILTTR.[S]		4.7934e-05	0.000778032	1	1	31	Anxa3	0	1704.87	9.222e-05	1.234e-05	2.07	91.47
[R].GTIEILSDVQLIK.[T]		0.00392138	0.000778032	1	1	1	Rplp0	0	1428.83	0.0001552	0.0005504	1.92	87.8
[K].GTQGVVTNFEIFR.[M]		0.000873901	0.000778032	1	1	11	Eif3b	0	1467.76	0.0001336	0.0001538	1.39	82.81
[K].GTTASQMAQALALDK.[C]		0.00251411	0.000778032	1	1	3	Serpinb6	0	1505.76	0.0001552	0.0003578	1.98	76.58
[R].GTVLLSGPR.[K]		0.00289523	0.000778032	1	1	86	Rpl18	0	899.531	0.0001552	0.0004085	1.35	64.54
[R].GTVTDFPGFDGR.[A]		0.000413782	0.000778032	1	1	70	Anxa5	0	1268.59	0.00012	8.8e-05	2.49	77.23
[K].GVDDLDFFIGDEAIEKPTYATK.[W]		0.00238326	0.000778032	1	1	6	Actr3	0	2444.19	0.0001552	0.0003403	2.04	86.4
[K].GVDEATIIDILTK.[R]		0.000440212	0.000778032	1	1	15	Anxa1	0	1387.77	0.00012	9.231e-05	1.92	91.96
[K].GVDEVTIVNILTNR.[S]		2.50082e-05	0.000778032	1	1	46	Anxa2	0	1542.85	9.222e-05	6.611e-06	1.93	89.52
[R].GVDLQESNPASR.[S]		0.00156372	0.000778032	1	1	42	Rab5c	0	1272.62	0.0001515	0.0002394	1.84	53.24
[R].GTGGVDTAAVGGVFDVSNADR.[L]		4.00969e-05	0.000778032	1	1	19	Ckb	0	1964.93	9.222e-05	1.04e-05	1.14	80.17
[K].GVDLVLNSLAEEK.[L]		0.000137703	0.000778032	1	1	33	Fasn	0	1386.75	9.222e-05	3.344e-05	2.13	82.45
[K].GVEGLIDIENPNR.[V]		0.00184615	0.000778032	1	1	5	Pdap1	0	1425.73	0.0001552	0.0002735	1.52	79.43
[R].GVEICIATPGR.[L]	1xCarbamidomethylation [C5]	0.000561475	0.000778032	2	2	20	Ddx17; Ddx5	0	1172.61	0.00012	0.0001111	1.84	73.74
[K].GVGIISEGNETVEDIAAR.[L]		2.15431e-06	0.000778032	1	3	47	Atp1a1	0	1829.92	9.222e-05	6.256e-07	2.74	79.66
[K].GVLFGVPGAFTPGCSK.[T]	1xCarbamidomethylation [C14]	0.000127705	0.000778032	1	1	16	Prdx5	0	1593.81	9.222e-05	3.12e-05	2.9	85.32
[K].GVNLPGAAVDLPAVSEK.[D]		5.33535e-05	0.000778032	1	1	33	Pkm	0	1636.89	9.222e-05	1.363e-05	2.67	81.8
[K].GVNLPGAAVDLPAVSEKDIQDLK.[F]		8.12445e-05	0.000778032	1	1	47	Pkm	1	2349.27	9.222e-05	2.034e-05	2.37	83.8
[R].GVNTFSPEGR.[L]		0.00261068	0.000778032	1	1	7	Psma5	0	1063.52	0.0001552	0.0003712	1.42	51.73
[K].GVPTGFVLPIR.[D]		0.00311063	0.000778032	1	1	18	Mthfd1	0	1155.69	0.0001552	0.0004369	1.43	84.45
[K].GVTFNVTTVDTK.[R]		0.000147311	0.000778032	1	1	49	Clic1	0	1281.67	9.222e-05	3.566e-05	2.45	73.31
[K].GVTIIGPATVGGIKPGCFK.[I]	1xCarbamidomethylation [C17]	0.00165186	0.000778032	1	1	7	Acly	0	1872.04	0.0001552	0.0002503	2.2	78.62
[K].GVVDSDDLPLNVSR.[E]		5.04709e-05	0.000778032	1	1	23	Hsp90b1	0	1485.75	9.222e-05	1.296e-05	3.15	78.51
[K].GVDIVMDPLGGSDTAK.[G]	1xOxidation [M6]	0.00408289	0.000778032	1	1	9	Vat1	0	1590.77	0.0001552	0.0005757	1.48	77.02
[R].GVVDSEDIPLNLSR.[E]		2.76156e-05	0.000778032	3	3	226	Hsp90aa1; Trap1; Hsp90ab1	0	1513.79	9.222e-05	7.266e-06	2.62	80.8
[K].GTGASGSFK.[L]		0.0016685	0.000778032	4	5	94	H1-4; H1-5; H1-2; H1-3	0	811.394	0.0001552	0.0002522	1.03	38.35
[K].GTDVNVFTTILTSR.[S]		0.000470469	0.000778032	1	1	19	Anxa1	0	1523.81	0.00012	9.708e-05	1.53	88.28
[R].GPGQDPQAALGALGK.[A]		0.000681552	0.000778032	1	1	19	Vars1	0	1379.73	0.0001336	0.0001279	1.41	73.26
[R].GPLPAAPPTAPER.[Q]		0.000635812	0.000778032	1	1	38	Rtn4	0	1273.69	0.00012	0.0001217	1.08	68.81
[K].GPLQSVQVFGR.[K]		0.000635812	0.000778032	1	1	13	Rps16	0	1187.65	0.00012	0.0001215	2.36	76.72
[R].GPSEGISSEPVSAATTQTLEGDSSEAGGQGIR.[K]		4.2387e-05	0.000778032	1	1	23	Gpr84	0	3075.43	9.222e-05	1.094e-05	2.92	76.7
[K].GPSSVEDIK.[A]		0.00234555	0.000778032	1	1	77	Npm1	0	931.473	0.0001552	0.0003364	1.76	45.6
[K].GPSVQDEASK.[L]		0.000914455	0.000778032	1	1	23	Acod1	0	1017.48	0.0001336	0.0001588	1.43	40.28
[K].GPVTDVAYSHDGAFLAVCDASK.[V]	1xCarbamidomethylation [C18]	0.00174585	0.000778032	1	1	3	Wdr1	0	2280.06	0.0001552	0.0002619	1.87	77.45
[R].GQCDLELINVCNENSLFK.[S]	2xCarbamidomethylation [C3; C11]	0.00054503	0.000778032	1	1	15	Cltc	0	2153	0.00012	0.0001086	1.52	86.46
[R].GQFSTDELVAEVEK.[R]		0.00289523	0.000778032	1	1	10	Cltc	0	1551.75	0.0001552	0.000408	2.07	80.28
[R].GQFSTDELVAEVEKR.[N]		0.00133689	0.000778032	1	1	10	Cltc	1	1707.85	0.0001515	0.0002116	2.38	77.38
[K].GQNEDPGSLLTQFR.[R]		0.000118433	0.000778032	1	1	22	Slc3a2	0	1561.76	9.222e-05	2.91e-05	3	81.04
[K].GTEDFIVESLDASFR.[Y]		0.00151049	0.000778032	1	1	7	Ssr1	0	1685.8	0.0001515	0.0002326	1.63	91.95
[K].GQVCLPVISAENWKPATK.[T]	1xCarbamidomethylation [C4]	0.00149568	0.000778032	1	1	1	Ube2l3	0	1998.05	0.0001515	0.0002313	1.32	78.64
[K].GSFSEQGINEFLR.[E]		0.000306296	0.000778032	1	1	21	Pdia6	0	1483.72	9.222e-05	6.87e-05	3.03	81.08
[K].GSGIFDESTPVQTR.[Q]		0.00370322	0.000778032	1	1	12	Jpt2	0	1493.72	0.0001552	0.0005203	1.28	72.78
[K].GSGTAEVELK.[K]		0.0016769	0.000778032	1	1	54	Pkm	0	990.51	0.0001552	0.0002526	1.98	47.07
[R].GSQAQPDSPSAQLALIAASQSFLQPGGK.[M]		0.000788228	0.000778032	1	1	1	Tln1	0	2754.41	0.0001336	0.0001426	2.75	91.46
[R].GSTAPVGGGSFPTITPR.[E]		0.000192927	0.000778032	1	1	38	Pdia6	0	1601.83	9.222e-05	4.563e-05	2.19	75.93
[R].GSTDNLMDDIER.[A]		0.00137634	0.000778032	1	1	25	Cct8	0	1365.6	0.0001515	0.000216	1.43	75.19
[R].GSVLTDESFNELLK.[L]		0.000614252	0.000778032	1	1	5	Tlr2	0	1551.79	0.00012	0.0001187	1.42	84.87
[R].GSVSDEEMMELR.[E]		0.00255498	0.000778032	1	1	8	Lcp1	0	1382.59	0.0001552	0.0003637	1.05	72.77
[R].GSVSDEEMMELR.[E]	1xOxidation [M]	0.00126794	0.000778032	1	1	22	Lcp1	0	1398.59	0.0001515	0.0002033	1.46	66.57
[R].GSYGDLGGPIITTQVTIPK.[D]		0.000535875	0.000778032	1	1	20	Hnrnpk	0	1917.03	0.00012	0.000107	2.1	84.34
[K].GTDTVAGIALIK.[K]		0.00401275	0.000778032	1	1	20	Nampt	0	1158.67	0.0001552	0.0005659	1.59	78.62
[K].GSAITGPVAK.[E]		0.00271158	0.000778032	1	1	28	Rpl23	0	900.515	0.0001552	0.0003829	1.95	45.84
[R].GPGLGSTQGQTIALPAQGLIEFR.[D]		0.00307632	0.000778032	1	1	9	Pura	0	2311.24	0.0001552	0.0004327	1.49	88.88
[K].GVVPLAGTDGETTTQGLDGLLER.[C]		0.000658232	0.000778032	1	1	6	Aldoc	0	2299.18	0.00012	0.0001247	1.07	87.6
[K].GVVPLAGTNGETTTQGLDGLSER.[C]	1xDeamidated [N/Q]	4.53442e-05	0.000778032	1	1	53	Aldoa	0	2273.13	9.222e-05	1.17e-05	1.92	82.52
[K].KTQEQLASEMAELTAR.[I]		0.000384331	0.000778032	1	1	46	Msn	1	1805.91	0.00012	8.288e-05	3.02	74.42
[K].LAALNPESNTSGLDIFAK.[F]		6.69988e-06	0.000778032	1	1	86	Clic1	0	1860.97	9.222e-05	1.862e-06	2.19	85.03
[K].LAAQSCALSLVR.[Q]	1xCarbamidomethylation [C6]	0.00190369	0.000778032	1	1	7	Dhx9	0	1288.7	0.0001552	0.0002812	1.55	74.51
[R].IAAQTLLGTAK.[M]		0.00319836	0.000778032	1	1	15	Pycr3	0	1086.65	0.0001552	0.0004503	1.21	71.1
[R].IAATILTSPDLR.[K]		0.000211362	0.000778032	1	1	43	Got2	0	1270.74	9.222e-05	4.958e-05	2.25	78.86
[K].LAATNALLNSLEFTK.[A]		6.32774e-05	0.000778032	1	1	28	Kpnb1	0	1605.88	9.222e-05	1.608e-05	2.29	86.88
[K].LAAVDATVNQVLASR.[Y]		9.239e-06	0.000778032	1	1	143	Pdia6	0	1527.85	9.222e-05	2.533e-06	3.36	80.75
[K].IACLDFSLQK.[T]	1xCarbamidomethylation [C3]	0.000687528	0.000778032	1	1	14	Tcp1	0	1194.62	0.0001336	0.0001287	1.96	78.67
[R].LADALQELR.[A]		0.000522464	0.000778032	1	1	53	Lmna	0	1028.57	0.00012	0.0001052	2.26	73.48
[K].LADDVDLEQVANETHGHVGADLAALCSEAALQAIR.[K]	1xCarbamidomethylation [C26]	0.0016685	0.000778032	1	1	1	Vcp	0	3672.79	0.0001552	0.0002516	1.5	87.51
[K].LADIQIEQLNR.[T]		0.000113826	0.000778032	1	1	2	Pfdn1	0	1312.72	9.222e-05	2.802e-05	2.64	75.63
[K].KQGGLGPMNIPLISDPKR.[T]		0.00309342	0.000778032	1	1	17	Prdx1	2	1921.07	0.0001552	0.0004361	1.96	76.77
[R].LAEELPSLTHLNLSGNNLK.[D]		0.00255498	0.000778032	1	1	15	Anp32b	0	2063.11	0.0001552	0.0003639	2.21	81.01
[R].LAELLGPPGR.[S]		0.000979422	0.000778032	1	1	20	Cmpk2	0	1022.6	0.0001336	0.0001673	1.68	74.12
[R].LAEMPADSGYPAYLGAR.[L]		0.000432988	0.000778032	1	1	14	Atp6v1a	0	1781.85	0.00012	9.096e-05	1.47	78.89
[R].LAEMPADSGYPAYLGAR.[L]	1xOxidation [M4]	0.00242167	0.000778032	1	1	6	Atp6v1a	0	1797.85	0.0001552	0.0003453	1.56	74.87
[RK].LAEQAER.[Y]		0.00385442	0.000778032	6	7	118	Ywhah; Ywhaq; Ywhag; Ywhab; Ywhaz; Ywhae	0	816.421	0.0001552	0.0005408	1.81	38.16
[K].IAFAITAIK.[G]		0.00268229	0.000778032	1	1	67	Rps18	0	947.592	0.0001552	0.0003802	1.87	80.01
[K].LAGFLDLTEQEFR.[I]		8.8303e-05	0.000778032	1	1	10	Eif3l	0	1538.78	9.222e-05	2.207e-05	1.76	89.24
[R].IAGQVAAANK.[K]		0.000540431	0.000778032	1	1	50	Rps19	0	942.537	0.00012	0.000108	1.28	41.33
[R].LAGTQPLEVLEAVQR.[S]		0.00413042	0.000778032	1	1	13	Uba1	0	1623.91	0.0001552	0.000583	2.03	84.94
[R].LAGVPFLGSVPLDSQLTR.[S]		0.00179063	0.000778032	1	1	14	Nubp2	0	1870.04	0.0001552	0.0002667	1.3	91.97
[R].LALADAGDTVEDANFVEAMADAGILR.[L]		0.000260961	0.000778032	1	1	9	Lars1	0	2648.29	9.222e-05	5.99e-05	2.41	98.11
[K].LALASLGYEK.[S]		0.00316293	0.000778032	1	1	14	Pdcd6ip	0	1064.6	0.0001552	0.0004446	1.39	75.1
[R].LAELEEFINGPNNAHIQQVGDR.[C]		0.000144417	0.000778032	1	1	19	Cltc	0	2464.22	9.222e-05	3.498e-05	2.72	79.92
[K].GVVPLAGTNGETTTQGLDGLSER.[C]		1.67789e-06	0.000778032	1	1	80	Aldoa	0	2272.14	9.222e-05	4.921e-07	1.37	79.89
[R].KPAAGLSAAPVPPAAAPLLDFSSDSVPPAPR.[G]		0.000136615	0.000778032	1	1	38	Rtn4	0	2967.59	9.222e-05	3.322e-05	3.06	87.37
[K].KGVNLPGAAVDLPAVSEK.[D]		0.000750683	0.000778032	1	1	40	Pkm	1	1764.99	0.0001336	0.0001373	3.18	76.31
[R].GVVQDLQQAISK.[L]		0.000263052	0.000778032	1	1	65	Eef1d	0	1285.71	9.222e-05	6.041e-05	2.66	79.66
[K].GYDVIAQAQSGTGK.[T]		2.51076e-05	0.000778032	1	2	60	Eif4a1	0	1394.69	9.222e-05	6.624e-06	2.18	66.63
[R].GYFLKGPLVFLEQALIQYALR.[T]		0.000422393	0.000778032	1	1	3	Sars1	1	2439.38	0.00012	8.932e-05	3.37	105.57
[K].GYLGPEQLPDCLK.[G]	1xCarbamidomethylation [C11]	0.000385906	0.000778032	1	1	10	Mdh2	0	1489.74	0.00012	8.31e-05	1.88	78.85
[R].GYISPYFINTSK.[G]		0.000655381	0.000778032	1	1	49	Hspd1	0	1389.7	0.00012	0.0001245	2.18	78.6
[R].GYSFTTTAER.[E]		0.000718315	0.000778032	2	2	977	Actb; Actg1	0	1132.53	0.0001336	0.0001331	2.36	60.82
[K].HAVSEGTK.[A]		0.00100689	0.000778032	1	12	366	H2bc12	0	828.421	0.0001336	0.0001706	2.07	15.03
[K].HGEVCPAGWKPGSDTIKPDVNK.[S]	1xCarbamidomethylation [C5]	0.00049675	0.000778032	1	1	31	Prdx1	0	2392.17	0.00012	0.0001013	1.58	67.2
[R].HIADLAGNPEVILPVPAFNVINGGSHAGNK.[L]		0.000214744	0.000778032	1	1	16	Eno1	0	3021.59	9.222e-05	5.033e-05	2.23	87.56
[R].HIADLAGNPEVILPVPAFNVINGGSHAGNK.[L]	1xDeamidated [N]	0.000313782	0.000778032	1	1	43	Eno1	0	3022.57	9.222e-05	7.033e-05	2.95	88.16
[K].HLEGLSEEAIMELNLPTGIPIVYELDK.[N]	1xOxidation [M11]	0.000257857	0.000778032	1	1	7	Pgam1	0	3039.56	9.222e-05	5.939e-05	2.07	95.8
[K].KGVNLPGAAVDLPAVSEKDIQDLK.[F]		3.6311e-05	0.000778032	1	1	126	Pkm	2	2477.36	9.222e-05	9.436e-06	4.66	80.55
[K].HLEINPDHPIVETLR.[Q]		8.52058e-05	0.000778032	1	1	2	Hsp90ab1	0	1782.95	9.222e-05	2.13e-05	3.65	75.73
[R].HPDEPVLLEEPVVLALAEK.[H]		0.000326694	0.000778032	1	1	14	Akr1a1	0	2098.14	9.222e-05	7.27e-05	2.67	89.74
[K].HTGPGILSMANAGPNTNGSQFFICTAK.[T]	1xCarbamidomethylation [C24]	8.78869e-07	0.000778032	1	1	24	Ppia	0	2791.33	9.222e-05	2.646e-07	3.81	82.2
[K].HTGPGILSMANAGPNTNGSQFFICTAK.[T]	1xCarbamidomethylation [C24]; 1xDeamidated [N/Q]	3.77804e-05	0.000778032	1	1	16	Ppia	0	2792.31	9.222e-05	9.79e-06	3.84	84.28
[K].HTGPGILSMANAGPNTNGSQFFICTAK.[T]	1xCarbamidomethylation [C24]; 1xOxidation [M9]	4.30324e-07	0.000778032	1	1	51	Ppia	0	2807.32	9.222e-05	1.332e-07	3.64	78.38
[K].HTGPGILSMANAGPNTNGSQFFICTAK.[T]	1xCarbamidomethylation [C24]; 1xDeamidated [N/Q]; 1xOxidation [M9]	7.58884e-07	0.000778032	1	1	66	Ppia	0	2808.31	9.222e-05	2.296e-07	3.27	80.18
[K].HTGPGILSMANAGPNTNGSQFFICTAK.[T]	1xCarbamidomethylation [C24]; 2xDeamidated [N17; Q/N]; 1xOxidation [M9]	0.00200432	0.000778032	1	1	3	Ppia	0	2809.29	0.0001552	0.000294	2.86	81.49
[R].HVIPMNPNTDDLFNAVGDGIVLCK.[M]	1xCarbamidomethylation [C23]; 1xOxidation [M5]	8.09228e-05	0.000778032	1	1	93	Lcp1	0	2655.29	9.222e-05	2.028e-05	3.17	85.85
[K].KANLQIDQINTDLNLER.[S]		0.00233314	0.000778032	1	1	4	Myh9	1	1998.06	0.0001552	0.0003346	2.37	77.04
[R].KDLYANTVLSGGTTMYPGIADR.[M]		0.000113826	0.000778032	2	2	42	Actb; Actg1	1	2343.16	9.222e-05	2.797e-05	3.72	79.68
[R].KDLYANTVLSGGTTMYPGIADR.[M]	1xOxidation [M15]	3.37829e-07	0.000778032	2	2	127	Actb; Actg1	1	2359.16	9.222e-05	1.056e-07	5.68	76.82
[R].KFLDGNELTLADCNLLPK.[L]	1xCarbamidomethylation [C13]	0.00408289	0.000778032	1	1	10	Clic1	1	2061.07	0.0001552	0.0005763	2.33	84.47
[K].HLLAFLLAELGTSGSIDGNNQLVIK.[G]		0.000687528	0.000778032	1	1	1	Eif2s2	0	2623.45	0.0001336	0.0001288	2.48	104.09
[K].GPGLFFILPCTDSLIK.[V]	1xCarbamidomethylation [C10]	0.000935542	0.000778032	1	1	13	Stom	0	1777.96	0.0001336	0.0001616	1.52	96.54
[RK].GPFTDVVTTNLK.[L]		0.0010948	0.000778032	2	2	14	Vapb; Vapa	0	1291.69	0.0001336	0.0001816	1.52	78
[K].GPDGLTALEATDNQAIK.[A]		5.17698e-06	0.000778032	1	1	52	Mtpn	0	1713.87	9.222e-05	1.455e-06	2.44	76.9
[R].GDLGIEIPAEK.[V]		0.000289554	0.000778032	1	2	185	Pkm	0	1141.61	9.222e-05	6.552e-05	2.15	76.44
[R].GDQSTDYGIFQINSR.[Y]		0.000227022	0.000778032	1	1	27	Lyz2	0	1700.79	9.222e-05	5.294e-05	1.84	79.81
[R].GDTDQASNILASFGLSAR.[D]		0.00148103	0.000778032	1	1	13	Matr3	0	1822.89	0.0001515	0.0002287	1.29	90.34
[R].GDVTAEEAAGASPAK.[A]		0.000174711	0.000778032	1	1	40	Marcksl1	0	1373.65	9.222e-05	4.168e-05	2.39	47.36
[K].GDVTTQVALQPALK.[F]		7.56451e-05	0.000778032	1	1	74	Sod2	0	1440.81	9.222e-05	1.9e-05	2.92	74.85
[R].GDYDAFFEAR.[E]		0.0018651	0.000778032	1	1	18	Sh3bgrl	0	1190.51	0.0001552	0.0002766	1.6	78.87
[K].GEAVGSITQPLPSSYLIIR.[A]		0.00332603	0.000778032	1	1	11	Osbpl8	0	2001.1	0.0001552	0.000466	1.14	87.07
[K].GEGESPPVNGTDEAAGATGDAIEPAPPSQEAEAK.[G]		0.00178157	0.000778032	1	1	13	Marcksl1	0	3249.47	0.0001552	0.0002661	1.78	72.86
[K].GEGQLSAAER.[A]		0.00128633	0.000778032	1	1	187	Eef2	0	1017.5	0.0001515	0.0002052	2.22	42.49
[R].GEVPCTVTTASPLDDAVLSELK.[T]	1xCarbamidomethylation [C5]	0.000957192	0.000778032	1	1	14	Atp5po	0	2302.15	0.0001336	0.0001643	1.42	87.84
[R].GFAFVTFESPADAK.[D]		0.000877862	0.000778032	1	2	10	Rbmx	0	1486.72	0.0001336	0.0001543	1.66	84.45
[R].GDGVVLVAPPLR.[V]		0.00334474	0.000778032	1	1	16	Lsm3	0	1192.7	0.0001552	0.0004684	1.8	80.5
[R].GFEVVYMTEPIDEYCVQQLK.[E]	1xCarbamidomethylation [C15]	0.000253777	0.000778032	1	1	46	Hsp90ab1	0	2448.15	9.222e-05	5.846e-05	1.88	89.1
[K].GFGFVCFSSPEEATK.[A]	1xCarbamidomethylation [C6]	0.000136074	0.000778032	1	1	33	Pabpc1	0	1662.75	9.222e-05	3.315e-05	1.62	82.77
[K].GFGFVDFNSEEDAK.[A]		4.90886e-05	0.000778032	1	1	55	Ncl	0	1561.68	9.222e-05	1.259e-05	2.05	82.36
[K].GFGTDEQAIVDVVSNR.[S]		9.00721e-05	0.000778032	1	1	15	Anxa7	0	1706.83	9.222e-05	2.243e-05	2.14	82.86
[R].GFLDVVTR.[E]		0.00332603	0.000778032	1	1	10	Uap1l1	0	906.504	0.0001552	0.0004666	1.35	79.57
[R].GFLFGPSLAQELGVGCVLIR.[K]	1xCarbamidomethylation [C16]	0.00158721	0.000778032	1	1	12	Aprt	0	2133.15	0.0001515	0.0002418	2.05	98.32
[K].GFPTIYFSPANK.[K]		0.00139657	0.000778032	1	1	18	Pdia3	0	1341.68	0.0001515	0.0002187	1.33	81.83
[R].GFQEVVTPNIFNSR.[L]		0.00215581	0.000778032	1	1	17	Tars1	0	1607.82	0.0001552	0.0003123	1.8	83.11
[R].GFQFVSSSLPDICYR.[C]	1xCarbamidomethylation [C13]	2.82809e-05	0.000778032	1	1	27	Cnbp	0	1775.84	9.222e-05	7.427e-06	2.73	86.07
[R].GFSSGSAVVSGGSR.[R]		5.59549e-05	0.000778032	1	1	110	Krt2	0	1254.61	9.222e-05	1.427e-05	1.7	51.02
[K].GFSVVADTPELQR.[I]		0.0011367	0.000778032	1	1	29	Lasp1	0	1418.73	0.0001336	0.0001868	1.43	76.66
[K].GGCEAIVDTGTSLLVGPVEEVK.[E]	1xCarbamidomethylation [C3]	0.00208931	0.000778032	1	1	37	Ctsd	0	2230.13	0.0001552	0.0003041	3.09	87.49
[R].GFEVVYMTEPIDEYCVQQLK.[E]	1xCarbamidomethylation [C15]; 1xOxidation [M7]	0.000355695	0.000778032	1	1	37	Hsp90ab1	0	2464.14	0.00012	7.789e-05	1.69	85.28
[K].GGCEAIVDTGTSLLVGPVEEVKELQK.[A]	1xCarbamidomethylation [C3]	0.00138304	0.000778032	1	1	19	Ctsd	1	2728.41	0.0001515	0.0002172	1.93	87.92
[R].GDGPICLVLAPTR.[E]	1xCarbamidomethylation [C6]	0.0010948	0.000778032	2	2	40	Ddx17; Ddx5	0	1368.73	0.0001336	0.0001817	2.19	82.91
[R].GDEELDSLIK.[A]		0.00184615	0.000778032	1	2	36	H2az1	0	1118.56	0.0001552	0.000274	2.32	76.83
[K].GADFLVTEVENGGSLGSK.[K]	1xDeamidated [N11]	1.21e-05	0.000778032	1	1	39	Pkm	0	1780.86	9.222e-05	3.281e-06	3.84	82.05
[K].GADFLVTEVENGGSLGSKK.[G]		0.00403597	0.000778032	1	1	4	Pkm	1	1907.97	0.0001552	0.0005678	1.76	77.03
[K].GAEAANVTGPDGVPVEGSR.[Y]		0.00283246	0.000778032	1	1	2	Ybx3	0	1782.86	0.0001552	0.0003999	0.78	68.12
[K].GAEADQIIEYLK.[Q]		0.00389891	0.000778032	1	1	6	Aimp1	0	1349.69	0.0001552	0.0005479	1.85	82.7
[K].GAGTDDSTLVR.[I]		0.00289523	0.000778032	1	1	9	Anxa7	0	1091.53	0.0001552	0.0004085	1.19	47.13
[K].GAGTDEFTLNR.[I]		0.000378101	0.000778032	1	1	60	Anxa3	0	1180.56	0.00012	8.185e-05	2.53	67.45
[K].GAGTDEGCLIEILASR.[T]	1xCarbamidomethylation [C8]	4.32361e-05	0.000778032	1	1	27	Anxa4	0	1661.82	9.222e-05	1.118e-05	3.17	87.18
[R].GAGTGGLGLAVEGPSEAK.[M]		1.57217e-05	0.000778032	1	1	37	Flna	0	1570.81	9.222e-05	4.226e-06	3.25	72.85
[K].GALPLDTVTFYK.[V]		0.000315048	0.000778032	1	1	21	Erp29	0	1324.71	9.222e-05	7.033e-05	2.02	83.48
[R].GAQAAIVVYDITNTDTFAR.[A]		0.00113136	0.000778032	1	1	9	Rab5c	0	2026.02	0.0001336	0.000186	1.61	86.15
[R].GATQQILDEAER.[S]		0.000432988	0.000778032	1	1	39	Cct2	0	1330.66	0.00012	9.091e-05	2.87	69.1
[R].GDFCIQVGR.[N]	1xCarbamidomethylation [C4]	0.00378876	0.000778032	1	2	66	Nme1	0	1051.5	0.0001552	0.000531	1.12	71.76
[R].GAVDAAVPTNIIAAK.[A]		0.00277125	0.000778032	1	1	14	Atp6v1h	0	1410.8	0.0001552	0.0003919	1.65	77.51
[K].GAVLVCDMSSNFLSRPVDVSK.[F]	1xCarbamidomethylation [C6]; 1xOxidation [M8]	0.00161916	0.000778032	1	1	2	Psat1	0	2297.13	0.0001515	0.0002463	1.44	76.78
[K].GAVPYVQAFDSLLANPVAEYLK.[M]		1.08709e-05	0.000778032	1	1	54	Cap1	0	2365.24	9.222e-05	2.968e-06	2.9	99.49
[K].GAVSAEQVIAGFNR.[L]		0.000106403	0.000778032	1	1	18	Pfdn2	0	1418.74	9.222e-05	2.628e-05	2.3	78.65
[K].GAVYSFDPVGSYQR.[D]		0.00385442	0.000778032	1	1	14	Psmb1	0	1545.73	0.0001552	0.0005405	1.44	77.34
[R].GCALQCAILSPAFK.[V]	2xCarbamidomethylation [C2; C6]	0.000197575	0.000778032	2	3	30	Hsph1; Hspa4	0	1535.77	9.222e-05	4.666e-05	2.26	81.56
[K].GCDVVVIPAGVPR.[K]	1xCarbamidomethylation [C2]	0.000207209	0.000778032	1	1	34	Mdh2	0	1338.72	9.222e-05	4.885e-05	2.5	78.36
[K].GCEVVPDVNVSGQK.[F]	1xCarbamidomethylation [C2]	0.00242167	0.000778032	1	1	23	Fermt3	0	1487.72	0.0001552	0.000346	1.33	69.49
[K].GCEVVVSGK.[L]	1xCarbamidomethylation [C2]	0.00213337	0.000778032	1	1	47	Rps3	0	934.466	0.0001552	0.0003093	2.2	43.77
[R].GCITIIGGGDTATCCAK.[W]	3xCarbamidomethylation [C2; C14; C15]	8.20232e-06	0.000778032	1	1	80	Pgk1	0	1754.79	9.222e-05	2.264e-06	2.75	71.52
[R].GCTATLGNFAK.[A]	1xCarbamidomethylation [C2]	0.0035387	0.000778032	1	1	5	Rps2	0	1139.55	0.0001552	0.0004965	1.39	65.13
[K].GDEEGIPAVVIDMSGLR.[E]		9.48393e-05	0.000778032	1	1	16	Lcp1	0	1757.87	9.222e-05	2.359e-05	2.07	91.52
[R].GAVDIPAAASFK.[H]		0.00157933	0.000778032	1	1	4	Atic	0	1146.62	0.0001515	0.000241	2.29	75.33
[R].GGGGFGGGPGPGGLQSGQTIALPAQGLIEFR.[D]		0.00171097	0.000778032	1	1	3	Purb	0	2853.46	0.0001552	0.0002574	1.51	90.74
[R].GGGGNFGPGPGSNFR.[G]		0.000715167	0.000778032	1	1	43	Hnrnpa2b1	0	1377.63	0.0001336	0.0001325	2.64	65.06
[K].GGPGSAVSPYPSFNVSSDVAALHK.[A]		0.000259922	0.000778032	1	1	11	Anxa1	0	2344.16	9.222e-05	5.969e-05	2.05	79.17
[K].GLSEDTTEETLKESFEGSVR.[A]		3.27523e-05	0.000778032	1	1	38	Ncl	1	2214.04	9.222e-05	8.538e-06	2.83	76.87
[K].GLSQSALPYR.[R]		0.000850563	0.000778032	1	1	52	Rps13	0	1091.58	0.0001336	0.0001505	1.48	67.34
[R].GITGVDLFGTTDAVVK.[H]		0.0010257	0.000778032	1	1	4	Copa	0	1592.85	0.0001336	0.0001732	1.77	85.81
[K].GLTLSDDLER.[T]		0.00115835	0.000778032	1	1	5	Eif5	0	1118.57	0.0001336	0.0001897	1.69	73.42
[K].GLTPSQIGVILR.[D]		0.000456958	0.000778032	1	1	22	Rps13	0	1253.76	0.00012	9.476e-05	2.77	82.06
[R].GLTVVQAFQELVEPK.[K]		2.31924e-05	0.000778032	1	1	77	Fdps	0	1657.92	9.222e-05	6.135e-06	2	94.16
[K].GIVDQSQQAYQEAFEISK.[K]		0.00018989	0.000778032	1	1	24	Ywhaz	0	2040.99	9.222e-05	4.508e-05	1.32	82.35
[K].GIVDQSQQAYQEAFEISKK.[E]		0.00201472	0.000778032	1	1	10	Ywhaz	1	2169.08	0.0001552	0.0002942	2.04	77.91
[K].GLVEPVDVVDNADGTQTVNYVPSR.[E]		0.000153881	0.000778032	1	1	42	Flna	0	2544.26	9.222e-05	3.706e-05	2.89	83.27
[K].GLVPCNYLEPVELR.[I]	1xCarbamidomethylation [C5]	0.000412083	0.000778032	1	1	14	Ncf2	0	1658.86	0.00012	8.765e-05	2.39	85.22
[K].GLVYETSVLDPDEGIR.[F]		4.42776e-05	0.000778032	1	1	21	Cs	0	1762.89	9.222e-05	1.14e-05	2.96	82.59
[K].GLQTSQDAR.[F]		0.00168534	0.000778032	1	1	26	Calr	0	975.485	0.0001552	0.000254	1.66	39.27
[R].GIYAYGFEKPSAIQQR.[A]		0.0015483	0.000778032	2	3	2	Eif4a1; Eif4a3	0	1827.94	0.0001515	0.000237	1.74	72.22
[K].GLYGINEDVFLSVPCILGQNGISDVVK.[V]	1xCarbamidomethylation [C15]	6.3529e-05	0.000778032	1	1	12	Ldha	0	2906.5	9.222e-05	1.613e-05	2.31	99.41
[K].GMSLNLEPDNVGVVVFGNDK.[L]		0.00184615	0.000778032	1	1	21	Atp5f1a	0	2104.04	0.0001552	0.000274	1.66	89.4
[K].GMSLNLEPDNVGVVVFGNDK.[L]	1xOxidation [M2]	0.00312795	0.000778032	1	1	30	Atp5f1a	0	2120.03	0.0001552	0.0004396	1.83	86.21
[K].GNDISSGTVLSDYVGSGPPSGTGLHR.[Y]		0.000251763	0.000778032	1	1	18	Pebp1	0	2530.22	9.222e-05	5.797e-05	2.18	77.53
[K].GNFNYIEFTR.[I]		0.00123208	0.000778032	1	1	29	Myl12b	0	1260.6	0.0001515	0.0001987	1.6	78.2
[K].GNPSGIQPDLLISLTAPK.[K]		0.00268229	0.000778032	1	1	9	Naxe	0	1821.01	0.0001552	0.0003798	1.81	88.76
[R].GNPTVEVDLYTAK.[G]		0.000458862	0.000778032	1	2	61	Eno1	0	1406.72	0.00012	9.53e-05	1.91	74.15
[K].GNSLQEILER.[T]		0.00398968	0.000778032	1	1	6	Hdlbp	0	1158.61	0.0001552	0.0005627	1.95	76.73
[K].GPAPLGTFQVTTPQR.[K]		0.00132404	0.000778032	1	1	7	Lbr	0	1569.84	0.0001515	0.0002102	1.38	76.63
[K].GPAVGIDLGTTYSCVGVFQHGK.[V]	1xCarbamidomethylation [C14]	6.93228e-05	0.000778032	1	1	107	Hspa8	0	2263.12	9.222e-05	1.754e-05	3.46	80.87
[R].GPCIIYNEDNGIIK.[A]	1xCarbamidomethylation [C3]	7.96488e-05	0.000778032	1	1	23	Rpl4	0	1605.79	9.222e-05	2.001e-05	2.16	76.67
[R].GLYDGPVCEVSVTPK.[T]	1xCarbamidomethylation [C8]	9.18766e-05	0.000778032	1	1	20	Dpysl2	0	1620.79	9.222e-05	2.292e-05	2.01	76.91
[K].GLPLDGGPALSAFK.[G]		0.00131133	0.000778032	1	1	17	Rnf213	0	1342.74	0.0001515	0.0002084	1.23	83.77
[K].GLLNAIVIR.[E]		0.00415443	0.000778032	1	1	9	Oat	0	968.625	0.0001552	0.0005865	1.29	82.78
[RK].GLLLYGPPGTGK.[T]		0.00255498	0.000778032	1	3	34	Vcp	0	1172.67	0.0001552	0.0003635	1.73	76.98
[K].GHAAPILYAVWAEAGFLPEAELLNLR.[K]		0.00107955	0.000778032	1	1	2	Tkt	0	2821.5	0.0001336	0.0001798	1.81	104.28
[K].GHYTEGAELVDSVLDVVR.[K]		0.00215581	0.000778032	3	6	15	Tubb5; Tubb4b; Tubb6	0	1958.98	0.0001552	0.0003118	1.45	88.47
[K].GLAGAVSELLR.[S]		0.000494672	0.000778032	1	1	32	Tln1	0	1085.63	0.00012	0.0001009	1.55	83.33
[R].GIAGLGDVAEVR.[K]		0.00182742	0.000778032	1	1	3	Pygb	0	1156.63	0.0001552	0.0002714	1.13	75.94
[R].GLALALFGGEPK.[N]		0.00229636	0.000778032	1	1	14	Mcm2	0	1172.67	0.0001552	0.00033	1.85	85.02
[K].GLAITFVSDENDAK.[I]		0.000199149	0.000778032	1	1	14	Ddx39b	0	1479.73	9.222e-05	4.712e-05	2.28	79.05
[K].GLAVTFVSDENDAK.[I]		0.000220796	0.000778032	1	1	29	Ddx39a	0	1465.72	9.222e-05	5.168e-05	2.03	75.9
[R].GLCAIAQAESLR.[Y]	1xCarbamidomethylation [C3]	8.76051e-05	0.000778032	1	1	78	Rps3	0	1288.67	9.222e-05	2.186e-05	2.05	74.31
[K].GIDPFSLDALAK.[E]		0.000358598	0.000778032	1	1	11	Cct6a	0	1246.67	0.00012	7.848e-05	2.19	87.7
[R].GIDVQQVSLVINYDLPTNR.[E]		0.000240017	0.000778032	1	2	32	Eif4a1	0	2144.13	9.222e-05	5.571e-05	2.04	89.52
[R].GLEVTAYSPLGSSDR.[A]		0.000248772	0.000778032	1	1	23	Akr1a1	0	1551.76	9.222e-05	5.737e-05	2.21	77.92
[R].GLFIIDDK.[G]		0.00266779	0.000778032	2	2	135	Prdx1; Prdx4	0	920.509	0.0001552	0.0003774	1.35	80.51
[R].GLFIIDDKGILR.[Q]		0.00126188	0.000778032	1	1	64	Prdx1	1	1359.8	0.0001515	0.0002022	1.9	83.29
[K].GIFVQSVMPYLVATK.[L]		0.000378101	0.000778032	1	1	15	Hsd17b12	0	1652.91	0.00012	8.184e-05	1.98	90.71
[R].GLGLDDALEPR.[Q]		0.00029542	0.000778032	1	1	21	Ruvbl2	0	1155.6	9.222e-05	6.67e-05	2.17	77.96
[K].GLGSTVQEIDLTGVK.[L]		0.00401275	0.000778032	1	1	10	Isoc1	0	1516.82	0.0001552	0.0005632	1.08	79.39
[K].GLGTDDNTLIR.[V]		0.000263052	0.000778032	1	1	12	Anxa4	0	1174.61	9.222e-05	6.028e-05	1.49	70.34
[K].GLGTDEDAIIGILAYR.[N]		0.000696604	0.000778032	1	1	7	Anxa4	0	1676.89	0.0001336	0.00013	1.59	92.33
[K].GLGTDEDSLIEIICSR.[T]	1xCarbamidomethylation [C14]	2.65415e-05	0.000778032	1	1	19	Anxa2	0	1777.86	9.222e-05	6.986e-06	2.98	90.26
[K].GLGTDEDSILNLLTSR.[S]		5.21822e-06	0.000778032	1	1	156	Anxa5	0	1703.88	9.222e-05	1.467e-06	2.64	93.29
[K].GLGTDEDTLIEILTTR.[S]		2.48105e-05	0.000778032	1	1	23	Anxa1	0	1746.91	9.222e-05	6.547e-06	2.5	94.61
[K].GLGTGTLYIAESR.[L]		0.00300899	0.000778032	1	1	2	Clns1a	0	1337.71	0.0001552	0.0004225	0.98	75.58
[K].GILAADESTGSIAK.[R]		2.31924e-05	0.000778032	1	1	45	Aldoa	0	1332.7	9.222e-05	6.138e-06	2.89	69.68
[K].GILAADESTGSIAKR.[L]		0.00077778	0.000778032	1	1	27	Aldoa	1	1488.8	0.0001336	0.000141	2.07	63.31
[K].GILFVGSGVSGGEEGAR.[Y]		2.35634e-05	0.000778032	1	1	49	Pgd	0	1591.81	9.222e-05	6.228e-06	2.34	78.48
[K].LALDIEIATYR.[KR]		0.000333361	0.000778032	1	4	18	Krt73	0	1277.71	9.222e-05	7.378e-05	1.67	84.92
[K].LALDVEIATYR.[K]		0.0017547	0.000778032	2	6	5	Krt76; Krt5	0	1263.69	0.0001552	0.0002622	1.41	82.08
[R].LALESPEVQDLQLER.[E]		0.00344015	0.000778032	1	1	13	Vps37c	0	1739.92	0.0001552	0.0004822	1.33	81.52
[R].LALFNPDVSWDR.[K]		0.00168534	0.000778032	1	1	10	Ndufa4	0	1432.72	0.0001552	0.0002542	1.71	86.48
[K].IGPLGLSPK.[K]		0.00179975	0.000778032	1	1	142	Rpl12	0	881.545	0.0001552	0.0002682	2.01	72.36
[K].IGPILDNSTLQSEVKPILEK.[L]		0.000427655	0.000778032	1	1	21	Ppp2r1a	0	2194.23	0.00012	9.015e-05	2.03	82.9
[R].IGVGAPVYMAAVLEYLTAEILELAGNAAR.[D]		0.00017333	0.000778032	1	1	4	Macroh2a1	0	2975.59	9.222e-05	4.15e-05	3.45	106.57
[R].LHFFMPGFAPLTSR.[G]	1xOxidation [M5]	0.00237061	0.000778032	2	5	34	Tubb5; Tubb4b	0	1636.83	0.0001552	0.00034	2.77	82.31
[R].IHFPLATYAPVISAEK.[A]		0.000387488	0.000778032	2	5	157	Tuba1a; Tuba4a	0	1756.96	0.00012	8.347e-05	2.6	82.46
[R].IHVLPIDDTVEGITGNLFEVYLKPYFLEAYRPIR.[K]		0.0016769	0.000778032	1	1	3	Vcp	0	3991.14	0.0001552	0.000253	4.92	104.4
[R].LKVPPAINQFTQALDR.[Q]		0.00218999	0.000778032	1	1	44	Rpl7a	1	1811.02	0.0001552	0.0003173	2.81	82.83
[R].ILAATQFEPTAAR.[M]		0.00327061	0.000778032	1	1	10	Erap1	0	1388.75	0.0001552	0.0004595	1.18	74.24
[R].LLADPTGAFGK.[A]		0.00049675	0.000778032	1	1	54	Prdx5	0	1089.59	0.00012	0.000101	1.44	75.55
[K].LLADQAEAR.[R]		0.00055436	0.000778032	1	1	148	Rpl19	0	986.527	0.00012	0.00011	1.68	47.38
[K].LIADVAPSAIR.[E]		0.00242167	0.000778032	1	1	14	Fen1	0	1125.66	0.0001552	0.0003466	1.14	74.32
[R].IGNLQTDLSDGLR.[L]		0.00216713	0.000778032	1	1	18	Flnb	0	1401.73	0.0001552	0.0003134	1.41	77.04
[K].LLAEALNQVTQR.[S]		0.000696604	0.000778032	1	1	17	Prkcd	0	1355.76	0.0001336	0.0001302	1.57	76.92
[R].ILAIGLINEALDEGDAQK.[T]		0.0004037	0.000778032	1	1	22	Iqgap1	0	1883.01	0.00012	8.621e-05	1.74	91.39
[K].ILATPPQEDAPSVDIANIR.[M]		2.89621e-05	0.000778032	1	1	54	Tkt	0	2020.07	9.222e-05	7.607e-06	3.15	81.52
[K].LICCDILDVLDK.[H]	2xCarbamidomethylation [C3; C4]	0.000133401	0.000778032	1	1	22	Ywhae	0	1476.74	9.222e-05	3.244e-05	2.23	89.96
[K].LLCGLLSDR.[L]	1xCarbamidomethylation [C3]	0.00133689	0.000778032	1	1	146	Mif	0	1046.57	0.0001515	0.0002115	1.51	79.96
[R].LLDAQLATGGIVDPR.[L]		0.00101624	0.000778032	1	1	19	Plec	0	1538.85	0.0001336	0.0001719	1.83	81.51
[R].LLDAQLSTGGIVDPSK.[S]		0.000296608	0.000778032	1	1	24	Plec	0	1613.87	9.222e-05	6.703e-05	1.89	79.92
[K].LLDAVDTYIPVPTR.[D]		5.46387e-05	0.000778032	1	1	30	Tufm	0	1572.86	9.222e-05	1.395e-05	1.96	86.69
[K].LLDEVFFSEK.[I]		0.00230854	0.000778032	1	1	29	Psma4	0	1226.63	0.0001552	0.0003319	1.33	84.13
[K].LLDFGSLSNLQVTQPTVGMNFK.[T]		0.000873901	0.000778032	1	1	14	Rps17	0	2409.25	0.0001336	0.0001537	1.66	93.13
[K].LLDFGSLSNLQVTQPTVGMNFK.[T]	1xOxidation [M19]	0.000494672	0.000778032	1	1	34	Rps17	0	2425.24	0.00012	0.0001008	3.73	90.49
[K].IIDIIDTTGSGDVNTATEVEPK.[D]		0.00275619	0.000778032	1	1	12	Tpp2	0	2288.15	0.0001552	0.0003891	1.02	82.52
[R].IIALDGDTK.[N]		0.00210022	0.000778032	1	1	23	Tkt	0	945.525	0.0001552	0.0003059	1.71	65.19
[R].IIDLIPDGYPQISCLPK.[E]	1xCarbamidomethylation [C14]	0.00164361	0.000778032	1	1	22	Atp1b3	0	1942.04	0.0001515	0.0002493	1.34	90.2
[K].LGNAGIAALCPGLLLPSCK.[L]	2xCarbamidomethylation [C10; C18]	0.00179063	0.000778032	1	1	20	Rnh1	0	1925.03	0.0001552	0.0002671	1.85	88.86
[K].IGIIGGTGLDDPEILEGR.[T]		0.000619564	0.000778032	1	1	19	Mtap	0	1824.97	0.00012	0.0001193	1.68	88.08
[R].LFVSEGSPGSLPVLAAAAR.[A]		0.00316293	0.000778032	1	1	17	Mars1	0	1842.01	0.0001552	0.0004442	1.09	86.41
[K].LFVTNDAATILR.[E]		0.000188389	0.000778032	1	1	26	Cct8	0	1333.75	9.222e-05	4.48e-05	2.53	81.62
[R].LGAAPEEESAYVAGER.[R]		0.00305932	0.000778032	1	1	19	Nsfl1c	0	1648.78	0.0001552	0.0004304	1.26	68.33
[R].LGASNLPAGISLPASAK.[L]		0.000291885	0.000778032	1	1	31	Slc3a2	0	1566.88	9.222e-05	6.597e-05	2.19	79.57
[K].LGDDIDLIVR.[C]		0.00336358	0.000778032	1	1	6	Eif3d	0	1128.63	0.0001552	0.000473	1.18	81.79
[R].IGDLQAFVGR.[D]		0.000289554	0.000778032	1	1	57	Slc3a2	0	1075.59	9.222e-05	6.548e-05	2.28	78.22
[R].LGDLYEEEMR.[E]		0.000246798	0.000778032	1	1	65	Vim	0	1254.57	9.222e-05	5.71e-05	1.81	72.34
[R].LGDVISIQPCPDVK.[Y]	1xCarbamidomethylation [C10]	0.000614252	0.000778032	1	1	41	Vcp	0	1540.8	0.00012	0.0001186	1.73	78.47
[K].LGDVYVNDAFGTAHR.[A]		0.000140462	0.000778032	1	2	20	Pgk1	0	1634.79	9.222e-05	3.415e-05	2.88	72.88
[K].IGEHTPSALAIMENANVLAR.[Y]		3.63693e-06	0.000778032	1	1	140	Aldoa	0	2107.1	9.222e-05	1.035e-06	4.59	83.11
[K].IGEHTPSALAIMENANVLAR.[Y]	1xOxidation [M12]	0.000297801	0.000778032	1	1	57	Aldoa	0	2123.09	9.222e-05	6.721e-05	3.51	75.8
[K].IGLIQFCLSAPK.[T]	1xCarbamidomethylation [C7]	0.000466564	0.000778032	1	1	20	Cct4	0	1346.75	0.00012	9.645e-05	2.06	86.06
[K].LGEIVTTIPTIGFNVETVEYK.[N]		0.00338253	0.000778032	1	5	27	Arf1	0	2323.24	0.0001552	0.000474	1.31	92.93
[R].LGFSEVELVQMVVDGVK.[L]		0.00114746	0.000778032	1	1	2	Ckb	0	1848.98	0.0001336	0.0001883	1.63	97.85
[K].LGGDLLQALNEITESGR.[I]		0.000472435	0.000778032	1	1	5	Itgb2	0	1785.93	0.00012	9.745e-05	1.66	94.44
[R].LGGEVSCLVAGTK.[C]	1xCarbamidomethylation [C7]	0.000348548	0.000778032	1	1	10	Etfa	0	1290.67	0.00012	7.651e-05	1.42	72.52
[K].IGGIGTVPVGR.[V]		0.000222557	0.000778032	1	2	314	Eef1a1	0	1025.61	9.222e-05	5.209e-05	1.83	70.78
[K].IGGILANELSVDEAALHAAVIAINEAIDRR.[V]		0.000858262	0.000778032	1	1	4	Iqgap1	1	3114.69	0.0001336	0.0001516	3.03	104.05
[K].IGGILANELSVDEAALHAAVIAINEAIDRR.[V]	1xDeamidated [N]	0.00196334	0.000778032	1	1	5	Iqgap1	1	3115.67	0.0001552	0.0002881	2.33	104.47
[K].LGGSAVISLEGKPL.[-]		5.52928e-05	0.000778032	1	1	209	Cfl1	0	1340.78	9.222e-05	1.413e-05	3.53	80.03
[K].LGGVEFNIDLPNKK.[V]		0.00269689	0.000778032	1	1	9	Atox1	1	1543.85	0.0001552	0.0003817	2.13	76.94
[R].IGGVQQDTILAEGLHFR.[I]		0.000734296	0.000778032	1	1	3	Phb2	0	1853.99	0.0001336	0.0001352	1.99	80.71
[K].IGLFGGAGVGK.[T]		0.000306296	0.000778032	1	1	54	Atp5f1b	0	975.562	9.222e-05	6.89e-05	2.12	74.95
[K].LGLGIDEDEVTAEEPSAAVPDEIPPLEGDEDASR.[M]		0.00145223	0.000778032	1	1	10	Hsp90ab1	0	3535.64	0.0001515	0.0002252	1.44	91.38
[K].LGEYGFQNAILVR.[Y]		1.78498e-05	0.000778032	1	1	44	Alb	0	1479.8	9.222e-05	4.777e-06	2.98	82.8
[K].LLDLVQQSCNYK.[Q]	1xCarbamidomethylation [C9]	0.000324067	0.000778032	1	1	9	Snu13	0	1480.75	9.222e-05	7.204e-05	1.75	75.71
[R].LLDPEDVDVPQPDEK.[S]		0.00254128	0.000778032	1	1	11	Plec	0	1708.83	0.0001552	0.0003609	1.6	77.91
[K].ILDQGEDFPASEMAR.[I]		0.000524673	0.000778032	1	1	10	Erp29	0	1678.77	0.00012	0.0001054	1.79	77.08
[K].LLLGAGAVAYGVR.[E]		0.00112605	0.000778032	1	1	5	Phb2	0	1259.75	0.0001336	0.0001853	0.88	80.26
[R].IILLAEGR.[L]		0.00222479	0.000778032	1	1	39	Ahcy	0	884.556	0.0001552	0.0003209	1.74	73.94
[RK].ILLLGAGESGK.[S]		0.000402046	0.000778032	3	12	71	Gnai3; Gna13; Gnai2	0	1057.63	0.00012	8.601e-05	2.14	75.84
[KR].LLLIGDSGVGK.[TS]		0.000658232	0.000778032	5	8	61	Rab10; Rab1A; Rab1b; Rab8b; Rab8a	0	1071.64	0.00012	0.0001247	1.86	78.48
[K].LLLLGTGESGK.[S]		0.0016685	0.000778032	1	3	2	Gna11	0	1087.64	0.0001552	0.0002515	1.26	75.93
[R].LLLINNAATLGDVSK.[G]		0.000839163	0.000778032	1	1	12	Spr	0	1541.89	0.0001336	0.0001493	1.15	82.96
[R].LLLNNDNLLR.[E]		0.000393886	0.000778032	2	2	30	Capza1; Capza2	0	1197.69	0.00012	8.453e-05	1.74	79.34
[K].LILPDCVDDSVSPIILR.[L]	1xCarbamidomethylation [C6]	0.000212202	0.000778032	1	1	16	Itgam	0	1925.04	9.222e-05	4.985e-05	1.38	91.33
[R].LLLPEDPLISGLLNSQALK.[A]		0.00292722	0.000778032	1	1	32	Fasn	0	2034.18	0.0001552	0.0004135	1.61	97.81
[R].LLLQIENVPENQLER.[N]		0.000236228	0.000778032	1	1	36	Gbp4	0	1807.99	9.222e-05	5.478e-05	1.59	82.96
[R].ILMVGLDAAGK.[T]		0.000488494	0.000778032	1	5	31	Arf1	0	1087.62	0.00012	9.98e-05	2.1	78.53
[K].LLIEMEQR.[L]		0.003944	0.000778032	1	1	11	Ckb	0	1031.56	0.0001552	0.0005549	1.03	73.24
[R].ILMVGLDAAGK.[T]	1xOxidation [M3]	0.000740801	0.000778032	1	5	15	Arf1	0	1103.61	0.0001336	0.000136	1.97	73.69
[R].IINEPTAAAIAYGLDKK.[VG]		1.52305e-05	0.000778032	2	2	114	Hspa8; Hspa2	1	1787.99	9.222e-05	4.104e-06	3.69	76.29
[R].IINEPTAAAIAYGLDKR.[E]		0.000104728	0.000778032	1	1	115	Hspa5	1	1816	9.222e-05	2.592e-05	3.05	77.05
[K].LININVLSVCK.[V]	1xCarbamidomethylation [C10]	0.00205695	0.000778032	1	1	12	Hsd17b12	0	1272.73	0.0001552	0.0002999	1.39	82.44
[K].LINSLYPEGQAPVK.[K]		0.000296608	0.000778032	1	1	70	Tagln2	0	1528.84	9.222e-05	6.696e-05	2.01	74.85
[R].IIPGFMCQGGDFTR.[H]	1xCarbamidomethylation [C7]	0.000131301	0.000778032	1	1	137	Ppia	0	1598.75	9.222e-05	3.198e-05	2.3	81.45
[R].IIPGFMCQGGDFTR.[H]	1xCarbamidomethylation [C7]; 1xOxidation [M6]	0.000176103	0.000778032	1	1	139	Ppia	0	1614.74	9.222e-05	4.198e-05	2.34	77.3
[K].ILPTLEAVAALGNK.[V]		0.00198371	0.000778032	1	1	8	Ilf2	0	1409.84	0.0001552	0.0002908	0.96	86.22
[K].IIPTLEEGLQLPSPTATSQLPLESDAVECLNYQHYK.[G]	1xCarbamidomethylation [C29]	0.00128633	0.000778032	1	1	4	Hnrnpk	0	4055.03	0.0001515	0.0002051	1.85	90.97
[K].IIPTLEEGLQLPSPTATSQLPLESDAVECLNYQHYK.[G]	1xCarbamidomethylation [C29]; 1xPhospho [T]	0.00216713	0.000778032	1	1	2	Hnrnpk	0	4135	0.0001552	0.0003135	2.23	94.41
[K].LLQDFFNGK.[E]		0.000611616	0.000778032	2	2	109	Hspa8; Hspa2	0	1081.57	0.00012	0.0001184	1.68	80.13
[K].LLQDFFNGK.[E]	1xDeamidated [N7]	0.0016769	0.000778032	2	2	57	Hspa8; Hspa2	0	1082.55	0.0001552	0.0002528	1.78	82.01
[R].IINEPTAAAIAYGLDK.[RKG]		3.68918e-05	0.000778032	4	4	87	Hspa5; Hspa8; Hspa1l; Hspa2	0	1659.9	9.222e-05	9.598e-06	2.52	81.38
[K].LLLEDLGYTVK.[V]		0.0010948	0.000778032	1	1	5	Casp1	0	1263.72	0.0001336	0.0001814	1.38	84.69
[K].IILDLISESPIK.[G]		2.98961e-05	0.000778032	1	1	90	Hnrnpk	0	1340.8	9.222e-05	7.85e-06	2.29	89.17
[K].ILLANFLAQTEALMK.[G]		0.000336069	0.000778032	1	1	14	Gpi	0	1675.95	9.222e-05	7.444e-05	1.93	97.23
[K].ILDSVGIEADDDRLNK.[V]		0.00178157	0.000778032	1	1	15	Rplp2	1	1772.9	0.0001552	0.0002654	1.4	72.29
[K].LLDTVDDMLANDIAR.[L]		5.42069e-05	0.000778032	1	1	27	Ehd1	0	1674.84	9.222e-05	1.385e-05	1.97	88.14
[R].IIDVVYNASNNELVR.[T]		1.48134e-05	0.000778032	1	1	88	Rps8	0	1718.91	9.222e-05	3.987e-06	2.49	79.42
[R].ILEAHQNVAQLSLTEAQLR.[F]		0.000169253	0.000778032	1	1	18	Fermt3	0	2134.16	9.222e-05	4.048e-05	2.47	76.51
[R].IIEETLALK.[F]		0.00364051	0.000778032	1	1	20	Arpc2	0	1029.62	0.0001552	0.0005121	1.56	74.11
[K].LIEFCEEVPALR.[K]	1xCarbamidomethylation [C5]	0.000354253	0.000778032	1	1	11	Mnda	0	1475.76	0.00012	7.763e-05	1.78	83.69
[R].ILEFFGLK.[K]		0.00238326	0.000778032	1	1	45	P4hb	0	966.566	0.0001552	0.0003411	1.44	87.36
[K].LLEGEESR.[IL]		0.002474	0.000778032	2	5	79	Krt8; Vim	0	932.468	0.0001552	0.000353	1.57	44.48
[K].LLEPVLLLGK.[E]		0.00251411	0.000778032	1	1	138	Rps16	0	1094.72	0.0001552	0.0003582	1.99	87.79
[K].IIETLSQQLQAK.[G]		0.00199398	0.000778032	1	1	12	Pfdn2	0	1371.78	0.0001552	0.0002922	1.51	73.55
[K].LIEVDDER.[K]		0.00206767	0.000778032	1	1	67	Rps6	0	988.495	0.0001552	0.000301	0.94	57.2
[K].LLFENNDIPDLEVR.[I]		0.000149074	0.000778032	1	1	12	Ifit1	0	1686.87	9.222e-05	3.604e-05	1.51	87.4
[R].LLFNDVQTLK.[D]		0.00289523	0.000778032	1	1	9	Plec	0	1190.68	0.0001552	0.0004074	1.73	79.62
[R].ILGADTSVDLEETGR.[V]		8.04122e-06	0.000778032	1	1	49	Atp5f1a	0	1575.79	9.222e-05	2.223e-06	2.69	76.18
[K].LLGEIAQGNENYAGIAAR.[D]		0.000143846	0.000778032	1	1	25	Tln1	0	1859.96	9.222e-05	3.489e-05	1.69	78.12
[K].LLGGVTIAQGGVLPNIQAVLLPK.[K]		0.000296608	0.000778032	1	2	62	H2ac21	0	2271.38	9.222e-05	6.694e-05	3.51	96.43
[K].LIGIDDVPDAR.[G]		0.000334712	0.000778032	1	1	5	Dab2	0	1183.63	9.222e-05	7.416e-05	1.83	77.33
[R].IIGLDQVAGMSETALPGAFK.[T]		0.00171961	0.000778032	1	1	28	Myh9	0	2018.06	0.0001552	0.000258	0.97	91.31
[R].IIGLDQVAGMSETALPGAFK.[T]	1xOxidation [M10]	0.000337431	0.000778032	1	1	32	Myh9	0	2034.06	9.222e-05	7.464e-05	1.65	86.94
[K].LIGNMALLPLR.[S]		0.000606381	0.000778032	1	1	53	Arpc3	0	1210.73	0.00012	0.0001175	1.8	86.78
[K].LIGNMALLPLR.[S]	1xOxidation [M5]	0.00309342	0.000778032	1	1	70	Arpc3	0	1226.73	0.0001552	0.0004341	1.53	81.49
[K].LLGQFTLIGIPPAPR.[G]		0.000627629	0.000778032	1	1	65	Hspa9	0	1592.95	0.00012	0.0001206	1.17	91.16
[K].LLGQVSAEDLAAEK.[K]		0.000371981	0.000778032	1	1	17	Blvra	0	1443.77	0.00012	8.083e-05	2.06	74.92
[K].ILLAELEQLK.[G]		0.000596063	0.000778032	1	1	99	Vim	0	1169.71	0.00012	0.0001161	1.77	84.58
[K].ILLAELEQLKGQGK.[S]		0.000333361	0.000778032	1	1	138	Vim	1	1539.91	9.222e-05	7.378e-05	2.02	77.59
[K].IFVGGLSPDTPEEK.[I]		0.000708917	0.000778032	1	1	37	Hnrnpd	0	1488.76	0.0001336	0.0001316	2.04	75.99
[K].MTQIMFETFNTPAMYVAIQAVLSLYASGR.[T]	3xOxidation [M1; M5; M14]	0.000130781	0.000778032	2	2	11	Actb; Actg1	0	3301.59	9.222e-05	3.194e-05	1.43	102.15
[K].IFVGGLNPEATEEK.[I]		0.000578478	0.000778032	1	1	17	Hnrnpab	0	1503.77	0.00012	0.0001134	1.59	75.71
[K].LFTAESLIGLK.[N]		0.002474	0.000778032	1	1	5	Arcn1	0	1191.7	0.0001552	0.0003527	1.58	85.7
[K].LATNAAVTVLR.[V]		0.000500936	0.000778032	1	1	47	Cct8	0	1128.67	0.00012	0.0001018	2.49	71.66
[K].LATQLTGPVMPIR.[N]		0.000850563	0.000778032	1	1	19	Rpl13	0	1396.8	0.0001336	0.0001504	1.88	79.74
[K].LATQLTGPVMPIR.[N]	1xOxidation [M10]	0.00120309	0.000778032	1	1	17	Rpl13	0	1412.79	0.0001515	0.0001954	2.05	74.79
[K].IAVAAQNCYK.[V]	1xCarbamidomethylation [C8]	0.000724659	0.000778032	1	1	30	Tpi1	0	1137.57	0.0001336	0.000134	1.42	48.3
[K].LAVEALSSLDGDLSGR.[Y]		2.52479e-06	0.000778032	1	1	50	Ckb	0	1602.83	9.222e-05	7.294e-07	2.66	84.54
[K].LAVNMVPFPR.[L]		0.00054503	0.000778032	4	8	120	Tubb1; Tubb5; Tubb4b; Tubb6	0	1143.63	0.00012	0.0001084	2.54	81.91
[K].LAVNMVPFPR.[L]	1xOxidation [M5]	0.000902065	0.000778032	4	8	39	Tubb1; Tubb5; Tubb4b; Tubb6	0	1159.63	0.0001336	0.0001575	2.32	76.94
[K].IAVYSCPFDGMITETK.[G]	1xCarbamidomethylation [C6]	0.00259663	0.000778032	1	1	13	Cct8	0	1831.86	0.0001552	0.0003691	1.01	83.12
[R].LAYINPDLALEEK.[N]		0.000344334	0.000778032	1	1	16	Stip1	0	1488.79	0.00012	7.58e-05	1.6	81.23
[R].ICDDELILIK.[N]	1xCarbamidomethylation [C2]	0.00128633	0.000778032	1	1	13	Tcp1	0	1231.66	0.0001515	0.0002054	1.99	81.55
[K].ICDIAAELAR.[N]	1xCarbamidomethylation [C2]	0.00300899	0.000778032	1	1	16	Ipo5	0	1131.58	0.0001552	0.000423	1.84	75.33
[R].LATLLGLQAPPTR.[I]		0.0011103	0.000778032	1	1	18	Eif3a	0	1350.81	0.0001336	0.0001837	1.87	81.66
[R].LCLISTFLEDGIR.[M]	1xCarbamidomethylation [C2]	0.00146655	0.000778032	1	1	20	Surf4	0	1536.81	0.0001515	0.0002277	0.79	92.22
[K].LCYVALDFEQEMATAASSSSLEK.[S]	1xCarbamidomethylation [C2]; 1xDeamidated [Q10]	0.00031632	0.000778032	2	2	23	Actb; Actg1	0	2551.16	9.222e-05	7.078e-05	4.15	93.88
[K].LCYVALDFEQEMATAASSSSLEK.[S]	1xCarbamidomethylation [C2]; 1xOxidation [M12]	1.58095e-06	0.000778032	2	2	321	Actb; Actg1	0	2566.17	9.222e-05	4.64e-07	3.87	83.98
[K].LCYVALDFEQEMATAASSSSLEK.[S]	1xCarbamidomethylation [C2]; 1xDeamidated [Q10]; 1xOxidation [M12]	0.000646912	0.000778032	2	2	33	Actb; Actg1	0	2567.15	0.00012	0.0001233	3.28	84.81
[R].LDDCGLTEVR.[C]	1xCarbamidomethylation [C4]	0.00287939	0.000778032	1	1	6	Rnh1	0	1177.55	0.0001552	0.0004068	1.36	67.94
[R].IDFYFDENPYFENK.[V]		0.000854403	0.000778032	1	1	18	Set	0	1840.81	0.0001336	0.000151	1.67	87.92
[R].IDGAVISESTPIAETIK.[A]		7.41594e-05	0.000778032	1	1	19	Tmpo	0	1743.94	9.222e-05	1.866e-05	2.26	80.56
[R].LDGLVDTPTGYIESLPK.[V]		0.000784728	0.000778032	1	1	21	Nap1l1	0	1817.95	0.0001336	0.0001421	1.28	86.39
[R].IDLAVGDVVK.[T]		0.0010846	0.000778032	1	1	18	Fermt3	0	1028.6	0.0001336	0.0001805	2.63	77.99
[R].LDIDSAPITAR.[N]		0.000114733	0.000778032	1	1	229	Pkm	0	1171.63	9.222e-05	2.817e-05	2.96	74.05
[R].LDLIAQQMMPEVR.[G]		0.000192163	0.000778032	1	1	22	Atp6v1e1	0	1543.8	9.222e-05	4.549e-05	2	84.85
[K].IDIIPNPQER.[T]		0.000334712	0.000778032	1	1	137	Hsp90ab1	0	1194.65	9.222e-05	7.411e-05	2.7	74.9
[K].LCYVALDFEQEMATAASSSSLEK.[S]	1xCarbamidomethylation [C2]	4.75955e-08	0.000778032	2	2	434	Actb; Actg1	0	2550.17	9.222e-05	1.603e-08	4.64	90.8
[K].LDNLVAIFDINR.[L]		0.000944133	0.000778032	1	1	42	Tkt	0	1402.77	0.0001336	0.0001625	1.56	91.31
[R].LATGSDDNCAAFFEGPPFK.[F]	1xCarbamidomethylation [C9]	0.00351873	0.000778032	1	1	17	Wdr1	0	2043.91	0.0001552	0.0004938	1.34	84.59
[R].LASVLNTDPALDSELTSK.[L]		0.000363	0.000778032	1	1	16	Dpp3	0	1873.98	0.00012	7.918e-05	1.58	81.62
[K].IAILDIEPQTLK.[T]		0.00207846	0.000778032	1	1	20	Mpp1	0	1353.8	0.0001552	0.0003024	1.81	84.72
[R].IAIPGLAGAGNSVLLVSNLNPER.[V]		0.000139352	0.000778032	1	1	96	Ptbp1	0	2275.28	9.222e-05	3.386e-05	2.61	92.28
[R].IALTDNSLIAR.[S]		0.000271592	0.000778032	1	1	49	Rpl7	0	1186.68	9.222e-05	6.205e-05	2.7	76.55
[R].LALVTGGEIASTFDHPELVK.[L]		0.000229745	0.000778032	1	1	31	Cct2	0	2097.12	9.222e-05	5.355e-05	2.56	83.74
[K].LAMQEFMILPVGASSFR.[E]		0.00287939	0.000778032	1	1	2	Eno1	0	1896.97	0.0001552	0.000405	1.6	94.32
[K].LAMQEFMILPVGASSFR.[E]	1xOxidation [M]	0.00217852	0.000778032	1	1	20	Eno1	0	1912.97	0.0001552	0.0003157	1.47	89.77
[K].LAMQEFMILPVGASSFR.[E]	2xOxidation [M3; M7]	0.00100225	0.000778032	1	1	25	Eno1	0	1928.96	0.0001336	0.0001698	1.51	86.72
[R].IANLQTDLSDGLR.[L]		2.55092e-05	0.000778032	1	1	88	Flna	0	1415.75	9.222e-05	6.723e-06	2.6	77.42
[K].IANPVEGSSGR.[Q]		0.000718315	0.000778032	1	1	26	Pcbp1	0	1086.55	0.0001336	0.0001329	1.31	46.65
[R].LAPDYDALDVANK.[I]		0.00014102	0.000778032	1	1	45	Rpl23a	0	1404.7	9.222e-05	3.42e-05	1.81	75.55
[R].LAPITSDPTEAAAVGAVEASFK.[C]		6.32296e-07	0.000778032	1	1	215	Pkm	0	2145.11	9.222e-05	1.927e-07	3.68	87.72
[K].LASVPAGGAVAVSAAPGSAAPAAGSAPAAAEEK.[K]		2.5449e-06	0.000778032	1	1	70	Rplp2	0	2774.43	9.222e-05	7.354e-07	6.08	75.65
[K].LAPITYPQGLALAK.[D]		0.000675635	0.000778032	1	1	58	Rac2	0	1455.86	0.0001336	0.0001272	1.75	81.83
[K].IAQDLEMYGVNYFSIK.[N]	1xOxidation [M7]	4.92838e-05	0.000778032	1	1	34	Msn	0	1906.93	9.222e-05	1.264e-05	2.4	85.38
[R].IAQFLSGIPETVPLSTVNR.[Q]		0.00268229	0.000778032	1	2	14	Acaa1a	0	2042.13	0.0001552	0.0003801	1.59	88.68
[R].IAQLEEELEEEQGNTELINDR.[L]		1.65538e-05	0.000778032	1	1	98	Myh9	0	2472.17	9.222e-05	4.44e-06	3.79	81.81
[K].IAQLEEQLDNETK.[E]		0.000367461	0.000778032	1	1	34	Myh9	0	1530.76	0.00012	7.984e-05	2.08	70.32
[K].IAQLEEQLDNETKER.[Q]		0.000576014	0.000778032	1	1	20	Myh9	1	1815.91	0.00012	0.0001132	2.36	67.41
[R].IAQSDYIPTQQDVLR.[T]		0.000363	0.000778032	1	1	12	Gnai2	0	1746.9	0.00012	7.926e-05	2.62	76.43
[K].LASAYGATELQDYCGR.[L]	1xCarbamidomethylation [C14]	0.00178157	0.000778032	1	1	13	Lgals3bp	0	1774.81	0.0001552	0.0002661	1.62	73.35
[RK].LASDLLEWIR.[R]		0.000500936	0.000778032	1	2	10	Actn4	0	1215.67	0.00012	0.0001019	1.6	90.39
[R].LASPSGSTSSGLEVVAPEVTSAPVSGPGILDDSATICR.[V]	1xCarbamidomethylation [C37]	0.000585942	0.000778032	1	1	5	Trim28	0	3684.83	0.00012	0.0001145	1.9	89.31
[R].LASTLVHLGEYQAAVDGAR.[K]		0.000578478	0.000778032	1	1	10	Cltc	0	1971.03	0.00012	0.0001134	2.74	77.12
[R].IASVEYLQEVAR.[V]		0.000490544	0.000778032	1	1	15	Rnf213	0	1377.74	0.00012	0.0001003	1.66	77.79
[K].LAQAAQSSVATITR.[L]		0.00215581	0.000778032	1	1	26	Tln1	0	1416.78	0.0001552	0.0003118	1.4	64.89
[K].IDNSQVESGSLEDDWDFLPPKK.[I]		0.000842944	0.000778032	1	1	24	Calr	1	2519.19	0.0001336	0.0001496	2.06	82.02
[K].LDPGSEETQTLVR.[E]		0.00383239	0.000778032	1	1	13	Eef1g	0	1444.73	0.0001552	0.0005376	1.07	67.97
[K].LDPGSPELQQVLK.[H]		0.00073754	0.000778032	1	1	23	Fasn	0	1423.78	0.0001336	0.0001356	2.13	78.46
[R].LEQQVPVNQVFGQDEMIDVIGVTK.[G]		4.09002e-05	0.000778032	1	1	25	Rpl3	0	2686.38	9.222e-05	1.057e-05	3.26	90.85
[R].LEQQVPVNQVFGQDEMIDVIGVTK.[G]	1xDeamidated [N/Q]	0.00211121	0.000778032	1	1	2	Rpl3	0	2687.36	0.0001552	0.0003069	3.46
[R].LEQQVPVNQVFGQDEMIDVIGVTK.[G]	1xOxidation [M16]	0.000114733	0.000778032	1	1	23	Rpl3	0	2702.37	9.222e-05	2.827e-05	2.93	87.17
[R].IETLDPALIRPGR.[I]		0.00385442	0.000778032	1	1	4	Psmc1	0	1450.84	0.0001552	0.000541	1.67	74.46
[K].IETIEVMEDR.[Q]		0.000552011	0.000778032	1	1	12	Hnrnpa3	0	1234.6	0.00012	0.0001095	2.26	73.4
[K].IEVIEIMTDR.[G]		0.00073754	0.000778032	1	1	19	Hnrnpa1	0	1218.64	0.0001336	0.0001356	2.48	82.23
[R].LEVNLQAMK.[A]		0.00102096	0.000778032	1	1	13	Myh9	0	1045.57	0.0001336	0.0001726	1.41	73.46
[K].LFCSLEGLFPASEAR.[I]	1xCarbamidomethylation [C3]	0.00242167	0.000778032	1	1	19	Icam1	0	1696.84	0.0001552	0.0003457	1.36	88.58
[R].LFCVGFTK.[K]	1xCarbamidomethylation [C3]	0.00292722	0.000778032	1	1	25	Rps3a	0	971.502	0.0001552	0.0004124	1.61	76.48
[K].LFDHPEVPTPPESASVSR.[L]		0.00265338	0.000778032	1	1	10	Fasn	0	1964.97	0.0001552	0.0003767	1.6	73.96
[R].LFEAEAQDLFR.[D]		0.00116935	0.000778032	1	1	10	Ehd4	0	1338.67	0.0001515	0.0001911	1.52	83.84
[R].LENTEDIEEVEQHIQTIR.[S]		0.00135645	0.000778032	1	1	4	Lmbrd1	0	2196.08	0.0001515	0.0002137	1.59	78.79
[R].LFEGNALLR.[R]		0.00158721	0.000778032	1	1	20	Rps9	0	1032.58	0.0001515	0.0002418	1.7	76.98
[K].IFGVTTLDIVR.[A]		0.000298999	0.000778032	1	1	63	Mdh2	0	1233.72	9.222e-05	6.746e-05	2.18	86.54
[R].LFLAEFQSIPR.[V]		0.0016111	0.000778032	1	1	13	Ptprc	0	1320.73	0.0001515	0.0002451	1.59	85.71
[K].LFLELEPQVR.[D]		0.00251411	0.000778032	1	1	12	Gps1	0	1243.7	0.0001552	0.0003572	1.44	83.64
[K].LFIGGLNTETNEK.[A]		0.000417203	0.000778032	1	2	34	Rbmx	0	1435.74	0.00012	8.831e-05	1.14	76.05
[K].LFIGGLNVQTSESGLR.[G]		3.74819e-05	0.000778032	1	1	7	Hnrnpa0	0	1690.91	9.222e-05	9.721e-06	1.86	83.24
[K].LFIGGLSFETTDESLR.[S]		9.71238e-05	0.000778032	1	1	24	Hnrnpa1	0	1784.91	9.222e-05	2.408e-05	2.05	89.1
[K].LFIGGLSFETTEESLR.[N]		4.1226e-05	0.000778032	1	1	77	Hnrnpa2b1	0	1798.92	9.222e-05	1.068e-05	2.51	88.94
[K].LFIVGSNSSSSTR.[S]		0.000627629	0.000778032	1	1	30	Gclm	0	1354.7	0.00012	0.0001206	2.06	70.45
[K].LFIYNPSSGEFLGR.[T]		0.000488494	0.000778032	1	1	7	Atp1b3	0	1599.82	0.00012	9.972e-05	1.64	85.42
[R].LFQTALQEEIK.[S]		0.00179975	0.000778032	1	1	18	Iqgap1	0	1319.72	0.0001552	0.0002681	1.71	77.08
[R].LFQVEYAIEAIK.[L]		0.00251411	0.000778032	1	1	4	Psma5	0	1423.78	0.0001552	0.0003573	1.61	86.94
[K].LFEPVVIPVGR.[L]		0.002848	0.000778032	1	1	34	Ncf2	0	1225.73	0.0001552	0.0004022	1.13	85.16
[R].LENEIQTYR.[S]		0.000944133	0.000778032	1	1	24	Krt10	0	1165.58	0.0001336	0.0001625	1.76	58.2
[K].LENCNYAVDLGK.[N]	1xCarbamidomethylation [C4]	0.000520266	0.000778032	1	1	19	Lcp1	0	1395.66	0.00012	0.0001048	2.04	69.87
[K].LELTPVAIQAGR.[L]		0.00125585	0.000778032	1	1	16	Txnrd1	0	1267.74	0.0001515	0.0002014	1.42	78.54
[K].LDPSIFESLQK.[E]		0.00131133	0.000778032	1	1	14	Ruvbl1	0	1276.68	0.0001515	0.0002083	1.76	83.77
[R].LDQLIYIPLPDEK.[S]		0.000194464	0.000778032	1	1	48	Vcp	0	1556.86	9.222e-05	4.598e-05	2.34	89.59
[R].IDSLSAQLSQLQK.[Q]		0.00207846	0.000778032	1	1	27	Lmna	0	1430.78	0.0001552	0.000302	2.08	77.79
[K].IDTIEIITDR.[Q]		0.00140339	0.000778032	1	1	13	Hnrnpa2b1	0	1188.65	0.0001515	0.0002199	2.06	79.64
[R].IDVVVNNAGILR.[D]		0.00368218	0.000778032	1	1	10	Hsd17b4	0	1282.75	0.0001552	0.0005167	1.27	78.56
[K].LDYDEDASAMLR.[E]		0.00125585	0.000778032	1	1	14	St13	0	1398.62	0.0001515	0.0002013	1.14	76.87
[K].IDYIAGLDSR.[G]		0.00030753	0.000778032	1	1	27	Aprt	0	1122.58	9.222e-05	6.905e-05	2.07	76.11
[K].LEAAATALATK.[S]		0.000750683	0.000778032	1	1	2	Rpl4	0	1059.6	0.0001336	0.0001375	1.59	63.11
[K].IEDGNDFGVAIQEK.[V]		0.0020463	0.000778032	1	1	11	Psme2	0	1534.74	0.0001552	0.000298	0.94	74.29
[R].IEDGNNFGVAVQEK.[V]		0.00184615	0.000778032	1	1	14	Psme1	0	1519.74	0.0001552	0.0002733	1.87	69.63
[R].LEDKDDLDVTELSNEELLDQLVR.[Y]		0.000669777	0.000778032	1	2	5	Tmpo	1	2701.34	0.00012	0.0001264	2.01	90.39
[R].LEDKDDLDVTELSNEELLDQLVR.[Y]	1xDeamidated [N14]	0.00214456	0.000778032	1	2	3	Tmpo	1	2702.33	0.0001552	0.0003104	2.71
[K].LEDLEDCSVLTR.[L]	1xCarbamidomethylation [C7]	0.000526892	0.000778032	1	1	15	Acod1	0	1449.69	0.00012	0.0001056	1.62	75.4
[K].IEDLSQQAQLAAAEK.[F]		2.34701e-05	0.000778032	1	2	61	Naca	0	1614.83	9.222e-05	6.222e-06	2.97	71.43
[R].IEDVTPIPSDSTR.[R]		0.000262005	0.000778032	1	1	56	Rps14	0	1429.72	9.222e-05	6.004e-05	2.26	71.48
[K].IEELQLIVNDK.[S]		0.00280166	0.000778032	1	1	8	Psmc5	0	1313.73	0.0001552	0.0003955	1.47	79.73
[R].IEEVPELPLVVEDK.[V]		0.00123797	0.000778032	1	1	23	Rpl4	0	1608.87	0.0001515	0.0001995	1.49	86.38
[R].IEEVPELPLVVEDKVEGYKK.[T]		0.00387659	0.000778032	1	1	4	Rpl4	2	2313.26	0.0001552	0.0005443	2.73	80.08
[R].LEGGSGGDSEVQR.[T]		0.00195325	0.000778032	1	1	2	Psmc5	0	1290.59	0.0001552	0.0002877	1.28	41.54
[K].IEGLQSLVNLR.[E]		0.000478388	0.000778032	1	1	10	Ppp1r7	0	1241.72	0.00012	9.843e-05	1.69	83.12
[R].LEGLTDEINFLR.[Q]		0.000240974	0.000778032	1	1	14	Krt8	0	1419.75	9.222e-05	5.592e-05	2.22	87.25
[R].LEGTNVQEAQNILK.[S]		0.00405935	0.000778032	1	1	5	Suclg2	0	1556.83	0.0001552	0.000571	1.13	73.48
[K].LEGVLAEVAQHYQDTLIR.[A]		0.000192163	0.000778032	1	1	4	Iqgap1	0	2055.09	9.222e-05	4.551e-05	2.77	85.95
[R].IEIESFFEGEDFSETLTR.[A]		0.000721479	0.000778032	1	1	7	Hspa5	0	2149	0.0001336	0.0001337	1.17	93.05
[R].LELQGSNSR.[S]		0.00413042	0.000778032	1	1	67	Ncl	0	1003.52	0.0001552	0.0005817	1.69	44.66
[K].IFTASNVSSVPLPAENVTITAGQR.[I]		0.00268229	0.000778032	1	1	10	Ubap2l	0	2472.31	0.0001552	0.0003804	1.48	84.52
[K].MTQIMFETFNTPAMYVAIQAVLSLYASGR.[T]	1xDeamidated [Q/N]; 3xOxidation [M1; M5; M14]	0.00093128	0.000778032	2	2	8	Actb; Actg1	0	3302.58	0.0001336	0.0001608	2.29	106.62
[K].MTQIMFETFNVPAMYVAIQAVLSLYASGR.[T]	1xDeamidated [N10]	0.00036448	0.000778032	2	4	1	Acta2; Acta1	0	3252.61	0.00012	7.946e-05	2.91
[K].MTQIMFETFNVPAMYVAIQAVLSLYASGR.[T]	2xDeamidated [Q3; N/Q]; 1xOxidation [M]	0.00162726	0.000778032	2	4	9	Acta2; Acta1	0	3269.59	0.0001515	0.0002473	3.11	106.56
[K].VEIVAINDPFIDLNYMVYMFQYDSTHGK.[F]	1xDeamidated [Q21]	0.00297597	0.000778032	1	1	1	Gapdh	0	3323.56	0.0001552	0.0004192	2.8
[K].VEIVAINDPFIDLNYMVYMFQYDSTHGK.[F]	1xOxidation [M]	0.00334474	0.000778032	1	1	6	Gapdh	0	3338.57	0.0001552	0.0004709	1.26	101.76
[K].VELVPPTPAEIPTAIQSVK.[K]		0.000507289	0.000778032	1	1	31	Atp5mg	0	1989.13	0.00012	0.0001027	2.26	87.28
[R].VENQENVSNLVIDDTELK.[Q]		1.70876e-05	0.000778032	1	1	76	Cap1	0	2059.02	9.222e-05	4.578e-06	3.7	80.36
[K].VEPGLGADNSVVR.[F]		0.00139657	0.000778032	1	1	22	Flna	0	1312.69	0.0001515	0.0002185	1.15	67.38
[K].VESSDVSDLLYK.[Y]		0.00240878	0.000778032	1	1	9	Psmb8	0	1354.67	0.0001552	0.0003443	1.8	76.63
[K].VETDYISQTSLTK.[D]		0.000170601	0.000778032	1	1	26	Mpeg1	0	1484.75	9.222e-05	4.083e-05	1.83	71.3
[R].VETGVLKPGMVVTFAPVNVTTEVK.[S]		1.15374e-05	0.000778032	1	1	209	Eef1a1	0	2515.38	9.222e-05	3.143e-06	5.06	84.58
[R].VETGVLKPGMVVTFAPVNVTTEVK.[S]	1xOxidation [M10]	1.51946e-06	0.000778032	1	1	240	Eef1a1	0	2531.38	9.222e-05	4.469e-07	4.45	82
[R].VETGVLKPGMVVTFAPVNVTTEVK.[S]	1xDeamidated [N18]; 1xOxidation [M10]	0.00173705	0.000778032	1	1	19	Eef1a1	0	2532.36	0.0001552	0.0002602	3.75	82.56
[R].VEVERDNLAEDIMR.[L]		0.00199398	0.000778032	1	1	4	Vim	1	1688.83	0.0001552	0.0002924	1.74	73.7
[K].VEIVAINDPFIDLNYMVYMFQYDSTHGK.[F]		8.87964e-06	0.000778032	1	1	15	Gapdh	0	3322.58	9.222e-05	2.445e-06	4.2	103.35
[R].VEVERDNLAEDIMR.[L]	1xOxidation [M13]	0.00149568	0.000778032	1	1	14	Vim	1	1704.82	0.0001515	0.0002313	2.12	67.44
[K].VFASLPQVER.[G]		0.00381051	0.000778032	1	1	31	Wdr1	0	1145.63	0.0001552	0.0005351	1.92	74.47
[R].VFDFLVDSINK.[A]		0.00268229	0.000778032	1	1	9	Myo1e	0	1296.68	0.0001552	0.0003793	1.15	88.37
[R].VFEVSLADLQNDEVAFR.[K]		1.84253e-05	0.000778032	1	1	52	Rps3a	0	1951.98	9.222e-05	4.922e-06	2.46	90.18
[R].VFGFSLITNK.[V]		0.00330743	0.000778032	1	1	13	Pnp	0	1125.63	0.0001552	0.0004637	1.44	84.37
[K].VFLENVIR.[D]		0.00143106	0.000778032	1	1	782	H4c1	0	989.578	0.0001515	0.0002231	1.79	78.66
[R].VFIGNLNTAVVK.[K]		0.00137634	0.000778032	1	1	2	Raly	0	1274.75	0.0001515	0.0002165	1.08	78.02
[R].VFIGNLNTLVVK.[K]		0.000542725	0.000778032	1	1	54	Hnrnpc	0	1316.79	0.00012	0.000108	1.81	83.83
[R].VFNVFCLYGNVEK.[V]	1xCarbamidomethylation [C6]	0.00187466	0.000778032	1	1	15	Hnrnpl	0	1588.78	0.0001552	0.0002773	1.33	87.63
[R].VFPALSTLDLSDNPELGER.[G]		1.35216e-05	0.000778032	1	1	43	Cd14	0	2073.05	9.222e-05	3.653e-06	3.11	89.41
[K].VFQFLNAK.[C]		0.00195325	0.000778032	1	1	46	Rpl24	0	966.541	0.0001552	0.0002865	1.6	76.47
[R].VFQPLPHENKPLTLSSYQTNK.[E]		0.00248729	0.000778032	1	1	8	Cstb	0	2441.28	0.0001552	0.0003539	2.69	72.02
[R].VEVTEFEDIK.[S]		0.000420655	0.000778032	1	1	22	Set	0	1208.6	0.00012	8.913e-05	1.23	75.31
[K].VFSDEVQQQAQLSTIR.[S]		0.000408707	0.000778032	1	1	11	Eif3l	0	1848.95	0.00012	8.713e-05	1.39	75.3
[K].VELQELNDR.[F]		0.0016111	0.000778032	1	2	67	Vim	0	1115.57	0.0001515	0.000245	1.67	65.27
[K].VELDNMPLR.[G]		0.00171097	0.000778032	1	1	7	Nono	0	1086.56	0.0001552	0.000257	1.4	82.92
[R].VAVSADPNVPNVIVTR.[L]		7.19581e-06	0.000778032	1	1	67	Arhgdia	0	1650.92	9.222e-05	1.997e-06	3.01	77.73
[K].VAVVAGYGDVGK.[G]		0.000522464	0.000778032	1	1	14	Ahcy	0	1134.62	0.00012	0.000105	1.91	67.98
[R].VCEEIAIIPSK.[K]	1xCarbamidomethylation [C2]	0.00149568	0.000778032	1	1	4	Rps17	0	1258.67	0.0001515	0.0002311	1.53	75.45
[R].VCENIPIVLCGNK.[V]	2xCarbamidomethylation [C2; C10]	0.00120309	0.000778032	1	2	36	Ran	0	1515.77	0.0001515	0.0001948	1.69	77.67
[R].VCTLAIIDPGDSDIIR.[S]	1xCarbamidomethylation [C2]	2.66898e-06	0.000778032	1	1	128	Rpl30	0	1757.91	9.222e-05	7.686e-07	3.81	86.66
[K].VDATEESDLAQQYGVR.[G]		5.0873e-05	0.000778032	1	1	30	P4hb	0	1780.83	9.222e-05	1.302e-05	2.59	74.1
[K].VDEFPLCGHMVSDEYEQLSSEALEAAR.[I]	1xCarbamidomethylation [C7]; 1xOxidation [M10]	0.00103525	0.000778032	1	2	12	Rpl10	0	3098.37	0.0001336	0.0001744	1.57	86.05
[K].VDFPQDQLATLTGR.[I]		0.000121286	0.000778032	1	1	66	Mdh2	0	1560.8	9.222e-05	2.974e-05	2.19	83.07
[K].VDKGVVPLAGTDGETTTQGLDGLLER.[C]		0.00271158	0.000778032	1	1	5	Aldoc	1	2641.37	0.0001552	0.0003842	1.66	83.42
[K].VDKGVVPLAGTNGETTTQGLDGLSER.[C]		3.50374e-05	0.000778032	1	1	41	Aldoa	1	2614.33	9.222e-05	9.13e-06	3.56	76.09
[K].VDKGVVPLAGTNGETTTQGLDGLSER.[C]	1xDeamidated [Q/N]	7.59458e-05	0.000778032	1	1	43	Aldoa	1	2615.32	9.222e-05	1.911e-05	3.25	78.01
[RK].VEIIANDQGNR.[IT]		0.000126194	0.000778032	5	6	635	Hspa5; Hspa8; Hspa1l; Hspa1b; Hspa2	0	1228.63	9.222e-05	3.09e-05	2.29	53.36
[K].VDQIQEIVTGNPTVIK.[M]		0.00252765	0.000778032	1	1	20	Iqgap1	0	1753.97	0.0001552	0.0003589	1.39	81.03
[K].VDTDGNGYISCNELNDLFK.[A]	1xCarbamidomethylation [C11]	9.18766e-05	0.000778032	1	1	51	Lcp1	0	2173.97	9.222e-05	2.288e-05	3	87
[K].VDTDGNGYISCNELNDLFK.[A]	1xCarbamidomethylation [C11]; 1xDeamidated [N]	0.000122252	0.000778032	1	1	36	Lcp1	0	2174.95	9.222e-05	2.996e-05	3.13	89.18
[K].VEAQLQELQVK.[F]		0.00311063	0.000778032	1	1	11	Myh9	0	1284.72	0.0001552	0.0004377	1.74	71.38
[K].VEDLTFTSPFCLQVK.[R]	1xCarbamidomethylation [C11]	0.00287939	0.000778032	1	1	3	Prmt1	0	1783.89	0.0001552	0.000407	1.29	88.85
[K].VEDMAELTCLNEASVLHNLK.[ED]	1xCarbamidomethylation [C9]	0.000627629	0.000778032	1	2	8	Myh9	0	2286.11	0.00012	0.0001206	1.48	83.68
[K].VEDMAELTCLNEASVLHNLK.[ED]	1xCarbamidomethylation [C9]; 1xOxidation [M4]	0.000614252	0.000778032	1	2	11	Myh9	0	2302.11	0.00012	0.0001185	1.96	79.44
[K].VEEIAAGK.[C]		0.00203571	0.000778032	1	1	49	Rpl18a	0	816.446	0.0001552	0.0002973	1.25	42.45
[R].VEFILSFIDHIAGDEDHTDGVVACAAGLIGDLCTAFGK.[D]	2xCarbamidomethylation [C24; C33]	0.000150859	0.000778032	1	1	1	Kpnb1	0	4033.93	9.222e-05	3.647e-05	3.82	105.07
[R].VEFMDDTSR.[S]		0.00149568	0.000778032	1	1	26	Rps28	0	1099.47	0.0001515	0.0002307	1.63	65.34
[K].VEGFPTIYFAPSGDK.[K]		0.00104007	0.000778032	1	1	23	Pdia4	0	1627.8	0.0001336	0.0001748	1.02	85.69
[K].VEGSEPTTPFNLFIGNLNPNK.[S]		8.48684e-05	0.000778032	1	1	90	Ncl	0	2288.16	9.222e-05	2.119e-05	2.64	92.58
[R].VDQSILTGESVSVIK.[H]		0.000603783	0.000778032	1	2	24	Atp2a2	0	1574.86	0.00012	0.0001171	2.46	79.79
[K].VAVLGASGGIGQPLSLLLK.[N]		7.48703e-06	0.000778032	1	1	88	Mdh2	0	1793.09	9.222e-05	2.068e-06	2.84	92.91
[R].VFSGVVSTGLK.[V]		0.000240017	0.000778032	1	1	53	Eef2	0	1093.63	9.222e-05	5.562e-05	2.71	72.39
[R].VGAGAPVYLAAVLEYLTAEILELAGNAAR.[D]		3.31578e-11	0.000778032	1	7	54	H2ac11	0	2915.59	9.22169e-05	1.47806e-11	7.49	106.58
[K].VLDNYLTSPLPEEVDETSAEDEGISQR.[K]		3.36746e-05	0.000778032	1	1	44	Clic1	0	3006.41	9.222e-05	8.785e-06	3.1	86.17
[K].VLDNYLTSPLPEEVDETSAEDEGISQR.[K]	1xDeamidated [N4]	0.00229636	0.000778032	1	1	5	Clic1	0	3007.39	0.0001552	0.0003295	2.09
[K].VIDPATATSVDLR.[D]		0.000177506	0.000778032	1	1	60	Cct4	0	1357.73	9.222e-05	4.228e-05	2.04	75.17
[K].VLDSGAPIKIPVGPETLGR.[I]		0.000606381	0.000778032	1	1	99	Atp5f1b	1	1919.1	0.00012	0.0001176	2.54	80.64
[R].VIDVFAMPQSGTGVSVEAVDPVFQAK.[M]	1xOxidation [M7]	0.000410391	0.000778032	1	1	8	Psmd14	0	2707.36	0.00012	8.735e-05	1.56	89.65
[R].VIDVFAMPQSGTGVSVEAVDPVFQAK.[M]	1xDeamidated [Q9]; 1xOxidation [M7]	0.00134337	0.000778032	1	1	2	Psmd14	0	2708.35	0.0001515	0.0002125	1.54
[K].VLEDSDLK.[K]		0.00368218	0.000778032	1	1	7	Hspa5	0	918.478	0.0001552	0.0005173	1.34	50.07
[K].VLEGMDVVR.[K]		0.00242167	0.000778032	1	1	16	Ppib	0	1017.54	0.0001552	0.0003464	2.02	72.07
[K].VLELDPALAPVVSR.[E]		0.00151797	0.000778032	1	1	24	Aip	0	1478.86	0.0001515	0.0002333	1.67	85.56
[K].VLEQLTGQTPVFSK.[A]		0.000217317	0.000778032	1	1	73	Rpl11	0	1546.85	9.222e-05	5.088e-05	2.59	78.67
[K].VLEVPPIVYLR.[Q]		0.00323425	0.000778032	1	1	14	Acot7	0	1297.79	0.0001552	0.000455	1.5	88.6
[R].VIDFDENTALDDTEEGSFR.[Q]	1xDeamidated [N7]	0.00359939	0.000778032	1	1	2	Rcn2	0	2173.94	0.0001552	0.0005041	1.24
[K].VIGGDDLSTLTGK.[N]		8.8654e-05	0.000778032	1	1	19	Hprt1	0	1275.68	9.222e-05	2.211e-05	1.88	75.6
[R].VIGLSSDLQQVGGASAR.[I]		6.20346e-05	0.000778032	1	1	24	Eif3f	0	1657.89	9.222e-05	1.576e-05	2.41	76.43
[R].VIGSGCNLDSAR.[F]	1xCarbamidomethylation [C6]	5.70759e-05	0.000778032	2	3	127	Ldhb; Ldha	0	1248.6	9.222e-05	1.453e-05	2.4	50.65
[R].VIGTLLGTVDK.[H]		0.00383239	0.000778032	1	1	7	Eif3f	0	1115.67	0.0001552	0.0005396	1.26	77.45
[R].VLGVPIIVQASQAEK.[N]		0.00143807	0.000778032	1	1	21	Rbm39	0	1551.91	0.0001515	0.000224	1.33	82.84
[K].VIHDNFGIVEGLMTTVHAITATQK.[T]		4.14564e-06	0.000778032	1	1	4	Gapdh	0	2595.36	9.222e-05	1.173e-06	4.29	99.26
[K].VIHDNFGIVEGLMTTVHAITATQK.[T]	1xDeamidated [N5]	0.000974928	0.000778032	1	1	1	Gapdh	0	2596.34	0.0001336	0.0001666	2.48
[K].VIHDNFGIVEGLMTTVHAITATQK.[T]	1xOxidation [M13]	4.71793e-05	0.000778032	1	1	10	Gapdh	0	2611.35	9.222e-05	1.214e-05	2.97	85.76
[K].VLIEGSINSVR.[V]		0.000721479	0.000778032	1	1	16	Arpc4	0	1186.68	0.0001336	0.0001336	1.82	72.02
[K].VIILGDSGVGK.[T]		0.000603783	0.000778032	1	1	58	Rab7a	0	1057.63	0.00012	0.0001171	2.26	73.18
[K].VLLPEYGGTK.[V]		0.0015483	0.000778032	1	1	74	Hspe1	0	1076.6	0.0001515	0.0002369	2.12	71.41
[R].VILPVSVDEYQVGQLYSVAEASK.[N]		0.000236228	0.000778032	1	1	14	Pitpna	0	2494.31	9.222e-05	5.482e-05	1.87	91.01
[R].VLGIQVDTDGSGR.[S]		0.000412083	0.000778032	1	1	18	Mcm5	0	1316.68	0.00012	8.753e-05	1.86	73.48
[R].VFVGEEDPEAQSVTLR.[V]		0.000167251	0.000778032	1	1	22	Fermt3	0	1775.88	9.222e-05	4.012e-05	1.91	76.2
[R].VLDALFPCVQGGTTAIPGAFGCGK.[T]	2xCarbamidomethylation [C8; C22]	0.000325377	0.000778032	1	1	18	Atp6v1a	0	2436.21	9.222e-05	7.238e-05	2.2	91.2
[K].VLAQNSGFDLQETLVK.[V]		3.6311e-05	0.000778032	1	1	39	Cct6a	0	1761.94	9.222e-05	9.434e-06	2.25	81.45
[R].VGAGAPVYLAAVLEYLTAEILELAGNAAR.[D]	1xDeamidated [N26]	6.39382e-09	0.000778032	1	7	14	H2ac11	0	2916.57	9.222e-05	2.325e-09	5.55	106.59
[R].VGAGAPVYMAAVLEYLTAEILELAGNAAR.[D]		1.40475e-09	0.000778032	2	3	18	H2ac21; Hist2h2aa1	0	2933.54	9.222e-05	5.426e-10	6.79	106.58
[R].VGAGAPVYMAAVLEYLTAEILELAGNAAR.[D]	1xDeamidated [N26]	6.64191e-08	0.000778032	2	3	17	H2ac21; Hist2h2aa1	0	2934.53	9.222e-05	2.204e-08	6.17	106.56
[K].VGAIPANALDDGQWSQGLISAAR.[M]		0.000328016	0.000778032	1	1	15	Tln1	0	2310.18	9.222e-05	7.275e-05	1.76	87.14
[K].VGDAIPSVEVFEGEPGK.[K]		3.54568e-05	0.000778032	1	1	21	Prdx5	0	1729.86	9.222e-05	9.241e-06	2.38	82.06
[K].VGDAIPSVEVFEGEPGKK.[V]		0.000126696	0.000778032	1	1	39	Prdx5	1	1857.96	9.222e-05	3.094e-05	2.79	76.25
[R].VGDSPIPGAGAYADDTAGAAAATGDGDTLLR.[F]		0.00197349	0.000778032	1	1	3	Aga	0	2846.34	0.0001552	0.0002891	1.29	83.9
[K].VGEATETALTCLVEK.[M]	1xCarbamidomethylation [C11]	2.51076e-05	0.000778032	2	2	6	Atp2a3; Atp2a2	0	1620.81	9.222e-05	6.626e-06	2.62	79.33
[K].VGEFSGANK.[E]		0.000715167	0.000778032	1	1	79	Txn	0	908.447	0.0001336	0.0001327	1.78	42.79
[K].VGENADSQIK.[L]		0.00112077	0.000778032	1	1	16	H1-0	0	1060.53	0.0001336	0.0001846	1.56	42.29
[R].VGGGIDVPVPR.[H]		0.000240017	0.000778032	1	1	25	Khsrp	0	1065.61	9.222e-05	5.561e-05	2.25	73.69
[K].VLATAFDTTLGGR.[K]		7.77753e-05	0.000778032	1	1	26	Hspa4	0	1321.71	9.222e-05	1.957e-05	2.75	78.25
[K].VGGTSDVEVNEK.[K]		0.000207209	0.000778032	1	1	18	Hspd1	0	1233.6	9.222e-05	4.884e-05	1.74	44.87
[R].VGIGAFPTEQDNEIGELLQTR.[G]		0.00246079	0.000778032	1	1	21	Adss2	0	2287.16	0.0001552	0.0003508	1.14	89.92
[K].VGINYQPPTVVPGGDLAK.[V]		0.000165929	0.000778032	2	6	87	Tuba1a; Tuba4a	0	1824.99	9.222e-05	3.98e-05	2.75	80.53
[K].VGLQVVAVK.[A]		0.000424139	0.000778032	1	1	32	Hspd1	0	912.588	0.00012	8.956e-05	3.08	71.44
[R].VGISGDSAGGNLAAALGQQFTYVASLK.[N]		0.00255498	0.000778032	1	1	8	Nceh1	0	2595.34	0.0001552	0.0003627	1.16	93.94
[K].VGLTNYAAAYCTGLLLAR.[R]	1xCarbamidomethylation [C11]	8.06024e-05	0.000778032	1	1	53	Rpl5	0	1927.01	9.222e-05	2.024e-05	1.72	87.82
[R].VGNLGLATSFFNER.[N]		0.00023529	0.000778032	1	3	18	Ddx3x	0	1524.78	9.222e-05	5.465e-05	2.16	84.96
[K].VGSAADIPINISETDLSLLTATVVPPSGR.[E]		0.00016267	0.000778032	1	1	43	Flna	0	2893.55	9.222e-05	3.901e-05	2.15	98.54
[K].VGVNGFGR.[I]		0.00374571	0.000778032	1	1	57	Gapdh	0	805.432	0.0001552	0.0005253	1.15	54.02
[R].VGWEQLLTTIAR.[T]		0.00114207	0.000778032	1	2	18	Actn4	0	1386.77	0.0001336	0.0001872	2.4	92.41
[K].VHLTGINVNPNALFPPVEFPAPR.[G]		0.00342082	0.000778032	1	1	2	Fasn	0	2499.35	0.0001552	0.0004791	1.15	90.18
[K].VIAINVDDPDAANYKDISDVER.[L]		0.00126188	0.000778032	1	1	8	Ppa1	1	2432.19	0.0001515	0.0002021	1.9	78.1
[R].VGGVQSLGGTGALR.[I]		0.00238326	0.000778032	1	1	42	Got1	0	1271.71	0.0001552	0.0003418	1.22	68.99
[R].VAVEEVDEEGKFVR.[L]		0.00207846	0.000778032	1	1	10	Lmna	1	1605.81	0.0001552	0.0003028	2.2	67.88
[K].VATAQDDITGDGTTSNVLIIGELLK.[Q]		0.000233427	0.000778032	1	1	30	Cct6a	0	2544.34	9.222e-05	5.438e-05	2.43	94.06
[R].VAQLEQVYIR.[G]		0.000494672	0.000778032	1	1	20	Snrpd3	0	1218.68	0.00012	0.0001008	1.92	73.08
[R].TNSTFNQVVLK.[R]		0.00220152	0.000778032	1	1	14	Rpl18	0	1250.67	0.0001552	0.0003182	1.82	70.15
[K].TPAGLQVLNDYLADK.[S]		1.17875e-06	0.000778032	1	1	73	Eef1b	0	1617.85	9.222e-05	3.509e-07	3.47	85.87
[K].TPAQFDADELR.[G]		0.000266222	0.000778032	1	1	34	Anxa1	0	1262.6	9.222e-05	6.101e-05	2.92	70.36
[K].TPAQYDASELK.[A]		0.00244767	0.000778032	1	1	4	Anxa2	0	1222.6	0.0001552	0.0003488	1.39	55.99
[R].TPEELSAIK.[Q]		0.000866041	0.000778032	1	1	68	Anxa5	0	987.536	0.0001336	0.0001527	1.85	62.51
[R].TPEQCPSVVSLLSESYNPHVR.[Y]	1xCarbamidomethylation [C5]	0.00115289	0.000778032	1	1	5	Psmd1	0	2399.17	0.0001336	0.0001889	1.62	80.88
[K].TPFQVEHVAQLLTGSPELK.[L]		0.000503044	0.000778032	1	1	2	Dcps	0	2094.12	0.00012	0.0001022	2.6	85.03
[K].TPGPGAQSALR.[A]		0.00100225	0.000778032	1	1	117	Rps14	0	1054.56	0.0001336	0.0001697	1.59	46.1
[R].TPNGVVLAPVQLGK.[W]		0.00220152	0.000778032	1	1	7	Dync1h1	0	1392.82	0.0001552	0.0003183	2.34	78.76
[K].TPQIQVYSR.[H]		0.00311063	0.000778032	1	1	20	B2m	0	1091.58	0.0001552	0.0004367	1.02	62.97
[R].TPSALAILENANVLAR.[Y]		0.00178157	0.000778032	1	1	7	Aldoc	0	1652.93	0.0001552	0.0002661	0.93	90.18
[R].TNQELQEINR.[V]		0.00148833	0.000778032	1	1	8	Anxa2	0	1244.62	0.0001515	0.0002302	1.57	49.65
[K].TPSLFPCASGAFSSFR.[V]	1xCarbamidomethylation [C7]	0.0015483	0.000778032	1	1	5	Lgals3bp	0	1731.82	0.0001515	0.0002374	1.1	86.29
[K].TPYTDVNIVTIR.[E]		0.000611616	0.000778032	1	1	21	Idh3a	0	1391.75	0.00012	0.0001184	2.38	78.41
[K].TQEQLASEMAELTAR.[I]		9.92288e-06	0.000778032	1	1	96	Msn	0	1677.81	9.222e-05	2.717e-06	2.59	79.77
[KR].TQLEELEDELQATEDAK.[L]		0.00198371	0.000778032	1	2	15	Myh9	0	1961.92	0.0001552	0.0002908	1.51	84.49
[K].TSETLSQAGQK.[A]		0.00118608	0.000778032	1	1	22	Tpd52	0	1149.57	0.0001515	0.0001932	1.53	40.99
[K].TSEVNCYR.[C]	1xCarbamidomethylation [C6]	0.003944	0.000778032	1	1	12	Cnbp	0	1028.45	0.0001552	0.0005554	1.62	41.44
[K].TSFFQALGITTK.[I]		0.000415489	0.000778032	1	1	54	Rplp0	0	1313.71	0.00012	8.81e-05	2.05	86.55
[K].TSGPPVSELITK.[A]		0.000966013	0.000778032	1	1	28	H1-4	0	1228.68	0.0001336	0.0001652	1.82	73.17
[R].TSLALDESLFR.[G]		0.000922823	0.000778032	1	1	20	Pabpn1	0	1251.66	0.0001336	0.0001601	2.22	83.06
[K].TSIAIDTIINQK.[R]		0.000175406	0.000778032	1	1	62	Atp5f1a	0	1316.74	9.222e-05	4.183e-05	2.68	78.73
[R].TSIDAYDNFDNISLAQR.[L]		1.58469e-05	0.000778032	1	1	23	Cltc	0	1942.91	9.222e-05	4.257e-06	2.26	82.36
[K].TSIEDQDELSSLLQVPLVAGTVNR.[G]		0.00239598	0.000778032	1	1	52	Eif6	0	2584.35	0.0001552	0.000342	2.71	96.14
[K].TPVEEVPAAIAPFQGR.[V]		0.00229636	0.000778032	1	1	16	Sf3b3	0	1681.89	0.0001552	0.0003297	1.65	81.47
[K].TSTDLQVLAAHGAQIR.[Q]		0.00070273	0.000778032	1	1	16	Pld4	0	1680.9	0.0001336	0.0001308	2.53	72.3
[R].TNITLANVIR.[Q]		0.00216713	0.000778032	1	1	12	Wasf2	0	1114.66	0.0001552	0.0003138	1	77.19
[R].TNELGDGGVGLVLQGLQNPTCK.[I]	1xCarbamidomethylation [C21]	0.000180345	0.000778032	1	1	46	Rnh1	0	2270.14	9.222e-05	4.304e-05	1.56	87.45
[K].TIIPLISQCTPK.[V]	1xCarbamidomethylation [C9]	0.000375028	0.000778032	1	1	47	Mdh2	0	1370.77	0.00012	8.126e-05	2.27	80.26
[K].TILSNQTVDIPENVEITLK.[G]		9.59748e-05	0.000778032	1	1	49	Rpl9	0	2127.15	9.222e-05	2.385e-05	2.48	86.25
[K].TIISYIDEQFER.[Y]		0.00149568	0.000778032	1	1	6	Septin2	0	1513.75	0.0001515	0.0002313	0.64	86
[R].TLMNLGGLAVAR.[D]		0.000658232	0.000778032	1	1	84	Tagln2	0	1215.69	0.00012	0.0001247	2.87	81.5
[R].TLMNLGGLAVAR.[D]	1xOxidation [M3]	0.000217317	0.000778032	1	1	144	Tagln2	0	1231.68	9.222e-05	5.098e-05	3.35	75.36
[K].TLNDELEIIEGMK.[F]		4.32361e-05	0.000778032	1	1	51	Hspd1	0	1504.76	9.222e-05	1.116e-05	2.21	86.63
[R].TINEVENQILTR.[D]		0.000134999	0.000778032	1	2	17	Actn4	0	1429.76	9.222e-05	3.285e-05	2.36	74.58
[K].TLNEWSSQISPDLVR.[E]		0.000324067	0.000778032	1	1	6	Gclm	0	1744.89	9.222e-05	7.219e-05	1.73	81.92
[K].TLQALQIPAAK.[L]		0.000455063	0.000778032	1	1	53	Iqgap1	0	1153.69	0.00012	9.447e-05	2.16	74.7
[R].TIQFVDWCPTGFK.[V]	1xCarbamidomethylation [C8]	0.000809611	0.000778032	1	4	12	Tuba1a	0	1598.77	0.0001336	0.0001452	1.69	86.48
[R].TLQISPLDNGDLVR.[E]		0.000263052	0.000778032	1	1	40	Ptpn6	0	1540.83	9.222e-05	6.041e-05	2.26	81.31
[K].TNHIGHTGYLNTVTVSPDGSLCASGGK.[D]	1xCarbamidomethylation [C22]	0.000533614	0.000778032	1	1	7	Rack1	0	2743.31	0.00012	0.0001067	2.01	71.88
[R].TLSDYNIQK.[E]		0.00244767	0.000778032	1	4	114	Rps27a	0	1081.55	0.0001552	0.0003492	1.73	57.16
[R].TLTAVHDAILEDLVFPSEIVGK.[R]		0.00127404	0.000778032	1	1	10	Rps7	0	2367.28	0.0001515	0.0002037	2.53	92.57
[R].TLTGTVIDSGDGVTHVIPVAEGYVIGSCIK.[H]	1xCarbamidomethylation [C28]	0.000422393	0.000778032	1	1	14	Actr3	0	3058.58	0.00012	8.927e-05	1.52	87.86
[K].TITLEVEPSDTIENVK.[A]		4.50582e-06	0.000778032	1	4	244	Rps27a	0	1787.93	9.222e-05	1.272e-06	4.7	79.77
[R].TLTLVDTGIGMTK.[A]		5.79888e-05	0.000778032	2	2	203	Hsp90aa1; Hsp90ab1	0	1349.73	9.222e-05	1.477e-05	2.27	80.46
[R].TLTIVDTGIGMTK.[A]	1xOxidation [M11]	0.000159475	0.000778032	2	2	313	Hsp90aa1; Hsp90ab1	0	1365.73	9.222e-05	3.831e-05	3.12	76.69
[R].TLVLLDNLNVR.[D]		0.00291117	0.000778032	1	1	25	Ddost	0	1269.75	0.0001552	0.000411	1.94	84.66
[K].TLVLLMGK.[E]		0.00312795	0.000778032	1	1	133	Pfn1	0	874.543	0.0001552	0.0004388	1.84	79.14
[K].TLVLSNLSYSATK.[E]		8.06024e-05	0.000778032	1	1	61	Ncl	0	1396.77	9.222e-05	2.024e-05	2.31	77.18
[K].TMLESAGGLIQTAR.[A]		0.00297597	0.000778032	1	1	12	Tln1	0	1447.76	0.0001552	0.0004182	2.07	77.43
[R].TNAENEFVTIK.[K]		0.00023066	0.000778032	1	1	38	Krt1	0	1265.64	9.222e-05	5.374e-05	2.74	70.11
[R].TNEGVIEFR.[S]		0.00265338	0.000778032	1	1	32	Srsf6	0	1064.54	0.0001552	0.0003758	1.57	69.7
[R].TLSFGSDLNYATR.[E]		0.00120309	0.000778032	1	1	19	Eif3a	0	1444.71	0.0001515	0.0001949	1.57	77.69
[K].TTEPVSELLK.[N]		0.00195325	0.000778032	1	1	10	Ctsd	0	1116.61	0.0001552	0.0002876	1.73	73.71
[K].TTGFGMIYDSLDYAK.[K]		0.000330677	0.000778032	1	1	22	Rps24	0	1681.78	9.222e-05	7.335e-05	1.77	86.35
[K].TTGFGMIYDSLDYAK.[K]	1xOxidation [M6]	0.00153304	0.000778032	1	1	5	Rps24	0	1697.77	0.0001515	0.0002355	2.07	82.4
[K].TVTAMDVVYALK.[R]	1xOxidation [M5]	0.000237169	0.000778032	1	1	214	H4c1	0	1326.7	9.222e-05	5.514e-05	2.09	78.7
[K].TVTAMDVVYALKR.[Q]		0.000147896	0.000778032	1	1	323	H4c1	1	1466.8	9.222e-05	3.577e-05	3.32	79.38
[K].TVTAMDVVYALKR.[Q]	1xOxidation [M5]	0.000413782	0.000778032	1	1	261	H4c1	1	1482.8	0.00012	8.796e-05	2.95	73.94
[K].TVTNAVVTVPAYFNDSQR.[Q]		8.84449e-06	0.000778032	1	1	205	Hspa8	0	1982	9.222e-05	2.427e-06	3.72	80.85
[K].TVTNAVVTVPAYFNDSQR.[Q]	1xDeamidated [N/Q]	0.00263906	0.000778032	1	1	45	Hspa8	0	1982.98	0.0001552	0.0003745	1.52	82.97
[R].TWNDPSVQQDIK.[F]		0.00159512	0.000778032	1	1	18	Hspa5	0	1430.69	0.0001515	0.0002428	2.63	69
[R].TYSLGSALRPSTSR.[S]		0.00252765	0.000778032	1	1	24	Vim	0	1495.79	0.0001552	0.0003594	1.77	66.1
[K].VAAPDVVVPTLDTVR.[H]		0.00180892	0.000778032	1	1	20	Dync1h1	0	1551.87	0.0001552	0.0002695	1.49	82.81
[R].VAEDDEDDDVDTKK.[Q]		0.00193325	0.000778032	1	1	14	Ptma	1	1593.68	0.0001552	0.000285	1.76	40.52
[K].VAEDETEAGVK.[F]		0.00214456	0.000778032	1	1	9	Slc3a2	0	1147.55	0.0001552	0.0003108	1.11	42.87
[R].VAEEHAPSIVFIDEIDAIGTK.[R]		0.00226025	0.000778032	1	1	5	Psmc1	0	2254.16	0.0001552	0.0003257	1.26	86.56
[K].TVTAMDVVYALK.[R]		0.000200735	0.000778032	1	1	176	H4c1	0	1310.7	9.222e-05	4.738e-05	2.66	84.52
[R].VAFGEDIDLPETFDAR.[E]		0.000125197	0.000778032	1	1	29	Ctsb	0	1794.85	9.222e-05	3.059e-05	1.95	87.01
[R].VAGPQPAQTGAPQGSLGEYLFER.[L]		5.77592e-05	0.000778032	1	1	14	Ftl1	0	2373.18	9.222e-05	1.472e-05	3.34	82.69
[R].VAGPQPAQTGAPQGSLGEYLFER.[L]	1xDeamidated [Q8]	0.000568692	0.000778032	1	1	2	Ftl1	0	2374.17	0.00012	0.0001118	2.43
[K].VAGQDGSVVQFK.[I]		0.000681552	0.000778032	1	2	29	Sumo3	0	1234.64	0.0001336	0.0001282	1.81	66.04
[R].VALRGEDVPLTEQTVSQVLQSAK.[E]		0.00152548	0.000778032	1	1	10	Copz1	1	2468.34	0.0001515	0.0002344	2.21	82.8
[R].VALTGLTVAEYFR.[D]		0.000585942	0.000778032	1	1	26	Atp5f1b	0	1439.79	0.00012	0.0001145	1.92	87.51
[R].VALTGLTVAEYFRDQEGQDVLLFIDNIFR.[F]		4.00666e-07	0.000778032	1	1	23	Atp5f1b	1	3342.74	9.222e-05	1.24e-07	4.4	105.37
[K].VALVYGQMNEPPGAR.[A]		0.00347918	0.000778032	1	1	9	Atp5f1b	0	1601.81	0.0001552	0.0004888	1.09	73.84
[R].VANAVVQNAEQGPNAEQLGQLLK.[E]		0.00383239	0.000778032	1	1	4	Ppp6r1	0	2391.26	0.0001552	0.0005374	1.37	82.37
[K].VANVSLLALYK.[G]		0.000312521	0.000778032	1	1	31	Rps23	0	1190.71	9.222e-05	6.99e-05	2.82	82.1
[K].VAPAPAVVK.[K]		0.00227221	0.000778032	1	1	80	Rpl7a	0	851.535	0.0001552	0.0003273	1.91	48.4
[R].VAPEEHPVLLTEAPLNPK.[A]		3.67457e-05	0.000778032	2	2	522	Actb; Actg1	0	1954.06	9.222e-05	9.537e-06	3.47	75.2
[K].VAGMDVELTVEER.[N]	1xOxidation [M4]	0.000129748	0.000778032	1	1	58	Ywhae	0	1463.7	9.222e-05	3.17e-05	2.45	70.87
[R].TVSLGAGAKDELHIVEAEAMNYEGSPIK.[V]	1xOxidation [M20]	4.3065e-05	0.000778032	1	1	20	Npm1	1	2945.46	9.222e-05	1.11e-05	2.74	83.03
[R].TVSLGAGAKDELHIVEAEAMNYEGSPIK.[V]		0.000114279	0.000778032	1	1	12	Npm1	1	2929.46	9.222e-05	2.812e-05	2.27	95.01
[R].TVPPAVTGVTFLSGGQSEEEASINLNAINK.[C]	1xDeamidated [Q16]	0.00106952	0.000778032	1	1	9	Aldoa	0	3044.54	0.0001336	0.0001782	2.87
[R].TTGIVMDSGDGVTHTVPIYEGYALPHAILR.[L]		8.98596e-06	0.000778032	3	3	270	Actbl2; Actb; Actg1	0	3183.61	9.222e-05	2.465e-06	4.9	84.21
[R].TTGIVMDSGDGVTHTVPIYEGYALPHAILR.[L]	1xOxidation [M6]	7.52886e-07	0.000778032	3	3	425	Actbl2; Actb; Actg1	0	3199.61	9.222e-05	2.275e-07	3.75	82.53
[K].TTLSTFQSPEFSVTR.[Q]		0.000179631	0.000778032	1	1	32	Snx5	0	1700.85	9.222e-05	4.279e-05	2.16	79.3
[K].TTLTQSVSESLK.[A]		0.00104007	0.000778032	1	1	33	Cmpk2	0	1293.69	0.0001336	0.0001747	1.51	70.13
[K].TTPDVIFVFGFR.[T]		0.00146655	0.000778032	1	1	19	Rps24	0	1398.74	0.0001515	0.0002269	1.18	93.18
[R].TTPSVVAFTADGER.[L]		0.000158844	0.000778032	1	1	53	Hspa9	0	1450.72	9.222e-05	3.818e-05	2.8	74.1
[R].TTPSYVAFTDTER.[L]		8.52058e-05	0.000778032	4	5	190	Hspa8; Hspa1l; Hspa1b; Hspa2	0	1487.7	9.222e-05	2.129e-05	2.69	73.1
[K].TTPTSELSLGFTK.[A]		8.79534e-05	0.000778032	1	1	62	Mpeg1	0	1381.72	9.222e-05	2.196e-05	1.7	77.36
[K].TTVFSCNLGEK.[F]	1xCarbamidomethylation [C6]	0.00112605	0.000778032	1	1	27	Fabp5	0	1255.6	0.0001336	0.0001854	1.52	68.53
[K].TTVFSCNLGEKFDETTADGR.[K]	1xCarbamidomethylation [C6]	0.000142144	0.000778032	1	1	24	Fabp5	1	2248.02	9.222e-05	3.45e-05	2.75	74.71
[K].TVAGQEAVIVLLGTGNDLSPTTVMSEGTR.[N]		0.00403597	0.000778032	1	1	5	Blvrb	0	2916.5	0.0001552	0.0005665	1.15	93.93
[K].TVASPDVTVEAAVEQIDIGGVTLLR.[A]		0.00148103	0.000778032	1	1	20	Atic	0	2553.38	0.0001515	0.000229	1.24	96.65
[R].TVATPLNQVANPNSAIFGGARPR.[E]		0.000196792	0.000778032	1	1	13	Eif4h	0	2351.26	9.222e-05	4.654e-05	2.56	77.79
[K].TVDFTQDSNYLLTGGQDK.[L]		0.00216713	0.000778032	1	1	19	Strap	0	2001.94	0.0001552	0.0003131	1.55	81.63
[K].TVDNFVALATGEK.[G]		0.000227022	0.000778032	1	1	62	Ppib	0	1364.71	9.222e-05	5.295e-05	2.37	80.14
[R].TVESEAASYLDQISR.[Y]		0.000271592	0.000778032	1	1	10	Psme3	0	1668.81	9.222e-05	6.203e-05	1.38	82.55
[K].TVFGVEPDLTR.[E]		0.0011749	0.000778032	1	1	19	Cndp2	0	1233.65	0.0001515	0.0001912	1.57	78.01
[K].TVGVEPAADGK.[G]		0.00401275	0.000778032	1	1	43	Rpl28	0	1043.54	0.0001552	0.0005637	1.71	45
[R].TVLDPVTGDLSDTR.[T]		0.00122039	0.000778032	1	1	16	Sf3b3	0	1488.75	0.0001515	0.0001969	1.69	77.62
[R].TVIIEQSWGSPK.[V]		0.00093128	0.000778032	1	1	26	Hspd1	0	1344.72	0.0001336	0.0001608	1.24	74.16
[K].TVLIMELINNVAK.[A]		0.00268229	0.000778032	1	1	23	Atp5f1b	0	1457.84	0.0001552	0.0003791	1.71	93.84
[K].TVLSNVQEELDR.[M]		0.000412083	0.000778032	1	1	13	Dync1li2	0	1402.72	0.00012	8.769e-05	1.96	76.54
[R].TVPFCSTFAAFFTR.[A]	1xCarbamidomethylation [C5]	0.000850563	0.000778032	1	1	3	Tkt	0	1651.79	0.0001336	0.0001507	1	92.64
[R].TVPPAVPGVTFLSGGQSEEEASLNLNAINR.[C]		0.00383239	0.000778032	1	1	9	Aldoc	0	3067.57	0.0001552	0.000539	1.64	90.4
[R].TVPPAVTGVTFLSGGQSEEEASINLNAINK.[C]		6.34809e-07	0.000778032	1	1	238	Aldoa	0	3043.56	9.222e-05	1.936e-07	4.99	88.78
[R].VIISAPSADAPMFVMGVNHEK.[Y]		0.000213893	0.000778032	1	1	37	Gapdh	0	2213.11	9.222e-05	5.017e-05	3.03	82.11
[R].VIISAPSADAPMFVMGVNHEK.[Y]	1xOxidation [M]	0.000387488	0.000778032	1	1	42	Gapdh	0	2229.1	0.00012	8.344e-05	3.57	78.61
[R].VIISAPSADAPMFVMGVNHEK.[Y]	2xOxidation [M12; M15]	0.00295962	0.000778032	1	1	24	Gapdh	0	2245.1	0.0001552	0.000417	1.39	75.38
[R].VLITTDLLAR.[G]		0.000696604	0.000778032	1	2	205	Eif4a1	0	1114.68	0.0001336	0.00013	2.01	81.9
[K].YAPSGFYIASGDISGK.[L]		0.000806001	0.000778032	1	1	17	Wdr1	0	1632.79	0.0001336	0.0001448	1.88	78.75
[R].YASICQQNGIVPIVEPEILPDGDHDLK.[R]	1xCarbamidomethylation [C5]	0.00020886	0.000778032	2	2	10	Aldoc; Aldoa	0	3020.5	9.222e-05	4.914e-05	1.72	86.52
[R].YASICQQNGIVPIVEPEILPDGDHDLKR.[C]	1xCarbamidomethylation [C5]	0.000576014	0.000778032	2	2	13	Aldoc; Aldoa	1	3176.6	0.00012	0.0001129	2.44	82.91
[R].YASICQQNGIVPIVEPEILPDGDHDLKR.[C]	1xCarbamidomethylation [C5]; 1xDeamidated [Q/N]	0.00188428	0.000778032	2	2	3	Aldoc; Aldoa	1	3177.59	0.0001552	0.0002785	2.34	84.03
[R].YDGATIVPGDQGADYQHFIQQCTDDVR.[L]	1xCarbamidomethylation [C22]	0.000109399	0.000778032	1	1	36	Cotl1	0	3069.36	9.222e-05	2.699e-05	1.99	80.87
[K].YDGIILPGK.[-]		0.00141024	0.000778032	1	1	39	Rpl11	0	975.551	0.0001515	0.0002207	1.84	74.95
[R].YDGQVAVFGSDFQEK.[L]		0.00179975	0.000778032	1	1	4	Uba1	0	1689.78	0.0001552	0.0002687	0.72	78.67
[K].YDPTIEDSYR.[K]		0.00130502	0.000778032	1	2	18	Rap1b	0	1258.56	0.0001515	0.0002074	1.6	66.99
[K].YEAAGTLVTLSSAPTAIK.[A]		0.000434782	0.000778032	1	1	24	Copb1	0	1792.97	0.00012	9.13e-05	1.36	81.07
[R].YEILTPNSIPK.[G]		0.0011103	0.000778032	1	1	10	Myh9	0	1274.7	0.0001336	0.0001836	0.97	76.74
[R].YESLTDPSKLDSGK.[E]		0.000460774	0.000778032	2	2	29	Hsp90aa1; Hsp90ab1	1	1539.75	0.00012	9.556e-05	1.59	64.07
[R].YALYDATYETK.[E]		0.000123226	0.000778032	1	2	169	Cfl1	0	1337.63	9.222e-05	3.019e-05	1.95	71.62
[K].YEWDVAEAR.[K]		0.00304244	0.000778032	1	1	5	Eef2	0	1138.52	0.0001552	0.0004286	1.48	72.37
[R].YFAGNLASGGAAGATSLCFVYPLDFAR.[T]	1xCarbamidomethylation [C18]; 1xDeamidated [N5]	0.00125585	0.000778032	2	2	18	Slc25a4; Slc25a5	0	2797.33	0.0001515	0.0002018	2.44	94.83
[R].YFILPDSLPLDTLLVDVEPK.[V]		0.00076749	0.000778032	1	1	28	Snrpd1	0	2287.25	0.0001336	0.0001395	2.14	103.59
[R].YFPTQALNFAFK.[D]		0.000102264	0.000778032	2	3	61	Slc25a4; Slc25a5	0	1446.74	9.222e-05	2.531e-05	1.93	87.43
[K].YFTDLFDYLPLTALVDGQIFCLHGGLSPSIDTLDHIR.[A]	1xCarbamidomethylation [C21]	0.00126794	0.000778032	1	2	3	Ppp2ca	0	4223.12	0.0001515	0.0002029	2.23	105.6
[K].YFTDLFDYLPLTALVDGQIFCLHGGLSPSIDTLDHIR.[A]	1xCarbamidomethylation [C21]; 1xDeamidated [Q18]	0.000300202	0.000778032	1	2	2	Ppp2ca	0	4224.1	9.222e-05	6.765e-05	2.58	105.46
[R].YGFIEGNVVIPR.[I]		8.38643e-05	0.000778032	1	1	29	Cd44	0	1363.74	9.222e-05	2.098e-05	2.09	82.04
[R].YGINTTDIFQTVDLWEGK.[N]		0.00021905	0.000778032	1	1	14	Tagln2	0	2100.03	9.222e-05	5.128e-05	1.87	94.88
[K].YGVSGYPTLK.[I]		0.000948463	0.000778032	1	1	52	Pdia3	0	1084.57	0.0001336	0.0001631	1.55	70.08
[R].YHTSQSGDEMTSLSEYVSR.[M]		0.000279303	0.000778032	1	1	34	Hsp90ab1	0	2176.95	9.222e-05	6.354e-05	1.8	73.14
[R].YHTSQSGDEMTSLSEYVSR.[M]	1xOxidation [M10]	0.000132347	0.000778032	1	1	84	Hsp90ab1	0	2192.94	9.222e-05	3.23e-05	2	67.12
[R].YHVPVVVVPEGSTSDTQEQAILR.[L]		3.23648e-05	0.000778032	1	1	11	Rpn2	0	2524.3	9.222e-05	8.466e-06	2.58	79.48
[R].YFAGNLASGGAAGATSLCFVYPLDFAR.[T]	1xCarbamidomethylation [C18]	1.11328e-05	0.000778032	2	2	60	Slc25a4; Slc25a5	0	2796.35	9.222e-05	3.038e-06	2.93	94.82
[R].YLAEFATGNDR.[K]		0.00281701	0.000778032	1	1	15	Ywhae	0	1256.59	0.0001552	0.0003969	0.77	70.17
[R].YALYDASFETK.[E]		4.62527e-05	0.000778032	1	1	44	Dstn	0	1307.62	9.222e-05	1.191e-05	1.99	75.84
[R].YAICSALAASALPALVMSK.[G]	1xCarbamidomethylation [C4]	0.000210524	0.000778032	1	1	15	Rpl4	0	1937.02	9.222e-05	4.941e-05	2	91.88
[K].VVMALGDYMGASCHACIGGTNVR.[A]	2xCarbamidomethylation [C13; C16]; 1xOxidation [M3]	0.000370468	0.000778032	1	1	4	Eif4a1	0	2455.1	0.00012	8.039e-05	1.34	74.27
[K].VVNEINIEDLCLTK.[A]	1xCarbamidomethylation [C11]	0.00158721	0.000778032	1	1	9	Cisd2	0	1659.86	0.0001515	0.0002422	1.6	83.32
[R].VVPSDLYPLVLR.[F]		0.00182742	0.000778032	1	1	27	Nolc1	0	1370.8	0.0001552	0.0002715	1.73	87.4
[K].VVPVADIITPNQFEAELLSGR.[K]		0.00359939	0.000778032	1	1	10	Pdxk	0	2268.22	0.0001552	0.000505	1.08	94.98
[K].VVTDTDETELAR.[Q]		0.000442039	0.000778032	1	1	21	Eif2s1	0	1348.66	0.00012	9.246e-05	1.71	61.06
[K].VVVSGQLTSVNCEIGNTIR.[L]	1xCarbamidomethylation [C12]	5.29318e-05	0.000778032	1	1	61	Ifi202	0	2046.06	9.222e-05	1.355e-05	2.35	78.81
[K].VWLDPNETNEIANANSR.[Q]		0.000139352	0.000778032	1	1	25	Rpl19	0	1942.93	9.222e-05	3.383e-05	2.14	77.96
[R].VYALPEDLVEVNPK.[M]		3.6311e-05	0.000778032	1	1	94	Lcp1	0	1585.85	9.222e-05	9.427e-06	3.13	83.06
[R].VYEEDAVPGLTPCR.[F]	1xCarbamidomethylation [C13]	0.00104491	0.000778032	1	1	10	Uqcrc1	0	1605.76	0.0001336	0.0001751	1.27	74.84
[R].VYEELLAIPVVR.[G]		0.000138251	0.000778032	1	1	23	Eprs1	0	1400.81	9.222e-05	3.355e-05	1.74	88.06
[R].VYGSFLVNPEPGYNVSLLYDLENLPASK.[D]		8.72583e-05	0.000778032	1	1	12	Arpc2	0	3098.57	9.222e-05	2.176e-05	2.88	97.94
[R].YAICSALAASALPALVMSK.[G]	1xCarbamidomethylation [C4]; 1xOxidation [M17]	0.000106826	0.000778032	1	1	44	Rpl4	0	1953.02	9.222e-05	2.641e-05	2.33	88.89
[R].VYGTGSLALYEK.[A]		0.000563869	0.000778032	1	1	3	Atp5f1c	0	1300.68	0.00012	0.0001114	1.19	73.6
[K].VYTITPLLSDNR.[E]		0.00142408	0.000778032	1	1	14	Arrb2	0	1391.75	0.0001515	0.0002224	1.94	80.59
[R].WALSQSNPSALR.[E]		0.000201533	0.000778032	1	1	6	Vcp	0	1329.69	9.222e-05	4.762e-05	2.57	72.99
[K].WASVVVPLGK.[E]		0.00230854	0.000778032	2	13	25	H2-D1; H2-L	0	1055.62	0.0001552	0.0003315	1.84	79.25
[K].WELLQQVNTSTR.[T]	1xDeamidated [N/Q]	3.19819e-05	0.000778032	1	1	73	Krt77	0	1475.75	9.222e-05	8.358e-06	3.13	80.28
[R].WFLTCINQPQFR.[A]	1xCarbamidomethylation [C5]	5.68499e-05	0.000778032	1	1	19	Eef1g	0	1609.79	9.222e-05	1.447e-05	2.51	85.87
[K].WNTDNTLGTEIAIEDQICQGLK.[L]	1xCarbamidomethylation [C18]	0.00157151	0.000778032	1	1	5	Vdac2	0	2519.21	0.0001515	0.0002406	1.61	89.68
[K].WNTDNTLGTEITVEDQLAR.[G]		0.000312521	0.000778032	1	1	5	Vdac1	0	2176.05	9.222e-05	7.001e-05	1.09	83.51
[K].WQNNLLPSR.[Q]		0.00221312	0.000778032	1	1	6	Rps15a	0	1127.6	0.0001552	0.0003188	2.21	72.6
[R].YADLTEDQLPSCESLK.[D]	1xCarbamidomethylation [C12]	0.00312795	0.000778032	1	1	2	Pgam1	0	1868.86	0.0001552	0.0004405	0.78	76.31
[R].YADLTEDQLPSCESLKDTIAR.[A]	1xCarbamidomethylation [C12]	3.54568e-05	0.000778032	1	1	48	Pgam1	1	2425.16	9.222e-05	9.222e-06	2.78	78.01
[R].YADLTEDQLPSCESLKDTIAR.[A]	1xCarbamidomethylation [C12]; 1xDeamidated [Q8]	0.00135645	0.000778032	1	1	5	Pgam1	1	2426.14	0.0001515	0.0002135	3.22	79.3
[R].VYSTSVTGSR.[E]		0.00234555	0.000778032	1	1	19	Sh3bgrl3	0	1056.53	0.0001552	0.0003366	1.92	44.23
[K].YIAENGTDPINNQPLSEEQLIDIK.[V]		0.00104007	0.000778032	1	1	14	Prpf19	0	2714.35	0.0001336	0.0001744	1.62	85.08
[K].YIDQEELNK.[T]		0.00134337	0.000778032	2	2	28	Hsp90aa1; Hsp90ab1	0	1151.56	0.0001515	0.0002125	0.98	51.37
[K].YLECSALTQR.[G]	1xCarbamidomethylation [C4]	0.000201533	0.000778032	2	3	56	Rac2; Rac1	0	1240.6	9.222e-05	4.75e-05	1.67	65.66
[K].YQVDPDACFSAK.[V]	1xCarbamidomethylation [C8]	0.00262483	0.000778032	1	1	13	Vdac1	0	1400.62	0.0001552	0.0003729	0.9	70.32
[R].YSELTTLTSQYIK.[F]		0.000529122	0.000778032	1	1	6	Plec	0	1546.8	0.00012	0.000106	1.41	80.68
[K].YSFLQFDPAPR.[R]		0.00336358	0.000778032	1	2	7	Ppp2ca	0	1340.66	0.0001552	0.0004716	1.83	83.96
[R].YSLDPENPTK.[S]		0.000498838	0.000778032	1	1	55	Rpl17	0	1163.56	0.00012	0.0001016	1.5	66.3
[K].YSLEPVAAELK.[S]		0.000361526	0.000778032	1	1	26	Pgk1	0	1219.66	0.00012	7.9e-05	1.28	77.09
[R].YSPNTQVEILPQGR.[E]		6.3529e-05	0.000778032	1	1	57	Capg	0	1601.83	9.222e-05	1.613e-05	1.84	73.84
[K].YSQVLANGLDNK.[L]		0.000166589	0.000778032	1	1	53	Rps18	0	1321.67	9.222e-05	3.987e-05	2.65	67.23
[K].YSQVLANGLDNK.[L]	1xDeamidated [N7]	0.00105959	0.000778032	1	1	19	Rps18	0	1322.66	0.0001336	0.0001772	2.31	68.54
[R].YSVDIPLDK.[T]		0.000835402	0.000778032	1	1	38	Rpl27	0	1049.55	0.0001336	0.0001485	1.4	75.63
[R].YSVQLLTPANLLAK.[I]		0.00292722	0.000778032	1	1	9	Ruvbl1	0	1530.89	0.0001552	0.0004117	1.44	87.57
[R].YSYVCPDLVK.[E]	1xCarbamidomethylation [C5]	0.000839163	0.000778032	1	1	20	Actr3	0	1243.6	0.0001336	0.0001492	1.32	73.93
[K].YQLDPTASISAK.[V]		0.000375028	0.000778032	1	1	28	Vdac2	0	1293.67	0.00012	8.139e-05	2.47	72.36
[R].YTLNILEDIGGGQK.[V]		4.85079e-05	0.000778032	1	1	58	Lcp1	0	1520.8	9.222e-05	1.246e-05	2.93	86.25
[K].YTPSGQSGAAASESLFISNHAY.[-]		9.63563e-05	0.000778032	1	1	37	Aldoa	0	2258.04	9.222e-05	2.396e-05	2.29	78.87
[R].YVASYLLAALGGNSSPSAK.[D]		5.53817e-06	0.000778032	1	1	96	Rplp2	0	1868.98	9.222e-05	1.551e-06	2.88	87.57
[K].YVAVMPPHIGDQPLTGAYTVTLDGR.[G]		0.000795283	0.000778032	1	1	3	Blvrb	0	2671.35	0.0001336	0.0001434	1.32	84.81
[K].YVAVMPPHIGDQPLTGAYTVTLDGR.[G]	1xDeamidated [Q12]	0.00305932	0.000778032	1	1	2	Blvrb	0	2672.34	0.0001552	0.0004313	1.49
[R].YVDIAIPCNNK.[G]	1xCarbamidomethylation [C8]	0.000282677	0.000778032	1	1	34	Rpsa	0	1306.65	9.222e-05	6.432e-05	2.17	72.76
[K].YVECSALTQK.[G]	1xCarbamidomethylation [C4]	0.00413042	0.000778032	1	1	8	Cdc42	0	1198.58	0.0001552	0.0005829	0.9	50.16
[R].YVEPIEDVPCGNIVGLVGVDQFLVK.[T]	1xCarbamidomethylation [C10]	2.19394e-05	0.000778032	1	1	66	Eef2	0	2759.43	9.222e-05	5.818e-06	4.31	96.72
[R].YVQELPLETDGALR.[Y]		0.00019994	0.000778032	1	1	30	Vwa5a	0	1603.83	9.222e-05	4.721e-05	1.76	79.76
[R].YVQLPADEVDTQLLQDAAR.[K]		4.46304e-05	0.000778032	1	1	26	Lsm2	0	2145.08	9.222e-05	1.152e-05	2.06	85.5
[K].YVVFFFYPLDFTFVCPTEIIAFSDR.[A]	1xCarbamidomethylation [C15]	0.000259922	0.000778032	1	1	1	Prdx1	0	3093.51	9.222e-05	5.971e-05	2.11	106.57
[R].YWLCAATGPSIK.[I]	1xCarbamidomethylation [C4]	0.00103525	0.000778032	1	1	9	Rack1	0	1366.68	0.0001336	0.0001743	1.4	77.74
[R].YTLNVLEDLGEGQK.[A]		0.00182742	0.000778032	1	1	9	Pls3	0	1578.8	0.0001552	0.0002721	1.22	84.65
[K].YQFVTEPEDEEDEEDEEEEEDDEDLEELEVLER.[K]		0.00122039	0.000778032	1	1	9	Rtn4	0	4103.64	0.0001515	0.0001974	1.58	91.79
[R].YQELINDIAK.[D]		0.000922823	0.000778032	1	1	10	Iqgap1	0	1206.64	0.0001336	0.0001601	1.27	73.88
[R].YQDEVFGGFVTEPQEESEEEVEEPEER.[Q]	1xPhospho [T/S]	0.00141024	0.000778032	1	1	12	G3bp1	0	3296.33	0.0001515	0.0002202	2.58	90.19
[R].YLGDLSGGQVLK.[K]		0.000117964	0.000778032	1	1	10	Hmox1	0	1249.68	9.222e-05	2.901e-05	1.67	75.68
[K].YLLETSGNLDGLEYK.[L]		6.50593e-05	0.000778032	1	1	18	Nampt	0	1714.85	9.222e-05	1.647e-05	1.34	81.71
[K].YLILNATQAESK.[V]		0.000239064	0.000778032	1	1	20	Ywhab	0	1350.73	9.222e-05	5.549e-05	1.83	73.22
[R].YLLPAILNPR.[Y]		0.00268229	0.000778032	1	1	29	Vwa5a	0	1169.7	0.0001552	0.00038	1.25	85.24
[R].YLLQYQEPIPCEQLVTALCDIK.[Q]	2xCarbamidomethylation [C11; C19]	0.000181782	0.000778032	1	1	6	Psma4	0	2694.35	9.222e-05	4.327e-05	2.32	93.75
[K].YLLSQSSPAPLTAAEEELR.[Q]		0.000712034	0.000778032	1	1	10	Twf1	0	2075.07	0.0001336	0.000132	0.89	84.47
[R].YINENLIINTDELGR.[D]		6.13992e-06	0.000778032	1	1	9	Tcp1	0	1776.91	9.222e-05	1.712e-06	2.78	82.78
[R].YINENLIINTDELGR.[D]	1xDeamidated [N]	0.00318059	0.000778032	1	1	4	Tcp1	0	1777.9	0.0001552	0.0004461	2.23
[R].YIQLPFGDEDALK.[E]		0.000337431	0.000778032	1	1	19	Ctss	0	1508.76	9.222e-05	7.463e-05	1.96	85.53
[R].YIQLPFGDEDALKEAVATK.[G]		5.55126e-05	0.000778032	1	1	9	Ctss	1	2108.09	9.222e-05	1.419e-05	2.22	83.66
[R].YLQTLTTIAAEK.[N]		0.00016267	0.000778032	1	1	10	Stom	0	1351.75	9.222e-05	3.907e-05	1.26	75.66
[R].YLSEVASGENK.[Q]		0.0016111	0.000778032	1	1	23	Ywhab	0	1196.58	0.0001515	0.0002455	1.38	48.25
[R].YITPDQLADLYK.[S]		5.33535e-05	0.000778032	1	1	79	Eno1	0	1439.74	9.222e-05	1.366e-05	1.96	84.07
[R].YLYGTGAVAGVYLPGSR.[Q]		0.000795283	0.000778032	1	1	2	Plec	0	1743.91	0.0001336	0.0001435	1.32	83.09
[K].YMACCLLYR.[G]	2xCarbamidomethylation [C4; C5]	0.0018651	0.000778032	2	5	64	Tuba1a; Tuba4a	0	1249.55	0.0001552	0.000276	1.67	75.14
[K].YMACCLLYR.[G]	2xCarbamidomethylation [C4; C5]; 1xOxidation [M2]	0.00189396	0.000778032	2	5	55	Tuba1a; Tuba4a	0	1265.55	0.0001552	0.0002794	1.5	71.76
[R].YMEVGYVDNTEFVR.[F]		0.000119376	0.000778032	1	2	18	H2-D1	0	1721.78	9.222e-05	2.933e-05	1.41	79.9
[R].YMEVGYVDNTEFVR.[F]	1xOxidation [M2]	0.0011367	0.000778032	1	2	17	H2-D1	0	1737.78	0.0001336	0.0001868	1	76.09
[K].YNLGLDLR.[T]		0.00383239	0.000778032	1	1	7	Glud1	0	963.526	0.0001552	0.0005387	1.36	77.79
[K].YNILGTNTIMDK.[M]		0.000322762	0.000778032	1	1	20	Hnrnpu	0	1382.7	9.222e-05	7.179e-05	1.58	78.65
[K].YPASTVQILGAEK.[A]		0.000974928	0.000778032	1	1	11	Nop56	0	1376.74	0.0001336	0.0001667	1.04	74.02
[K].YPIEHGIITNWDDMEK.[I]		0.00147377	0.000778032	2	4	17	Acta2; Acta1	0	1960.91	0.0001515	0.0002282	2.06	77.13
[K].YPIEHGIITNWDDMEK.[I]	1xOxidation [M14]	0.00202518	0.000778032	2	4	8	Acta2; Acta1	0	1976.91	0.0001552	0.0002959	1.64	73.74
[R].YPVNSVNILK.[A]		0.000329343	0.000778032	1	1	12	Tcp1	0	1146.65	9.222e-05	7.302e-05	1.79	74.07
[K].YQAVTATLEEK.[R]		0.000205571	0.000778032	1	1	47	Rpl13a	0	1252.64	9.222e-05	4.845e-05	1.36	65.59
[K].VVLVLAGR.[Y]		0.00342082	0.000778032	1	1	89	Rpl27	0	826.551	0.0001552	0.0004805	1.15	73.27
[K].TLLGDVPVVADPTVPNVTVTR.[L]		1.58469e-05	0.000778032	1	1	168	Arhgdib	0	2163.2	9.222e-05	4.252e-06	2.99	88.76
[R].VVLPTFILEPR.[S]		0.000203946	0.000778032	1	1	34	Osbpl8	0	1283.77	9.222e-05	4.807e-05	1.69	89.54
[K].VVLIGDSGVGK.[S]		0.00291117	0.000778032	1	2	45	Rab11b	0	1043.61	0.0001552	0.0004096	2.05	70.78
[K].VLVLDFVTPTPLGTR.[W]		0.000397128	0.000778032	1	1	14	Txnrd1	0	1627.94	0.00012	8.5e-05	1.92	91.93
[K].VIVVGNPANTNCLTASK.[S]	1xCarbamidomethylation [C12]	0.000229745	0.000778032	1	1	23	Mdh1	0	1757.92	9.222e-05	5.343e-05	1.55	72.91
[K].VLYDFVTDDTISPYSR.[M]		0.00254128	0.000778032	1	1	7	Degs1	0	1890.91	0.0001552	0.0003608	1.11	85.96
[K].VMAAENIPENPLK.[Y]	1xOxidation [M2]	0.00304244	0.000778032	1	1	18	Stat1	0	1441.74	0.0001552	0.0004278	1.79	71.56
[R].VMLGETNPADSKPGTIR.[G]		0.00321625	0.000778032	1	2	14	Nme1	0	1785.92	0.0001552	0.0004513	1.99	65.77
[K].VMQVLNADAIVVK.[L]		0.0016769	0.000778032	1	1	10	Snd1	0	1399.8	0.0001552	0.000253	1.32	80.55
[R].VMTIPYQPMPASSPVICAGGQDR.[C]	1xCarbamidomethylation [C17]; 1xOxidation [M9]	0.00106454	0.000778032	1	1	7	Pcbp1	0	2491.18	0.0001336	0.0001776	1.63	80.75
[R].VMTIPYQPMPASSPVICAGGQDR.[C]	1xCarbamidomethylation [C17]; 2xOxidation [M2; M9]	0.000596063	0.000778032	1	1	10	Pcbp1	0	2507.17	0.00012	0.0001158	1.89	77.38
[K].VMVTNVTSLLK.[T]		0.00281701	0.000778032	1	2	17	Tln1	0	1204.7	0.0001552	0.000397	1.82	81.17
[R].VNAADIENR.[V]		0.00224836	0.000778032	1	1	14	Ptpn6	0	1001.5	0.0001552	0.0003234	1.74	46.46
[K].VNDDIIVNWVNTTLK.[E]		6.98751e-05	0.000778032	1	1	67	Lcp1	0	1743.93	9.222e-05	1.768e-05	2.12	91.77
[K].VLVGANFEEVAFDEK.[K]		0.000203139	0.000778032	1	1	20	P4hb	0	1666.83	9.222e-05	4.797e-05	2.33	83.91
[K].VNDTIQIDLETGK.[I]		0.000721479	0.000778032	1	1	27	Rps4x	0	1445.75	0.0001336	0.0001334	2.39	76.43
[K].VNLAELFK.[G]		0.00347918	0.000778032	1	1	63	Prdx5	0	933.54	0.0001552	0.0004886	1.71	83.57
[R].VNLAMDVGK.[A]		0.00123797	0.000778032	1	1	37	Pkm	0	946.503	0.0001515	0.0001994	1.51	68.63
[R].VNLAMDVGK.[A]	1xOxidation [M5]	0.0011051	0.000778032	1	1	136	Pkm	0	962.498	0.0001336	0.0001831	1.41	53.47
[K].VNNASLIGLGYTQTLRPGVK.[L]		0.000240017	0.000778032	1	1	10	Vdac3	0	2101.18	9.222e-05	5.57e-05	2.22	77.52
[K].VNNASLIGLGYTQTLRPGVK.[L]	2xDeamidated [N3; Q13]	0.000344334	0.000778032	1	1	26	Vdac3	0	2103.14	0.00012	7.579e-05	3.54	74.39
[K].VNNSSLIGVGYTQTLRPGVK.[L]		0.00327061	0.000778032	1	1	2	Vdac2	0	2103.16	0.0001552	0.0004589	2.05	74.39
[R].VNQAIWLLCTGAR.[E]	1xCarbamidomethylation [C9]	4.32361e-05	0.000778032	1	1	34	Rps5	0	1501.79	9.222e-05	1.115e-05	2.08	83.36
[K].VNQIGSVTESIQACK.[L]	1xCarbamidomethylation [C14]	5.93857e-05	0.000778032	1	2	71	Eno1	0	1633.82	9.222e-05	1.513e-05	3.06	71.74
[K].VPAFEGDDGFCVFESNAIAYYVSNEELR.[G]	1xCarbamidomethylation [C11]	0.00262483	0.000778032	1	1	3	Eef1g	0	3198.44	0.0001552	0.0003726	1.43	97.14
[K].VPAINVNDSVTK.[S]		0.000478388	0.000778032	1	1	22	Ahcy	0	1256.68	0.00012	9.845e-05	1.42	68.29
[R].VPFLVLECPNLK.[L]	1xCarbamidomethylation [C8]	3.16035e-05	0.000778032	1	1	37	Ostc	0	1428.79	9.222e-05	8.261e-06	2.77	86.29
[R].VNHLYSDLSDALVIFQLYEK.[I]		0.000436584	0.000778032	1	1	10	Lcp1	0	2367.22	0.00012	9.16e-05	2.95	100.29
[R].VPFNIDFDNLPR.[Y]		0.00129252	0.000778032	1	1	8	Rnf213	0	1446.74	0.0001515	0.0002063	1.44	87.43
[R].VLVDQTTGLSR.[G]		0.00188428	0.000778032	1	1	4	Elavl1	0	1188.66	0.0001552	0.0002782	1.68	67.27
[K].VIVDFSSPNIAK.[E]		0.0010846	0.000778032	1	1	15	Rars1	0	1289.71	0.0001336	0.0001801	1.51	77.46
[R].VLLTTQGVDMISK.[M]		0.00201472	0.000778032	1	1	8	Dync1h1	0	1404.78	0.0001552	0.0002947	1.06	78.88
[R].VINEPTAAALAYGLDK.[S]		0.000693563	0.000778032	1	1	14	Hspa9	0	1645.88	0.0001336	0.0001296	1.54	80.8
[K].VLNNMEIGTSLYDEEGAK.[I]		1.41808e-05	0.000778032	1	1	68	Pgk1	0	1982.94	9.222e-05	3.834e-06	2.82	79.4
[K].VLNNMEIGTSLYDEEGAK.[I]	1xOxidation [M5]	7.56451e-05	0.000778032	1	1	24	Pgk1	0	1998.93	9.222e-05	1.901e-05	2.52	74.62
[R].VLNSYWVGEDSTYK.[F]		0.00161916	0.000778032	1	1	16	Rpl15	0	1660.79	0.0001515	0.0002458	1.1	76.71
[R].VLNTNIDGR.[R]		0.000718315	0.000778032	1	1	52	Rps18	0	1001.54	0.0001336	0.0001332	1.6	51.62
[R].VLPSITTEILK.[S]		0.00118608	0.000778032	1	1	42	Phb	0	1213.74	0.0001515	0.0001931	2.26	82.54
[R].VLPSIVNEVLK.[S]		0.00159512	0.000778032	1	1	43	Phb2	0	1210.74	0.0001515	0.0002432	1.86	84.69
[R].VLQALEGLK.[M]		0.00141714	0.000778032	1	1	73	Rps19	0	970.593	0.0001515	0.0002216	1.77	74.17
[K].VLQATVVAVGSGGK.[G]		5.89164e-05	0.000778032	1	1	39	Hspe1	0	1285.75	9.222e-05	1.497e-05	2.5	69.93
[K].VLQLINDNTATALSYGVFR.[R]		0.000571121	0.000778032	1	1	11	Hyou1	0	2095.12	0.00012	0.0001125	1.56	90.28
[K].VLVDINNPEPLIQTAK.[T]		0.000265161	0.000778032	1	1	40	Cct5	0	1763.99	9.222e-05	6.077e-05	2.44	82.74
[K].VLQPTIFPVVPR.[L]		0.00168534	0.000778032	1	1	16	Acsl1	0	1365.83	0.0001552	0.0002541	2.01	85.56
[K].VLSGSSSEAAVPSVCFLVPPPNQEAQEAVAR.[L]	1xCarbamidomethylation [C15]	0.00295962	0.000778032	1	1	3	Plec	0	3196.59	0.0001552	0.0004169	1.35	87.19
[R].VISGVLQLGNIAFK.[K]		6.82314e-05	0.000778032	1	1	42	Myh9	0	1458.87	9.222e-05	1.722e-05	3.05	87.98
[R].VLSIGDGIAR.[V]		0.000966013	0.000778032	1	1	96	Atp5f1a	0	1000.58	0.0001336	0.0001651	2.17	72.87
[R].VISLSGEHSIIGR.[T]		0.000131301	0.000778032	1	1	32	Sod1	0	1367.76	9.222e-05	3.205e-05	2.8	70.8
[R].VISTGVQAGIPMPCFTTALSFYDGYR.[H]	1xCarbamidomethylation [C14]; 1xOxidation [M12]	0.00195325	0.000778032	1	1	6	Pgd	0	2867.37	0.0001552	0.0002869	1.44	92.26
[K].VLSVPESTPFTAVLK.[F]		0.000402046	0.000778032	1	1	24	Ufm1	0	1587.9	0.00012	8.591e-05	2.32	86.12
[K].VLTEIIASR.[T]		0.0017547	0.000778032	1	1	80	Anxa5	0	1001.6	0.0001552	0.0002623	1.94	72.99
[K].VITEYLNAQESAK.[S]		0.00327061	0.000778032	1	1	4	Snd1	0	1465.75	0.0001552	0.0004585	1.16	70.92
[R].VITIMQNPR.[Q]		0.00226025	0.000778032	1	1	40	Rps18	0	1071.6	0.0001552	0.0003261	1.8	68.36
[K].VLTPELYAELR.[A]		0.000583442	0.000778032	1	1	48	Ckb	0	1303.73	0.00012	0.0001141	2.16	81.13
[R].VLTVINQTQK.[E]		0.00271158	0.000778032	1	1	54	Rpl35	0	1143.67	0.0001552	0.0003841	1.82	61.6
[K].VLQVSIGPGLPK.[N]		0.00243463	0.000778032	1	1	17	Myo1e	0	1207.74	0.0001552	0.000348	1.99	78.86
[R].VPFPIPEPDGCK.[S]	1xCarbamidomethylation [C11]	0.000649721	0.000778032	1	1	29	Npc2	0	1355.67	0.00012	0.0001238	1.9	79.52
[K].VPLDVIFK.[C]		0.00287939	0.000778032	1	1	39	Lamp2	0	930.566	0.0001552	0.0004064	1.96	82.58
[K].VPPAINQFTQALDR.[Q]		0.000614252	0.000778032	1	1	28	Rpl7a	0	1569.84	0.00012	0.0001185	1.73	82.45
[R].VTGLHQQPLCTSVNTIYDNAVQGLR.[H]	1xCarbamidomethylation [C10]	0.00271158	0.000778032	1	1	3	Lrrc59	0	2784.41	0.0001552	0.0003832	1.89	82.02
[K].VTHAVVTVPAYFNDAQR.[Q]		8.41977e-05	0.000778032	1	1	55	Hspa5	0	1887.97	9.222e-05	2.103e-05	3.37	74.02
[KR].VTIAQGGVLPNIQAVLLPK.[K]		8.38009e-07	0.000778032	2	8	675	H2ac11; Hist2h2aa1	0	1931.17	9.222e-05	2.522e-07	3	92.05
[K].VTLTPEEEAR.[L]		0.000559092	0.000778032	1	1	43	Ldha	0	1144.58	0.00012	0.0001104	2.22	56.53
[K].VTLVQTLEIQR.[Q]		0.000552011	0.000778032	1	1	6	Plec	0	1299.76	0.00012	0.0001095	1.51	79.36
[KR].VTMQNLNDR.[L]		0.00141714	0.000778032	1	6	37	Krt10	0	1090.53	0.0001515	0.0002214	2.75	48.81
[K].VTMQNLNNR.[L]	1xDeamidated [N]	0.00118608	0.000778032	1	1	121	Krt28	0	1090.53	0.0001515	0.0001929	2.4	48.81
[K].VTNGAFTGEISPGMIK.[D]		0.000302624	0.000778032	1	1	32	Tpi1	0	1621.83	9.222e-05	6.804e-05	2.25	77.75
[K].VTNGAFTGEISPGMIK.[D]	1xDeamidated [N3]	0.000616902	0.000778032	1	1	19	Tpi1	0	1622.81	0.00012	0.0001191	1.48	80.05
[K].VTNGAFTGEISPGMIK.[D]	1xOxidation [M14]	0.0041786	0.000778032	1	1	12	Tpi1	0	1637.82	0.0001552	0.0005881	1.21	73.97
[R].VTSAVEALLSADSASR.[K]		0.00106454	0.000778032	1	1	7	Usp5	0	1576.82	0.0001336	0.0001781	1.55	81.96
[R].VTGAVDVTLGAVQNSVDK.[T]		0.00116935	0.000778032	1	1	2	Plin3	0	1772.94	0.0001515	0.0001909	1.02	78.83
[K].VTSVVFHPSQELVFSASPDATIR.[I]		0.00286364	0.000778032	1	1	3	Prpf19	0	2487.29	0.0001552	0.0004041	1.65	82.2
[R].VVDALGNAIDGK.[G]		0.000138251	0.000778032	1	1	60	Atp5f1a	0	1171.63	9.222e-05	3.358e-05	2.26	71.14
[R].VVDALGNAIDGKGPIGSK.[T]		0.000357143	0.000778032	1	1	19	Atp5f1a	1	1710.94	0.00012	7.813e-05	2.54	72.08
[K].VVDLLAPYAK.[G]		0.000983939	0.000778032	1	1	28	Atp5f1b	0	1088.64	0.0001336	0.0001676	2.77	79.62
[R].VVDLMAYMASK.[E]		0.000820551	0.000778032	1	1	30	Gapdh	0	1227.61	0.0001336	0.0001466	1.8	83.31
[R].VVDLMAYMASKE.[-]		0.000378101	0.000778032	1	1	142	Gapdh	1	1356.65	0.00012	8.173e-05	2.71	84.02
[R].VVDLMAYMASKE.[-]	1xOxidation [M]	0.000588454	0.000778032	1	1	109	Gapdh	1	1372.65	0.00012	0.0001149	1.93	77.19
[K].VVGEEAQEVLEGLR.[S]		0.000328016	0.000778032	1	1	11	Apobr	0	1527.8	9.222e-05	7.279e-05	2.08	81.5
[K].VVLAAADLGTEAGVQR.[L]		0.000816885	0.000778032	1	1	6	Spr	0	1569.86	0.0001336	0.0001462	1.46	76.63
[K].VVLAGGVAPTLFR.[G]		0.000115189	0.000778032	1	1	30	Fermt3	0	1299.78	9.222e-05	2.832e-05	2.42	83.6
[K].VVLAYEPVWAIGTGK.[T]		1.84986e-05	0.000778032	1	1	42	Tpi1	0	1602.89	9.222e-05	4.952e-06	2.35	87.26
[K].VVLDDKDYFLFR.[D]		0.0016111	0.000778032	1	1	9	Hspe1	1	1529.8	0.0001515	0.0002451	1.63	82.34
[K].VVAPTISSPVCQEQLVEAGR.[L]	1xCarbamidomethylation [C11]	0.000652544	0.000778032	1	1	21	Tln1	0	2140.11	0.00012	0.0001239	1	79.08
[K].VTEDLFSSLK.[G]		0.000724659	0.000778032	1	1	15	Nckap1l	0	1138.6	0.0001336	0.0001338	1.36	79.08
[K].VTEAVECLLSLK.[A]	1xCarbamidomethylation [C7]	0.000906174	0.000778032	1	1	12	Eprs1	0	1361.73	0.0001336	0.0001576	1.05	83.98
[K].VTDTDFDGVEVR.[V]		0.00193325	0.000778032	1	1	8	Nceh1	0	1352.63	0.0001552	0.0002841	1.25	72.22
[R].VPTPNVSVVDLTCR.[L]	1xCarbamidomethylation [C13]	4.46304e-05	0.000778032	1	2	153	Gapdh	0	1556.81	9.222e-05	1.15e-05	1.68	79.42
[R].VQDDEVGDGTTSVTVLAAELLR.[E]		5.34392e-06	0.000778032	1	1	49	Cct2	0	2288.16	9.222e-05	1.499e-06	3.37	95.36
[K].VQIAVANAQELLQR.[M]		0.00171097	0.000778032	1	1	3	Timm13	0	1552.88	0.0001552	0.0002572	1.94	80.4
[R].VQLQGLDLSHNSLR.[D]		0.00295962	0.000778032	1	1	17	Cd14	0	1579.86	0.0001552	0.0004165	2.18	73.88
[K].VQISPDSGGLPER.[S]		0.00295962	0.000778032	1	1	22	Khsrp	0	1354.7	0.0001552	0.0004174	1.99	68.57
[R].VQNATLAVANITNADSATR.[L]		5.33535e-05	0.000778032	1	1	23	Stom	0	1930	9.222e-05	1.362e-05	2.04	75.49
[R].VQPNEAVYTK.[M]		0.00389891	0.000778032	1	1	2	G6pdx	0	1148.59	0.0001552	0.0005467	1.41	46.44
[K].VQQTVQDLFGR.[A]		0.000313782	0.000778032	1	1	29	Hspa9	0	1290.68	9.222e-05	7.024e-05	2.51	75.57
[K].VQSGSESVIQEYVDLR.[T]		0.000228833	0.000778032	1	1	5	Plec	0	1808.9	9.222e-05	5.328e-05	2.04	82.52
[R].VQVALEELQDLK.[G]		0.000363	0.000778032	1	1	15	Dync1h1	0	1384.77	0.00012	7.912e-05	2.1	81.38
[K].VSALDLAVLDQVEAR.[L]		0.000816885	0.000778032	1	1	6	Dctn2	0	1598.87	0.0001336	0.0001462	1.19	88.21
[K].VSASPLLYTLMGK.[I]		0.00309342	0.000778032	1	1	23	Tfrc	0	1379.76	0.0001552	0.0004342	1.7	87.31
[K].VSDATGQMNLTK.[V]		0.00036448	0.000778032	1	1	24	Capg	0	1264.62	0.00012	7.955e-05	2.05	53.53
[K].VSDATGQMNLTK.[V]	1xOxidation [M8]	0.000321462	0.000778032	1	1	24	Capg	0	1280.62	9.222e-05	7.164e-05	2.09	43.04
[K].VSDLLLSTDER.[T]		0.000619564	0.000778032	1	1	23	Fasn	0	1247.65	0.00012	0.0001194	1.7	74.53
[R].VSETVAFTDVNSILR.[Y]		0.000429424	0.000778032	1	1	18	Eprs1	0	1650.87	0.00012	9.038e-05	1.6	85.21
[R].VSFELFADK.[V]		0.000734296	0.000778032	1	1	54	Ppia	0	1055.54	0.0001336	0.0001351	1.76	81.57
[R].VSFELFADKVPK.[T]		0.00246079	0.000778032	1	1	21	Ppia	1	1379.76	0.0001552	0.0003509	2.09	78.68
[K].VSHALAEGLGVIACIGEK.[L]	1xCarbamidomethylation [C14]	0.000681552	0.000778032	1	1	13	Tpi1	0	1823.97	0.0001336	0.0001281	2.43	82.1
[K].VSLAVLNPYIK.[R]		0.00055436	0.000778032	1	1	27	Atp5po	0	1216.73	0.00012	0.0001101	2.61	83.39
[K].VSSLPTVYLK.[L]		0.00138978	0.000778032	1	1	41	Ctsd	0	1106.65	0.0001515	0.0002176	1.53	76.11
[R].VTAPLEAEYSGLVR.[H]		0.000754011	0.000778032	1	1	24	Itga5	0	1504.8	0.0001336	0.0001378	1.84	79.27
[R].VTAQSTNSEETIEGEFNTVLLAVGR.[D]		0.00189396	0.000778032	1	1	4	Txnrd1	0	2665.33	0.0001552	0.00028	1.47	93.26
[R].VTAVIPCFPYAR.[Q]	1xCarbamidomethylation [C7]	0.000820551	0.000778032	1	2	14	Prps1	0	1393.73	0.0001336	0.0001469	1.97	82.38
[R].VTDALNATR.[A]		0.000515899	0.000778032	1	1	55	Hspd1	0	960.511	0.00012	0.000104	1.8	45.78
[R].VVLPMELPIR.[M]		0.00147377	0.000778032	1	1	32	Mtco2	0	1166.7	0.0001515	0.0002284	1.4	86.46
[K].GADFLVTEVENGGSLGSK.[K]		2.1801e-06	0.000778032	1	1	140	Pkm	0	1779.88	9.222e-05	6.327e-07	3.59	82.47
[K].TLHVEEVVPSVIEPSFGLGR.[I]		6.03356e-05	0.000778032	1	1	17	Gars1	0	2165.16	9.222e-05	1.532e-05	2.49	86.43
[R].TIGLETVGVK.[I]		0.00338253	0.000778032	1	1	23	Txnrd1	0	1016.6	0.0001552	0.0004738	1.87	79.5
[K].QGFQNESLQLR.[Q]		0.0016685	0.000778032	1	1	12	Gbp1	0	1319.67	0.0001552	0.0002525	1.45	70.47
[K].QGGLGPMNIPLISDPK.[R]		0.000315048	0.000778032	1	1	59	Prdx1	0	1636.87	9.222e-05	7.054e-05	1.92	86.41
[K].QGGLGPMNIPLISDPK.[R]	1xOxidation [M7]	0.000117032	0.000778032	1	1	53	Prdx1	0	1652.87	9.222e-05	2.875e-05	3.11	81.19
[K].QGGLGPMNIPLISDPKR.[T]		0.000866041	0.000778032	1	1	50	Prdx1	1	1792.97	0.0001336	0.0001524	3.04	80.86
[K].QGGLGPMNIPLISDPKR.[T]	1xOxidation [M7]	0.000256831	0.000778032	1	1	52	Prdx1	1	1808.97	9.222e-05	5.915e-05	3.16	75.86
[K].QGLLGINIAEK.[H]		0.00122622	0.000778032	1	1	20	Acadl	0	1155.67	0.0001515	0.000198	1.81	79.69
[K].QGLLPLTFADPSDYNK.[I]		0.00316293	0.000778032	1	1	9	Aco2	0	1778.9	0.0001552	0.0004446	1.34	89.14
[R].QGNMTAALQAALK.[N]		0.000313782	0.000778032	1	1	14	Arpc5	0	1316.7	9.222e-05	7.028e-05	2.11	77.26
[K].QLAQIDGTLSTIEFQR.[E]		8.91494e-06	0.000778032	1	1	35	Chmp4b	0	1819.95	9.222e-05	2.454e-06	2.82	83.58
[R].QLCDNAGFDATNILNK.[L]	1xCarbamidomethylation [C3]	0.00120883	0.000778032	1	1	14	Cct7	0	1793.85	0.0001515	0.0001955	1.44	79.67
[K].QLDSGLLLVTGPLVINR.[V]		1.55974e-05	0.000778032	1	1	98	Rpl6	0	1808.06	9.222e-05	4.2e-06	3.8	93.17
[R].QGAIVAVTGDGVNDSPALK.[K]		0.000151459	0.000778032	1	3	24	Atp1a1	0	1811.95	9.222e-05	3.662e-05	1.62	75.59
[R].QLEEAEEEAQR.[A]		0.000944133	0.000778032	1	1	3	Myh9	0	1331.61	0.0001336	0.0001627	1.67	45.23
[R].QLFALSCAAEEQGMLPEDLSGVIR.[R]	1xCarbamidomethylation [C7]; 1xDeamidated [Q]; 1xOxidation [M14]	0.00368218	0.000778032	1	1	3	Gnai2	0	2651.27	0.0001552	0.0005158	1.91
[R].QLFHPEQLITGKEDAANNYAR.[G]		0.00250066	0.000778032	2	6	11	Tuba1a; Tuba4a	1	2415.21	0.0001552	0.0003557	3.06	74.62
[K].QIGENLIVPGGVK.[T]		0.000464625	0.000778032	1	2	12	Dpysl2	0	1323.76	0.00012	9.611e-05	1.74	77.1
[K].QLLAEQENIIAAK.[L]		0.000118904	0.000778032	1	1	10	Gbp2	0	1440.81	9.222e-05	2.913e-05	2.43	75.1
[R].QLLAGGVAGAVSR.[T]		0.00305932	0.000778032	1	1	5	Slc25a24	0	1198.69	0.0001552	0.0004313	1.68	70.95
[K].QLLLQLNQQR.[A]		0.000633071	0.000778032	1	1	109	Hic2	0	1253.73	0.00012	0.0001214	1.97	78.62
[R].QLLLTADDR.[V]		0.002848	0.000778032	1	1	52	Aldoa	0	1044.57	0.0001552	0.0004017	1.83	70.45
[KR].QLLQANPILEAFGNAK.[T]		1.19095e-05	0.000778032	2	3	92	Myh9; Myh14	0	1726.95	9.222e-05	3.235e-06	3.15	89.2
[K].QLLQDISEPR.[Q]		0.000652544	0.000778032	1	1	14	Rnf213	0	1198.64	0.00012	0.0001242	1.69	72.61
[R].QLLTLSNELSQAR.[D]		8.69128e-05	0.000778032	1	1	22	Ezr	0	1472.81	9.222e-05	2.173e-05	2.26	78.4
[K].QLIVGVNKMDSTEPPYSQK.[R]	1xOxidation [M9]	0.00131133	0.000778032	1	1	40	Eef1a1	1	2150.08	0.0001515	0.0002082	1.66	67.82
[R].QLFALSCAAEEQGMLPEDLSGVIR.[R]	1xCarbamidomethylation [C7]; 1xOxidation [M14]	0.0011103	0.000778032	1	1	12	Gnai2	0	2650.29	0.0001336	0.0001832	1.85	90.78
[K].QINPTLGSQEDFKDLLQSAK.[K]		0.00176361	0.000778032	1	1	4	Slc3a2	1	2232.15	0.0001552	0.0002634	2.06	81.46
[K].QGAEIDGR.[S]		0.00200432	0.000778032	1	1	66	Ncl	0	845.411	0.0001552	0.0002928	1.24	40.32
[K].QFLLAAEAIDDIPFGITSNSGVFSK.[Y]		0.000109399	0.000778032	1	1	13	P4hb	0	2640.36	9.222e-05	2.693e-05	3.14	98.57
[K].NYTDDAIETDDLTIK.[L]		0.000652544	0.000778032	1	1	23	Psma7	0	1726.8	0.00012	0.0001239	1.14	78.02
[K].QAAASATQTIAAAQHAASAPK.[A]		0.00182742	0.000778032	1	1	2	Tln1	0	1965.01	0.0001552	0.0002719	0.98	65.46
[R].QAALQVADGFISR.[M]		1.41808e-05	0.000778032	1	1	158	Capg	0	1375.73	9.222e-05	3.829e-06	3.89	78.91
[R].QAAPCVLFFDELDSIAK.[A]	1xCarbamidomethylation [C5]	0.000155107	0.000778032	1	1	12	Vcp	0	1923.95	9.222e-05	3.739e-05	1.8	95.41
[R].QAFPNTNR.[W]		0.003944	0.000778032	1	1	30	Eef1g	0	947.469	0.0001552	0.0005551	1.55	43.8
[K].QAFTDVATGSLGQGLGAACGMAYTGK.[Y]	1xCarbamidomethylation [C19]	9.52163e-05	0.000778032	1	1	17	Tkt	0	2532.19	9.222e-05	2.368e-05	2.23	84.03
[K].QAFTDVATGSLGQGLGAACGMAYTGK.[Y]	1xCarbamidomethylation [C19]; 1xOxidation [M21]	0.000420655	0.000778032	1	1	17	Tkt	0	2548.18	0.00012	8.896e-05	2.05	81.14
[K].QAGPASVPLR.[T]		0.00302566	0.000778032	1	1	6	Pdia3	0	995.563	0.0001552	0.0004252	1.37	57.74
[R].QAQAAVLAVLPR.[L]		0.00302566	0.000778032	1	1	4	Ebna1bp2	0	1236.74	0.0001552	0.0004247	1.44	79.17
[R].QAQIEVVPSASALIIK.[A]		2.71809e-05	0.000778032	1	1	91	Rpl12	0	1666.97	9.222e-05	7.162e-06	2.66	84.35
[R].QASPNIVIALAGNK.[A]		0.000144991	0.000778032	1	1	26	Rab5c	0	1395.8	9.222e-05	3.511e-05	2.43	79.15
[R].QFVTATDVVR.[G]		0.000280423	0.000778032	1	1	105	Lcp1	0	1135.61	9.222e-05	6.385e-05	2.36	70.78
[K].QATLTQTLLIQNGAR.[E]		0.00093128	0.000778032	1	1	2	Itga5	0	1627.91	0.0001336	0.0001608	1.07	77.58
[R].QCSSGLQAVANIAGGIR.[N]	1xCarbamidomethylation [C2]	0.0017547	0.000778032	1	2	7	Acaa1a	0	1701.87	0.0001552	0.0002624	1.18	80.41
[R].QDIAFAYQR.[R]		0.00115835	0.000778032	1	1	22	Anxa2	0	1111.55	0.0001336	0.0001897	1.44	70.06
[R].QDLATLDVTK.[L]		0.00392138	0.000778032	1	2	6	Eif2s3x	0	1103.59	0.0001552	0.0005507	1.49	70.94
[K].QDLPNAMNAAEITDK.[L]		3.58814e-05	0.000778032	1	3	18	Arf1	0	1630.77	9.222e-05	9.345e-06	2.17	74.91
[K].QDLPNAMNAAEITDK.[L]	1xOxidation [M7]	0.00218999	0.000778032	1	3	20	Arf1	0	1646.77	0.0001552	0.0003165	1.95	69.01
[R].QDVDNASLAR.[L]		0.000155724	0.000778032	1	1	121	Vim	0	1088.53	9.222e-05	3.758e-05	1.71	45.88
[R].QEIFQEQLAAVPEFQGLGPLFK.[S]		0.00314539	0.000778032	1	1	7	Copg1	0	2489.31	0.0001552	0.0004418	2.74	96.18
[R].QEIFQEQLAAVPEFQGLGPLFK.[S]	1xDeamidated [Q15]	0.00302566	0.000778032	1	1	3	Copg1	0	2490.29	0.0001552	0.0004262	2.76
[R].QEMQEVQSSR.[S]		0.0018651	0.000778032	1	1	19	Hnrnpa2b1	0	1221.55	0.0001552	0.0002762	1.93	41.83
[K].QEYDESGPSIVHR.[K]		0.000185423	0.000778032	2	2	740	Actb; Actg1	0	1516.7	9.222e-05	4.412e-05	2.77	55.02
[R].QFLESSELPR.[A]		0.000966013	0.000778032	1	1	15	Snx2	0	1205.62	0.0001336	0.0001655	1.67	73.16
[K].QATVGDVNTDRPGLLDLK.[G]		0.000371981	0.000778032	1	1	25	Dbi	0	1912.01	0.00012	8.072e-05	3.05	74.86
[K].NYDIGAALDTIQYSK.[H]		1.97892e-05	0.000778032	1	1	55	Sqstm1	0	1671.82	9.222e-05	5.282e-06	3.16	83.32
[K].QLPVPDSITGFAR.[L]		0.00230854	0.000778032	1	1	13	Cisd2	0	1400.75	0.0001552	0.0003322	0.87	82.53
[R].QLQSPFILDEDQAR.[L]		0.000207209	0.000778032	1	1	11	Uap1l1	0	1659.83	9.222e-05	4.874e-05	1.91	80.82
[R].QSVEADINGLRR.[V]		0.000893913	0.000778032	1	2	61	Krt10	1	1357.72	0.0001336	0.0001563	3.03	64.09
[K].QTQTFTTYSDNQPGVLIQVYEGER.[A]		0.000153272	0.000778032	2	3	66	Hspa8; Hspa1b	0	2774.33	9.222e-05	3.698e-05	3.06	84.84
[R].QTQVSVLPEGGETPLFK.[Q]		0.000123716	0.000778032	1	1	24	Gsn	0	1829.96	9.222e-05	3.031e-05	2.23	82.18
[R].QTVAVGVIK.[AN]		0.00251411	0.000778032	1	2	462	Eef1a1	0	914.567	0.0001552	0.0003572	2.03	64.03
[R].QVDQLTNDK.[A]		0.00104978	0.000778032	1	1	43	Vim	0	1060.53	0.0001336	0.0001758	1.87	43.14
[K].QVEDDIQQLLK.[K]		0.00156372	0.000778032	1	1	2	Psmc2	0	1328.71	0.0001515	0.0002394	1.31	81.27
[K].QVEVDLLSR.[Q]		0.00133689	0.000778032	1	1	15	Cers2	0	1058.58	0.0001515	0.0002116	2.53	74.84
[K].QVHPDTGISSK.[A]		0.000889869	0.000778032	1	12	4	H2bc12	0	1168.6	0.0001336	0.0001557	2.99	40.84
[R].QVQSLTCEVDALK.[G]	1xCarbamidomethylation [C7]	5.66248e-05	0.000778032	1	1	44	Vim	0	1490.75	9.222e-05	1.446e-05	2.68	74.94
[R].QVQSLTCEVDALKGTNESLER.[Q]	1xCarbamidomethylation [C7]	1.7007e-07	0.000778032	1	1	104	Vim	1	2377.17	9.222e-05	5.454e-08	4.84	75.49
[R].QVQSLTCEVDALKGTNESLER.[Q]	1xCarbamidomethylation [C7]; 1xDeamidated [N16]	0.00389891	0.000778032	1	1	6	Vim	1	2378.15	0.0001552	0.0005482	3.1
[R].QSVEADINGLR.[R]		0.000169253	0.000778032	1	2	34	Krt10	0	1201.62	9.222e-05	4.061e-05	2.64	69.75
[K].QVSDLISVLR.[E]		0.000889869	0.000778032	1	1	48	Ddx5	0	1129.66	0.0001336	0.0001557	1.68	83.13
[R].QVTITGSAASISLAQYLINAR.[L]		0.000820551	0.000778032	1	1	9	Pcbp1	0	2177.19	0.0001336	0.0001468	1.8	91.26
[K].QVVDSAYEVIK.[L]		0.000192927	0.000778032	1	1	44	Ldha	0	1250.66	9.222e-05	4.577e-05	2.53	72.65
[K].QVVNFGPGPAK.[L]		0.00150306	0.000778032	1	1	3	Psat1	0	1113.61	0.0001515	0.0002317	1.31	66.16
[K].QVVNIPSFIVR.[L]		0.000684533	0.000778032	1	1	81	Rps9	0	1271.75	0.0001336	0.0001286	2.3	84.3
[K].QVYEEEYGSNLEDDVVGDTSGYYQR.[M]		9.44638e-05	0.000778032	1	1	41	Anxa5	0	2915.25	9.222e-05	2.349e-05	1.88	81.46
[R].RAEDGSVIDYELIDQDAR.[E]		0.000163966	0.000778032	1	1	7	Anxa2	1	2064.98	9.222e-05	3.935e-05	2.62	77.25
[R].RFDEILEASDGIMVAR.[G]		0.00246079	0.000778032	1	1	2	Pkm	1	1821.92	0.0001552	0.0003505	2.43	82.97
[R].RFDEILEASDGIMVAR.[G]	1xOxidation [M13]	0.000893913	0.000778032	1	1	6	Pkm	1	1837.91	0.0001336	0.0001561	2.21	79.54
[K].RVAEDDEDDDVDTKK.[Q]		0.000453177	0.000778032	1	1	20	Ptma	2	1749.78	0.00012	9.417e-05	2.23	39.48
[R].SAAESISESVPVGPK.[V]		0.00366128	0.000778032	1	1	15	Usp5	0	1457.75	0.0001552	0.0005146	0.8	70.65
[K].SAAEVIAQAR.[K]		0.00304244	0.000778032	1	1	16	Dpysl2	0	1015.55	0.0001552	0.0004282	1.39	53.4
[R].QVTDSIALRPLV.[-]		0.000944133	0.000778032	1	1	27	Cd40	0	1311.76	0.0001336	0.0001626	1.5	82.25
[K].QLQALSSELAQAR.[D]		0.000893913	0.000778032	1	1	12	Rdx	0	1414.76	0.0001336	0.0001559	1.45	73.87
[R].QSSFALLGDLTK.[A]		0.00318059	0.000778032	1	2	4	Tnpo1	0	1279.69	0.0001552	0.0004463	1.79	84.47
[K].QSLEASLAETEGR.[Y]		2.16798e-05	0.000778032	1	1	72	Krt10	0	1390.68	9.222e-05	5.75e-06	2.71	70.23
[R].QISLEDALR.[S]		0.00181814	0.000778032	1	1	26	Blvra	0	1044.57	0.0001552	0.0002704	1.86	76.79
[R].QLSQSLLPAIVELAEDAK.[W]		0.000974928	0.000778032	1	2	13	Ppp2r1a	0	1925.06	0.0001336	0.0001667	1.33	96.01
[R].QITINDLPVGR.[S]		7.93334e-05	0.000778032	2	2	311	Prdx1; Prdx4	0	1225.69	9.222e-05	1.991e-05	2.99	77.56
[R].QITVNDLPVGR.[S]		0.000622239	0.000778032	1	1	35	Prdx2	0	1211.67	0.00012	0.0001196	1.88	74.53
[R].QIVAGTNLFIK.[V]		0.000740801	0.000778032	1	1	44	Cstb	0	1203.71	0.0001336	0.0001362	2.34	78.96
[K].QLVALIPYGDQR.[L]		0.00107955	0.000778032	1	1	11	Tmem106a	0	1372.76	0.0001336	0.0001794	1.17	81.55
[R].QIWQNLGLDEAR.[I]		0.000189138	0.000778032	1	1	10	Aars1	0	1442.74	9.222e-05	4.483e-05	1.74	80.37
[R].QIYPPINVLPSLSR.[L]		0.0011749	0.000778032	1	1	21	Atp6v1b2	0	1596.91	0.0001515	0.0001918	1.96	87.71
[K].QMEQISQFLQAAER.[Y]		1.21481e-05	0.000778032	1	1	59	Tagln2	0	1678.82	9.222e-05	3.294e-06	3.06	84.38
[K].QMEQISQFLQAAER.[Y]	1xOxidation [M2]	4.1226e-05	0.000778032	1	1	24	Tagln2	0	1694.82	9.222e-05	1.067e-05	2.36	80.08
[R].QMGWALADLLLVSGVATATTLAWHR.[V]		2.86195e-05	0.000778032	1	1	2	Tspo	0	2681.42	9.222e-05	7.521e-06	2.94	105.93
[R].QSLLDLAR.[T]		0.0035588	0.000778032	1	1	16	Bcat2	0	915.526	0.0001552	0.0005004	1.46	77.52
[R].QMGWALADLLLVSGVATATTLAWHR.[V]	1xDeamidated [Q1]	0.00415443	0.000778032	1	1	4	Tspo	0	2682.41	0.0001552	0.0005853	2.28
[K].QNPVYAPLYFPEELHR.[R]		0.00214456	0.000778032	1	1	6	Hmox1	0	1972.99	0.0001552	0.0003109	1.94	82.23
[K].QQDVLCFLEANK.[I]	1xCarbamidomethylation [C6]	0.000498838	0.000778032	1	1	12	Sh3bgrl	0	1464.72	0.00012	0.0001015	2.49	83.15
[K].QQLLIGAYAK.[A]		0.00198371	0.000778032	1	1	18	Cct7	0	1104.64	0.0001552	0.000291	1.84	73.17
[K].QQIQSIQQSIER.[L]		0.000431202	0.000778032	1	1	38	Snu13	0	1457.77	0.00012	9.074e-05	1.77	67.25
[K].QQLSAEELDAQLDAYNAR.[M]		0.000114279	0.000778032	1	1	25	Alyref	0	2034.97	9.222e-05	2.816e-05	1.76	79.65
[K].QQISLATQMVR.[M]		0.00152548	0.000778032	1	1	11	Cct5	0	1274.69	0.0001515	0.0002346	1.71	72.59
[K].QQQFENLDQQLR.[K]		0.00104491	0.000778032	1	1	16	Snx2	0	1546.76	0.0001336	0.0001755	1.1	71.39
[K].QQSEEDLLLQDFSR.[N]		0.000280423	0.000778032	1	1	17	Ssr3	0	1707.82	9.222e-05	6.374e-05	2.11	83.84
[R].QQYESVAAK.[N]		0.00168534	0.000778032	1	1	96	Vim	0	1023.51	0.0001552	0.0002539	1.41	42.13
[R].QRPASLVQDTAPAETPR.[G]		0.00104491	0.000778032	1	1	25	Hmox1	0	1836.96	0.0001336	0.0001754	2.04	62.65
[K].QSKPVTTPEEIAQVATISANGDK.[D]		0.00289523	0.000778032	1	1	5	Hspd1	0	2384.23	0.0001552	0.000409	0.92	75.48
[R].QNFTEPTAIQAQGWPVALSGLDMVGVAQTGSGK.[T]		0.00229636	0.000778032	1	1	1	Ddx5	0	3358.67	0.0001552	0.0003307	1.54	94.48
[R].NWMNSLGVNPR.[V]		0.000363	0.000778032	1	1	26	Lcp1	0	1287.63	0.00012	7.926e-05	2.55	78.02
[R].NVVTIFSAPNYCYR.[C]	1xCarbamidomethylation [C12]	0.000566275	0.000778032	1	2	12	Ppp2ca	0	1703.82	0.00012	0.0001116	1.46	82.01
[R].NVTSVTSLTTQQR.[Q]		0.00134989	0.000778032	1	1	13	Mybbp1a	0	1434.75	0.0001515	0.0002132	2.02	65.92
[R].NDVFDSLGISPDLLPDDFVR.[Y]		0.000393886	0.000778032	1	1	12	Sae1	0	2234.1	0.00012	8.463e-05	2.46	99.77
[K].NDVITVQTPAFAESVTEGDVR.[W]		0.00193325	0.000778032	1	1	17	Dlst	0	2248.11	0.0001552	0.0002845	1.06	83.95
[R].NEEDATELVGLAQAVNAR.[S]		0.000196792	0.000778032	1	1	31	Uba1	0	1899.94	9.222e-05	4.656e-05	1.74	84.24
[R].NELESYAYSLK.[N]		0.000520266	0.000778032	1	1	18	Hspa5	0	1316.64	0.00012	0.0001047	2.13	75.3
[R].NELSGALTGLTR.[V]		0.000583442	0.000778032	1	1	30	Tars1	0	1231.66	0.00012	0.0001141	2.3	76.7
[K].NEVLMVNIGSLSTGGR.[V]		0.00228425	0.000778032	1	2	8	Eif2s3x	0	1646.85	0.0001552	0.0003286	1.1	83.92
[K].NFATSLYSMIK.[G]	1xOxidation [M9]	0.000531363	0.000778032	1	1	47	Anxa5	0	1290.64	0.00012	0.0001063	1.46	79.51
[R].NFDSLISSNCTEELENAGVEVLK.[F]	1xCarbamidomethylation [C10]	0.00336358	0.000778032	1	1	5	Gsr	0	2568.21	0.0001552	0.0004722	1.33	89.57
[K].NFESLSEAFSVASAAAALSQNR.[Y]		0.000983939	0.000778032	1	1	5	Rpn2	0	2270.1	0.0001336	0.0001679	1.83	93.77
[K].NFGIGQDIQPK.[R]		0.000221675	0.000778032	1	1	39	Rpl7a	0	1216.63	9.222e-05	5.184e-05	2.6	72.03
[R].NFILDQTNVSAAAQR.[R]		9.65111e-06	0.000778032	1	1	87	Hnrnpu	0	1647.84	9.222e-05	2.648e-06	2.82	76.73
[K].NDLAVVDVR.[T]		0.0016111	0.000778032	1	1	91	Ncl	0	1000.54	0.0001515	0.0002445	2.86	71
[R].NFSDNQLQEGK.[N]		0.00098848	0.000778032	1	1	35	Tagln2	0	1279.59	0.0001336	0.0001681	1.39	50.23
[K].NGQDLGVAFK.[I]	1xDeamidated [N/Q]	0.00347918	0.000778032	1	1	27	Hnrnpu	0	1049.53	0.0001552	0.0004881	2.13	77.19
[R].NIAFFSTNCVEGTAR.[G]	1xCarbamidomethylation [C9]	8.48684e-05	0.000778032	1	1	9	Atp1a1	0	1686.79	9.222e-05	2.119e-05	1.91	79.14
[R].NLAMGVNLTSMSK.[I]		0.000529122	0.000778032	1	1	15	Pcna	0	1365.69	0.00012	0.000106	2.39	77.91
[R].NLANTVTEEILEK.[S]		7.18427e-05	0.000778032	1	1	32	Syncrip	0	1473.78	9.222e-05	1.811e-05	2.85	82.46
[K].NLDKEYLPIGGLAEFCK.[A]	1xCarbamidomethylation [C16]	0.00383239	0.000778032	1	1	7	Got2	1	1966.99	0.0001552	0.0005377	2.15	83.57
[R].NLDLDSIIAEVK.[A]		0.000227926	0.000778032	1	1	64	Krt79	0	1329.73	9.222e-05	5.322e-05	1.97	90.31
[R].NLDIERPTYTNLNR.[L]		0.00160309	0.000778032	2	6	17	Tuba1a; Tuba4a	0	1718.88	0.0001515	0.0002439	2.39	70.11
[K].NLEAVETLGSTSTICSDK.[T]	1xCarbamidomethylation [C15]	3.91538e-05	0.000778032	1	4	35	Atp1a1	0	1924.92	9.222e-05	1.015e-05	1.91	76.62
[K].NIEDVIAQGVGK.[L]		9.90696e-05	0.000778032	1	1	60	Rplp2	0	1242.67	9.222e-05	2.461e-05	2.34	78.44
[K].NLEGYVGFANLPNQVYR.[K]		0.00278641	0.000778032	1	1	8	Septin7	0	1953.98	0.0001552	0.0003932	1.19	85.07
[R].NIELICQENEGENDPVLQR.[I]	1xCarbamidomethylation [C6]	0.000466564	0.000778032	1	1	18	Mapre1	0	2270.07	0.00012	9.639e-05	1.77	78.52
[K].NFSGAELEGLVR.[A]		0.0015483	0.000778032	1	1	7	Nsf	0	1291.66	0.0001515	0.0002371	2.08	79.82
[K].NLEPEWAAAATEVK.[E]		0.00235804	0.000778032	1	1	7	Pdia6	0	1528.76	0.0001552	0.0003381	1.24	78.71
[R].NDFQLIGIQDGYLSLLQDSGEVR.[E]		0.000203946	0.000778032	1	1	29	Eif5a	0	2580.29	9.222e-05	4.808e-05	2.66	96.84
[R].NDEELNKLLGR.[V]		0.000684533	0.000778032	1	6	258	H2ac11	1	1300.69	0.0001336	0.0001284	2.83	72.2
[K].MTQIMFETFNVPAMYVAIQAVLSLYASGR.[T]	3xDeamidated [Q3; N10; Q19]; 1xOxidation [M1]	0.00314539	0.000778032	2	4	1	Acta2; Acta1	0	3270.58	0.0001552	0.0004429	2.35
[K].MTQIMFETFNVPAMYVAIQAVLSLYASGR.[T]	2xDeamidated [Q3; Q/N]; 2xOxidation [M5; M]	0.000655381	0.000778032	2	4	3	Acta2; Acta1	0	3285.59	0.00012	0.0001244	3.98	106.6
[-].MTTSGALFPSLVPGSR.[G]	1xMet-loss+Acetyl [N-Term]	0.00214456	0.000778032	1	1	41	Adrm1	0	1531.81	0.0001552	0.0003111	2.25	94.79
[K].MVGDVTGAQAYASTAK.[C]	1xOxidation [M1]	3.60819e-06	0.000778032	1	1	45	Ifitm3	0	1585.75	9.222e-05	1.026e-06	2.11	64.49
[-].MVLDLDLFR.[V]	1xMet-loss [N-Term]	0.00238326	0.000778032	1	1	59	Sars1	0	990.562	0.0001552	0.0003406	1.83	87.3
[-].MVLLESEQFLTELTR.[L]	1xMet-loss [N-Term]	0.0023208	0.000778032	1	1	4	Srp14	0	1677.91	0.0001552	0.0003325	1.51	89.7
[-].MVNFTVDQIR.[A]	1xMet-loss [N-Term]	0.00076749	0.000778032	1	1	59	Eef2	0	1091.58	0.0001336	0.0001395	2.33	73.02
[-].MVNPTVFFDITADDEPLGR.[V]	1xMet-loss [N-Term]	2.13385e-05	0.000778032	1	1	145	Ppia	0	2005.99	9.222e-05	5.663e-06	3.57	91.86
[-].MVNPTVFFDITADDEPLGR.[V]	1xMet-loss+Acetyl [N-Term]	9.25384e-07	0.000778032	1	1	25	Ppia	0	2048	9.222e-05	2.777e-07	4.24	106.56
[-].MVNPTVFFDITADDEPLGR.[V]	1xDeamidated [N3]; 1xMet-loss+Acetyl [N-Term]	0.000137703	0.000778032	1	1	1	Ppia	0	2048.98	9.222e-05	3.35e-05	3.66
[R].MYSYVTEELPQLINANFPVDPQR.[M]		0.00192334	0.000778032	1	1	6	Esd	0	2724.33	0.0001552	0.0002836	1.85	94.11
[R].NDEELNKLLGR.[V]	1xDeamidated [N1]	0.0041786	0.000778032	1	6	15	H2ac11	1	1301.67	0.0001552	0.0005896	1.51	78.69
[R].MYSYVTEELPQLINANFPVDPQR.[M]	1xOxidation [M1]	0.000395504	0.000778032	1	1	4	Esd	0	2740.33	0.00012	8.486e-05	2.13	92.75
[K].NADPILISLK.[H]		0.00116935	0.000778032	1	1	17	Coro1c	0	1083.64	0.0001336	0.0001907	1.77	79.94
[K].NAEPLINLDVNNPDFK.[A]		0.000266222	0.000778032	1	1	16	RTRAF	0	1812.91	9.222e-05	6.096e-05	1.87	83.52
[K].NAGVEGSLIVEK.[I]		0.000453177	0.000778032	1	1	66	Hspd1	0	1215.66	0.00012	9.435e-05	2.17	69.2
[K].NALANPLYCPDYR.[M]	1xCarbamidomethylation [C9]	0.000397128	0.000778032	1	1	18	Uqcrc2	0	1566.74	0.00012	8.515e-05	2.22	76.53
[K].NAIDDGCVVPGAGAVEVALAEALIK.[Y]	1xCarbamidomethylation [C7]	0.000165272	0.000778032	1	1	12	Cct6a	0	2452.28	9.222e-05	3.972e-05	2.34	99.49
[R].NALVSHLDGTTPVCEDIGR.[S]	1xCarbamidomethylation [C14]	0.00216713	0.000778032	1	1	13	Uqcrc1	0	2054	0.0001552	0.0003133	1.64	73.86
[K].NAVEEYVYEMR.[D]		0.00389891	0.000778032	1	1	3	Hspa4	0	1402.63	0.0001552	0.0005469	1.2	77.28
[K].NAVITVPAYFNDSQR.[Q]		0.000820551	0.000778032	1	1	35	Hspa9	0	1694.85	0.0001336	0.0001464	1.85	80.51
[R].NAVTQEFGPVPDTAR.[Y]		0.000206388	0.000778032	1	1	15	Aco2	0	1601.79	9.222e-05	4.851e-05	1.21	73.64
[K].NCIVLIDSTPYR.[Q]	1xCarbamidomethylation [C2]	0.000245817	0.000778032	1	1	48	Rps8	0	1450.74	9.222e-05	5.689e-05	2.71	78.52
[R].NDEELNKLLGK.[V]		0.000727855	0.000778032	1	2	81	Hist2h2aa1	1	1272.68	0.0001336	0.0001343	2.34	70.96
[K].NAAGALDLLK.[E]		0.00142408	0.000778032	1	1	8	Tcea1	0	985.568	0.0001515	0.000222	1.68	76.87
[R].NIFPSNLVSAAFR.[S]		0.00165186	0.000778032	1	1	13	Slc1a5	0	1435.77	0.0001552	0.0002502	1.23	88.14
[R].NLGSINTELQDVQR.[I]		8.90064e-05	0.000778032	1	1	15	Sec22b	0	1586.81	9.222e-05	2.223e-05	2.12	74.98
[K].NLGTALAELR.[T]		0.00133045	0.000778032	1	1	25	Tln1	0	1057.6	0.0001515	0.0002105	1.73	77.22
[K].NQVAMNPTNTVFDAK.[R]		7.18427e-05	0.000778032	1	1	54	Hspa8	0	1649.8	9.222e-05	1.811e-05	2.23	73.93
[K].NQVAMNPTNTVFDAK.[R]	1xOxidation [M5]	3.18552e-05	0.000778032	1	1	81	Hspa8	0	1665.79	9.222e-05	8.331e-06	2.77	68.76
[K].NQVAMNPTNTVFDAKR.[L]	1xOxidation [M5]	0.00255498	0.000778032	1	1	34	Hspa8	1	1821.89	0.0001552	0.0003638	1.77	62.9
[K].NSLDCEIVSAK.[S]	1xCarbamidomethylation [C5]	0.000432988	0.000778032	1	1	46	Cap1	0	1235.59	0.00012	9.11e-05	1.64	66.79
[R].NSILAQVLDQSAR.[A]		0.000189138	0.000778032	1	1	24	Pdcd5	0	1414.76	9.222e-05	4.484e-05	2.42	83.64
[K].NSNILEDLETLR.[L]		0.00370322	0.000778032	1	1	7	Arcn1	0	1416.73	0.0001552	0.0005187	1.13	87.5
[K].NSNPALNDNLEK.[G]		0.00212226	0.000778032	1	1	21	Clic1	0	1328.64	0.0001552	0.0003083	1.12	52.42
[K].NSSYFVEWIPNNVK.[TV]		0.000274869	0.000778032	3	7	21	Tubb5; Tubb4b; Tubb6	0	1696.83	9.222e-05	6.261e-05	1.45	84.82
[K].NSVSQISVLSGGK.[A]		0.000118433	0.000778032	1	1	37	Arpc1b	0	1275.69	9.222e-05	2.905e-05	2.87	70.43
[R].NSYVAGQYDDAASYK.[H]		0.00223654	0.000778032	1	1	14	G6pdx	0	1651.72	0.0001552	0.0003224	1.4	66.21
[R].NTGIICTIGPASR.[S]	1xCarbamidomethylation [C6]	5.14821e-05	0.000778032	1	1	254	Pkm	0	1359.7	9.222e-05	1.317e-05	3.36	72.17
[K].NQVAMNPTNTIFDAK.[R]	2xDeamidated [Q/N]	6.42896e-05	0.000778032	1	1	58	Hspa2	0	1665.78	9.222e-05	1.631e-05	3.23	68.76
[R].NTLLIAGLQAR.[N]		0.00180892	0.000778032	1	1	20	Ddost	0	1169.7	0.0001552	0.000269	1.83	78.77
[K].NVDLLSDMVQEHDEPILK.[H]		0.00143807	0.000778032	1	1	8	Nap1l1	0	2095.04	0.0001515	0.0002236	1.76	84.17
[K].NVFDEAILAALEPPEPK.[K]		3.978e-05	0.000778032	1	1	91	Cdc42	0	1852.97	9.222e-05	1.029e-05	2	96.03
[K].NVIFEIGPTEEVGDFEVK.[A]		0.00370322	0.000778032	1	1	13	Iqgap1	0	2022.01	0.0001552	0.0005187	1.52	89.41
[K].NVIGLQMGTNR.[G]		0.00144513	0.000778032	1	1	26	Tagln2	0	1202.63	0.0001515	0.0002248	1.31	71.93
[K].NVIGLQMGTNR.[G]	1xOxidation [M7]	0.00280166	0.000778032	1	1	26	Tagln2	0	1218.63	0.0001552	0.0003964	1.31	60.5
[R].NVLIFDLGGGTFDVSILTIDDGIFEVK.[A]		0.000212202	0.000778032	1	2	8	Hspa1b	0	2897.52	9.222e-05	4.983e-05	2.91	106.58
[RK].NVLIFDLGGGTFDVSILTIEDGIFEVK.[S]		0.00104007	0.000778032	2	2	2	Hspa8; Hspa2	0	2911.53	0.0001336	0.0001749	2.71	106.58
[K].NVLIVEDIIDTGK.[T]		0.00138304	0.000778032	1	1	22	Hprt1	0	1428.79	0.0001515	0.0002168	1.63	87.34
[K].NVINVQTDLGIPETPKPSCGDPAAR.[K]	1xCarbamidomethylation [C19]	0.00224836	0.000778032	1	1	18	Ptprc	0	2649.33	0.0001552	0.0003241	2.39	77.81
[R].NVNGVNYASVTR.[N]		0.00123208	0.000778032	1	1	17	Ctsz	0	1293.65	0.0001515	0.0001984	1.8	61.64
[K].NVTELNEPLSNEER.[N]		9.55948e-05	0.000778032	1	1	63	Ywhag	0	1643.79	9.222e-05	2.377e-05	2	69.13
[R].NTPAFLAER.[L]		0.00410657	0.000778032	1	1	50	Anxa3	0	1018.53	0.0001552	0.0005791	1.21	68.41
[R].NQSFCPTVNLDK.[L]	1xCarbamidomethylation [C5]	0.000291885	0.000778032	1	1	13	Rpl27a	0	1422.67	9.222e-05	6.596e-05	2.01	71.29
[K].NQLTVNLEAIR.[I]		0.000598624	0.000778032	1	1	15	Gbp4	0	1270.71	0.00012	0.0001165	2.01	77.64
[K].NQLTSNPENTVFDAK.[R]		2.28273e-05	0.000778032	1	1	70	Hspa5	0	1677.81	9.222e-05	6.048e-06	2.84	72
[R].NLHQSGFSLSGAQIDDNIPR.[R]		0.00184615	0.000778032	1	1	6	Dpysl2	0	2169.07	0.0001552	0.0002742	2.26	76.22
[K].NLIDAGVDALR.[V]		0.00268229	0.000778032	1	1	19	Impdh2	0	1156.63	0.0001552	0.000379	2.19	80.8
[K].NIILEEGKEILVGDVGQTVDDPYTTFVK.[M]		5.17698e-06	0.000778032	1	1	121	Cfl1	1	3092.6	9.222e-05	1.453e-06	4.92	90.52
[K].NLLSLPVCVLMDPDVR.[I]	1xCarbamidomethylation [C8]	0.00160309	0.000778032	1	1	24	Ncf4	0	1840.97	0.0001515	0.0002437	1.3	96.14
[K].NLNQALLDLHALGSAR.[T]		0.000112927	0.000778032	1	2	13	Ftl1	0	1705.93	9.222e-05	2.782e-05	2.54	81.06
[R].NIPGITLLNVSK.[L]		0.000436584	0.000778032	1	1	74	Rpl4	0	1268.76	0.00012	9.166e-05	2.4	83.71
[K].NIPMTLELLQSTR.[I]	1xOxidation [M4]	0.000842944	0.000778032	1	1	15	Tcea1	0	1531.81	0.0001336	0.0001495	1.9	82.82
[K].NLQEAEEWYK.[S]		0.00171097	0.000778032	1	2	8	Vim	0	1309.61	0.0001552	0.0002576	1.32	72.55
[R].NLQNLLILTAIK.[A]		0.00173705	0.000778032	1	1	13	Cltc	0	1353.85	0.0001552	0.0002604	1.67	90.66
[K].NIQVDSPYDISR.[A]		0.000547346	0.000778032	1	1	18	Rpn1	0	1406.69	0.00012	0.0001088	1.65	73.47
[K].NLQYYDISAK.[S]		0.000827938	0.000778032	1	1	33	Ran	0	1214.61	0.0001336	0.0001475	2.29	70.73
[K].NISFTVWDVGGQDK.[I]		0.000744079	0.000778032	1	3	6	Arf1	0	1565.76	0.0001336	0.0001365	1.64	84.73
[R].NLSPYVSNELLEEAFSQFGPIER.[A]		0.00159512	0.000778032	1	1	6	Sfpq	0	2639.3	0.0001515	0.0002429	1.43	98.21
[R].NLTNPNTVIILIGNK.[A]		0.00092704	0.000778032	1	1	8	Rab14	0	1623.94	0.0001336	0.0001604	1.31	84.73
[R].NIVEEIEDLVAR.[L]		0.00237061	0.000778032	1	1	9	Rpn2	0	1399.74	0.0001552	0.0003393	1.28	95.91
[K].NIVLSGGSTMFR.[D]		0.00259663	0.000778032	1	1	38	Actr3	0	1281.66	0.0001552	0.0003695	1.41	77.53
[R].NMGGPYGGGNYGPGGSGGSGGYGGR.[S]	1xOxidation [M2]	0.00275619	0.000778032	1	1	5	Hnrnpa2b1	0	2205.9	0.0001552	0.00039	1.68	61.2
[K].NMITGTSQADCAVLIVAAGVGEFEAGISK.[N]	1xCarbamidomethylation [C11]	3.65139e-06	0.000778032	1	2	68	Eef1a1	0	2909.44	9.222e-05	1.037e-06	3.09	98.98
[K].NMITGTSQADCAVLIVAAGVGEFEAGISK.[N]	1xCarbamidomethylation [C11]; 1xDeamidated [Q8]	0.00023066	0.000778032	1	2	14	Eef1a1	0	2910.42	9.222e-05	5.38e-05	3.89	100.43
[K].NMITGTSQADCAVLIVAAGVGEFEAGISK.[N]	1xCarbamidomethylation [C11]; 1xOxidation [M2]	4.71436e-07	0.000778032	1	2	97	Eef1a1	0	2925.43	9.222e-05	1.45e-07	3.91	97.28
[K].NMITGTSQADCAVLIVAAGVGEFEAGISK.[N]	1xCarbamidomethylation [C11]; 1xDeamidated [Q8]; 1xOxidation [M2]	0.000365967	0.000778032	1	2	10	Eef1a1	0	2926.42	0.00012	7.977e-05	2.71	98.8
[R].NNLAGAEELFAR.[K]		0.00138304	0.000778032	1	1	3	Cltc	0	1304.66	0.0001515	0.0002169	2.02	78.03
[R].NPDDITNEEYGEFYK.[S]		0.000107677	0.000778032	1	1	34	Hsp90aa1	0	1833.78	9.222e-05	2.662e-05	3.06	76.26
[R].NPDDITQEEYGEFYK.[S]		2.22903e-05	0.000778032	1	1	95	Hsp90ab1	0	1847.8	9.222e-05	5.916e-06	4.43	76.78
[R].NQGGYGGSSSSSSYGSGR.[R]		0.00389891	0.000778032	1	1	3	Hnrnpa1	0	1694.7	0.0001552	0.0005493	1.45	41.88
[K].SAAQAAAQTNSNAAGK.[Q]		5.73027e-05	0.000778032	1	1	23	Serbp1	0	1460.71	9.222e-05	1.458e-05	2.67	39.37
[K].SACGVCPGR.[L]	2xCarbamidomethylation [C3; C6]	0.00287939	0.000778032	1	1	84	Rpl34	0	963.413	0.0001552	0.0004058	1.61	40.31
[K].SADAVSVIPVLQR.[T]		0.00132404	0.000778032	1	1	13	Nudt5	0	1354.77	0.0001515	0.0002099	1.43	81.65
[K].SADEVLFSGVK.[E]		0.00116383	0.000778032	1	1	18	Snx5	0	1151.59	0.0001336	0.0001904	1.54	75.54
[R].SVGDGETVEFDVVEGEK.[G]		0.000162026	0.000778032	2	3	12	Ybx3; Ybx1	0	1795.82	9.222e-05	3.887e-05	2.37	78.25
[R].SVGGSGGGSFGDNLVTR.[S]		0.000298999	0.000778032	1	1	10	Lmna	0	1566.75	9.222e-05	6.745e-05	1.32	70.66
[K].SVGMIAGGTGITPMLQVIR.[A]		0.000529122	0.000778032	1	1	16	Cyb5r3	0	1901.03	0.00012	0.0001059	1.8	89.33
[K].SVGMIAGGTGITPMLQVIR.[A]	1xOxidation [M4]	0.00128633	0.000778032	1	1	33	Cyb5r3	0	1917.03	0.0001515	0.0002051	1.27	86.7
[R].SVMDATQIAGLNCLR.[L]	1xCarbamidomethylation [C13]	0.000644117	0.000778032	1	1	10	Hspa4	0	1648.81	0.00012	0.0001227	2.1	82.55
[R].SVMDATQIAGLNCLR.[L]	1xCarbamidomethylation [C13]; 1xOxidation [M3]	0.00312795	0.000778032	1	1	11	Hspa4	0	1664.81	0.0001552	0.0004392	1.44	77.74
[K].SVNESLNNLFITEEDYQALR.[T]		0.000376561	0.000778032	1	1	39	Cltc	0	2355.15	0.00012	8.151e-05	2.91	88.19
[K].SVNPWDTQVPLETR.[N]		0.00234555	0.000778032	1	1	2	Lilrb4	0	1641.82	0.0001552	0.0003356	1.75	79.99
[R].SVPMSTVFYPSDGVATEK.[A]		0.00314539	0.000778032	1	1	8	Tkt	0	1914.92	0.0001552	0.0004432	1.56	80.44
[R].SVPMSTVFYPSDGVATEK.[A]	1xOxidation [M4]	0.0018556	0.000778032	1	1	11	Tkt	0	1930.91	0.0001552	0.0002754	1.82	75.63
[R].SVSAFAPICNPVLCSWGK.[K]	2xCarbamidomethylation [C9; C14]	0.00239598	0.000778032	1	1	7	Esd	0	1992.97	0.0001552	0.0003435	1.03	88.37
[K].SVDEVFGEVVK.[I]		0.00299243	0.000778032	1	1	12	Cmpk1	0	1207.62	0.0001552	0.0004214	1.39	78.57
[K].SVSLPIFSSFVTSQDENAVSLR.[S]		0.0034596	0.000778032	1	1	2	Rsl1d1	0	2383.21	0.0001552	0.000486	1.09	93.82
[K].SVTEQGAELSNEER.[N]		1.3468e-05	0.000778032	1	1	104	Ywhaz	0	1548.71	9.222e-05	3.637e-06	3.11	50.36
[R].SYALCVPLAPGEGCGPR.[V]	2xCarbamidomethylation [C5; C14]	0.000922823	0.000778032	1	1	10	Cmpk2	0	1803.85	0.0001336	0.0001598	1.67	80.55
[R].SYDVPPPPMEPDHPFYSNISK.[D]	1xOxidation [M9]	0.00030877	0.000778032	1	1	14	Pgam1	0	2433.11	9.222e-05	6.932e-05	2.08	74.9
[RK].SYELPDGQVITIGNER.[F]		6.64693e-06	0.000778032	5	7	668	Actbl2; Actb; Acta2; Acta1; Actg1	0	1790.89	9.222e-05	1.847e-06	3.28	81.88
[RK].SYELPDGQVITIGNER.[F]	1xDeamidated [Q/N]	0.000334712	0.000778032	5	7	22	Actbl2; Actb; Acta2; Acta1; Actg1	0	1791.88	9.222e-05	7.421e-05	2.55	84.39
[RK].SYELPDGQVITIGNER.[F]	1xPhospho [Y2]	0.000500936	0.000778032	5	7	17	Actbl2; Actb; Acta2; Acta1; Actg1	0	1870.86	0.00012	0.0001017	2.09	81.92
[R].SYQDPSNAQFLESIR.[R]		0.000442039	0.000778032	1	1	13	Nsfl1c	0	1754.83	0.00012	9.254e-05	1	79.02
[K].TADDPSLSLIK.[Y]		0.00139657	0.000778032	1	1	19	Ddost	0	1159.62	0.0001515	0.0002188	1.36	74.99
[K].TAFDEAIAELDTLNEESYKDSTLIMQLLR.[D]		0.00149568	0.000778032	1	1	5	Ywhab	1	3329.65	0.0001515	0.0002308	3.09	105.48
[K].TAFDEAIAELDTLSEESYK.[D]		0.000466564	0.000778032	1	1	6	Ywhaz	0	2131.99	0.00012	9.633e-05	1.51	95.41
[R].TALINSTGEEVAMR.[K]		0.000358598	0.000778032	1	1	30	Lmna	0	1491.75	0.00012	7.838e-05	1.75	72.09
[R].SVSLYYTGEK.[G]		0.00145223	0.000778032	1	1	61	Ncl	0	1146.57	0.0001515	0.000226	1.62	67.42
[R].TALVANTSNMPVAAR.[E]		0.00125585	0.000778032	1	1	10	Atp6v1a	0	1515.79	0.0001515	0.0002016	1.17	71.11
[K].STTTGHLIYK.[C]		0.00281701	0.000778032	1	2	4	Eef1a1	0	1120.6	0.0001552	0.0003968	1.97	44.72
[R].STPAITLENPDIKYPLR.[L]		0.00190369	0.000778032	1	1	4	Cyb5r3	1	1928.05	0.0001552	0.0002808	2.69	78.72
[K].SSEMNVLIPTEGGDFNEFPVPEQFK.[T]	1xOxidation [M4]	0.00114746	0.000778032	1	1	25	Cap1	0	2827.31	0.0001336	0.0001878	1.7	90.43
[K].SSETENIESLETVGECLGR.[R]	1xCarbamidomethylation [C16]	0.000494672	0.000778032	1	1	11	Nes	0	2109.96	0.00012	0.0001009	1.25	82.1
[R].SSFFVNGLTLGGQK.[C]		2.34701e-05	0.000778032	1	1	237	Pfn1	0	1454.76	9.222e-05	6.204e-06	2.32	82.98
[R].SSFFVNGLTLGGQK.[C]	1xDeamidated [N/Q]	6.82314e-05	0.000778032	1	1	150	Pfn1	0	1455.75	9.222e-05	1.723e-05	2.19	84.49
[K].SSGEIVYCGQVFEK.[S]	1xCarbamidomethylation [C8]	0.000258887	0.000778032	1	1	12	Rpl18a	0	1602.75	9.222e-05	5.942e-05	2.04	74.04
[K].SSGPTSLFAVTVAPPGAR.[Q]		1.95551e-05	0.000778032	1	1	77	Hnrnpu	0	1714.91	9.222e-05	5.206e-06	3.07	83.93
[R].SSGSPYGGGYGSGGGSGGYGSR.[R]		0.000747373	0.000778032	1	1	3	Hnrnpa3	0	1910.79	0.0001336	0.0001369	0.81	51.92
[K].SSLSDISSLLQIEPR.[N]		0.00111552	0.000778032	1	1	11	Tomm34	0	1644.88	0.0001336	0.0001845	1	91.05
[R].SSITPGTVLIILTGR.[H]		0.000247783	0.000778032	1	1	58	Rpl6	0	1527.91	9.222e-05	5.728e-05	2.84	93.31
[R].SSNVLSEDQDSYLCNVTLFR.[K]	1xCarbamidomethylation [C14]	0.00191349	0.000778032	1	1	9	Atp6v1c1	0	2347.09	0.0001552	0.0002819	1.16	87.29
[K].STAGDTHLGGEDFDNR.[M]		0.000289554	0.000778032	2	2	217	Hspa8; Hspa2	0	1691.73	9.222e-05	6.553e-05	2.6	53.2
[K].STSPAPADVAPAQEDLR.[T]	1xPhospho [S]	0.00139657	0.000778032	1	1	30	G3bp1	0	1804.81	0.0001515	0.0002186	1.31	74.22
[K].STAISLFYELSENDLNFIK.[Q]		0.000273772	0.000778032	1	1	4	Eef2	0	2204.11	9.222e-05	6.257e-05	2.41	98.14
[K].STESLQANVQR.[L]		0.000375028	0.000778032	1	1	30	Rpl13	0	1232.62	0.00012	8.134e-05	1.58	46.47
[R].STGEAFVQFASQEIAEK.[A]		8.76051e-05	0.000778032	1	2	29	Hnrnph1	0	1841.89	9.222e-05	2.184e-05	3.12	83.48
[K].STGGAPTFNVTVTMTAK.[T]	1xOxidation [M14]	9.75099e-05	0.000778032	1	1	48	Pfn1	0	1698.84	9.222e-05	2.422e-05	2.26	72.7
[K].STLLADDLEVK.[L]		0.00201472	0.000778032	1	1	9	Evi2b	0	1203.65	0.0001552	0.0002942	1.41	77.29
[K].STLINSLFLTDLYPER.[I]		0.00302566	0.000778032	1	1	11	Septin2	0	1882	0.0001552	0.0004255	1.46	94.26
[R].STLNEIYFGK.[T]		0.00349889	0.000778032	1	1	26	Capzb	0	1171.6	0.0001552	0.0004904	1.97	75.76
[K].STLTDSLVCK.[A]	1xCarbamidomethylation [C9]	0.00159512	0.000778032	1	1	54	Eef2	0	1123.57	0.0001515	0.0002433	2.14	69.24
[R].STLTSFGADQVMDLGR.[D]		0.00128633	0.000778032	1	1	12	Slc15a3	0	1697.82	0.0001515	0.0002049	1.8	84.07
[R].STLTSFGADQVMDLGR.[D]	1xOxidation [M12]	0.00137634	0.000778032	1	1	6	Slc15a3	0	1713.81	0.0001515	0.0002165	1.75	79.14
[K].STNGDTFLGGEDFDQALLR.[H]		0.0004004	0.000778032	1	1	15	Hspa9	0	2055.96	0.00012	8.565e-05	1.95	87.43
[R].STPAITLENPDIK.[Y]		0.00172831	0.000778032	1	1	7	Cyb5r3	0	1398.75	0.0001552	0.0002593	1.58	74.84
[K].STEQILATLK.[G]		0.00330743	0.000778032	1	1	11	Prpf19	0	1103.63	0.0001552	0.0004633	1.48	74.86
[K].TAMSTPHVAEPAENEHDEQDENGAEASAELR.[A]		0.00020886	0.000778032	1	1	43	Msn	0	3335.44	9.222e-05	4.913e-05	2.17	66.22
[K].TAMSTPHVAEPAENEHDEQDENGAEASAELR.[A]	1xDeamidated [N/Q]	0.00321625	0.000778032	1	1	13	Msn	0	3336.42	0.0001552	0.000452	1.49	66.75
[K].TAMSTPHVAEPAENEHDEQDENGAEASAELR.[A]	1xOxidation [M3]	0.00248729	0.000778032	1	1	19	Msn	0	3351.43	0.0001552	0.000355	1.92	62.64
[K].TGFSLDNGDLR.[S]		0.00408289	0.000778032	1	1	20	Nsfl1c	0	1194.57	0.0001552	0.0005761	1.11	74.21
[R].TGLIPSNYVAEQAESIDNPLHEAAK.[R]		0.000505161	0.000778032	1	1	2	Ostf1	0	2667.33	0.00012	0.0001024	1.45	82.51
[R].TGPAATTLSDTAAAESLVDSSEVTVIGFFK.[D]		0.000157588	0.000778032	1	1	25	P4hb	0	2985.49	9.222e-05	3.796e-05	2.95	98.31
[K].TGQAAELGGLLK.[Y]		0.0015483	0.000778032	1	1	15	Psmd11	0	1157.65	0.0001515	0.0002372	2.17	75.08
[K].TGQQAEPLVVDLK.[D]		0.00121459	0.000778032	1	1	39	Dab2	0	1397.76	0.0001515	0.0001963	1.77	75.57
[R].TGSQGQCTQVR.[V]	1xCarbamidomethylation [C7]	0.00223654	0.000778032	1	1	53	Rps28	0	1221.56	0.0001552	0.0003222	1.63	37.41
[K].TGTAEMSSILEER.[I]		0.000330677	0.000778032	1	1	20	Atp5f1a	0	1423.67	9.222e-05	7.324e-05	1.58	74.52
[K].TGVAPIIDVVR.[S]		0.000167916	0.000778032	1	1	118	Rpl27a	0	1139.68	9.222e-05	4.029e-05	2.83	80.1
[R].TGYTLDVTTGQR.[K]		0.00255498	0.000778032	1	1	23	Syncrip	0	1311.65	0.0001552	0.0003641	1.28	68.92
[K].THLPGFVEQAGALK.[A]		0.00189396	0.000778032	1	1	52	Prdx5	0	1467.8	0.0001552	0.0002793	2.52	73.75
[K].TLAESALQLLYTAK.[E]		0.00111552	0.000778032	1	1	8	Tln1	0	1521.85	0.0001336	0.0001842	0.92	89.92
[R].TGEAIVDAALSALR.[Q]		2.91928e-05	0.000778032	1	1	98	Pdia6	0	1386.76	9.222e-05	7.666e-06	3.15	89.85
[R].TIAIIAEGIPEALTR.[K]		0.000997636	0.000778032	1	1	27	Acly	0	1567.91	0.0001336	0.0001695	0.71	87.96
[R].TIAMDGTEGLVR.[G]	1xOxidation [M4]	0.000655381	0.000778032	1	1	80	Atp5f1b	0	1278.64	0.00012	0.0001242	1.17	66.7
[K].TIAPALVSK.[K]		0.003944	0.000778032	1	1	168	Eno1	0	899.556	0.0001552	0.0005533	2.08	65.9
[R].TIAQDYGVLK.[A]		0.000993046	0.000778032	1	1	235	Prdx1	0	1107.6	0.0001336	0.0001686	1.59	71.01
[R].TIAQDYGVLKADEGISFR.[G]		0.000301411	0.000778032	1	1	12	Prdx1	1	1983.02	9.222e-05	6.792e-05	2.7	78.95
[K].TLASLSPETSLFIIASK.[T]		0.000608992	0.000778032	1	1	49	Gpi	0	1777.99	0.00012	0.000118	1.71	90.78
[R].TICAILENYQAEK.[G]	1xCarbamidomethylation [C3]	0.000275971	0.000778032	1	1	12	Sars1	0	1552.77	9.222e-05	6.298e-05	2.56
[R].TLEAVQDLLEQGR.[Q]		2.56106e-05	0.000778032	1	1	51	Fasn	0	1471.78	9.222e-05	6.768e-06	2.3	84.13
[K].TLEEDEEELFK.[M]		0.000213046	0.000778032	1	1	52	Ranbp1	0	1381.64	9.222e-05	5e-05	2.16	78.56
[K].TLEEQNQLLSAELGGLR.[A]		0.000221675	0.000778032	1	1	30	Nes	0	1870.99	9.222e-05	5.188e-05	1.92	84.22
[K].TIGGGDDSFNTFFSETGAGK.[H]		3.0254e-05	0.000778032	1	4	42	Tuba1a	0	2007.89	9.222e-05	7.936e-06	2.14	84.19
[K].TIGGGDDSFTTFFCETGAGK.[H]	1xCarbamidomethylation [C14]	0.00181814	0.000778032	1	1	7	Tuba4a	0	2067.9	0.0001552	0.0002706	1.4	86.17
[R].TIAMDGTEGLVR.[G]		0.00143106	0.000778032	1	1	21	Atp5f1b	0	1262.64	0.0001515	0.0002228	1.37	73.52
[R].TGAIVDVPVGEELLGR.[V]		6.09139e-06	0.000778032	1	1	57	Atp5f1a	0	1624.89	9.222e-05	1.698e-06	3.07	86.35
[K].TGAFLLQGFIQDR.[A]		0.00302566	0.000778032	1	1	11	Bax	0	1465.78	0.0001552	0.0004252	1.63	88.4
[K].TFVSITPAEVGVLVGKDR.[S]		0.000436584	0.000778032	1	1	123	Pfn1	1	1888.05	0.00012	9.175e-05	2.99	84.13
[K].TATPQQAQEVHEK.[L]		0.00314539	0.000778032	1	1	9	Tpi1	0	1466.72	0.0001552	0.0004428	2.63	40.1
[K].TAVCDIPPR.[G]	1xCarbamidomethylation [C4]	0.000757355	0.000778032	2	5	826	Tubb5; Tubb4b	0	1028.52	0.0001336	0.0001385	1.88	55.17
[K].TAVETAVLLLR.[I]		0.000122252	0.000778032	1	1	8	Cct3	0	1185.72	9.222e-05	2.997e-05	2.11	83.64
[K].TAVVVGTVTDDVR.[I]		2.93089e-05	0.000778032	1	1	86	Rpl18	0	1331.72	9.222e-05	7.702e-06	3.72	71.48
[K].TCLLIVFSK.[D]	1xCarbamidomethylation [C2]	0.00239598	0.000778032	2	3	8	Rhoa; Rhoc	0	1080.61	0.0001552	0.0003428	1.53	83.91
[K].TCSLTAASCPYFCSVLTK.[S]	3xCarbamidomethylation [C2; C9; C13]	0.00123797	0.000778032	1	1	13	Rnh1	0	2065.94	0.0001515	0.000199	1.83	82.18
[K].TCTTVAFTQVNSEDKGALAK.[L]	1xCarbamidomethylation [C2]	0.00244767	0.000778032	1	1	9	Rpl7a	1	2141.05	0.0001552	0.0003491	1.76	68.69
[R].TDASSASSFLDSDELER.[T]		0.000138251	0.000778032	1	1	18	Rbm39	0	1829.8	9.222e-05	3.361e-05	1.35	78.78
[R].TDDEVVQREEEAIQLDGLNASQIR.[E]		0.000573562	0.000778032	1	1	10	Hsp90b1	1	2728.34	0.00012	0.0001128	1.8	81.62
[R].TDDPLLQLLQK.[A]		0.00376717	0.000778032	1	1	9	Dcps	0	1283.72	0.0001552	0.0005283	1.69	89.02
[R].TDDYLDQPCCETINR.[I]	2xCarbamidomethylation [C9; C10]	0.00203571	0.000778032	1	1	27	Gdi2	0	1899.78	0.0001552	0.0002971	1.74	71.21
[K].TDLLLEPYNK.[Y]		0.000869961	0.000778032	1	1	43	Myh9	0	1205.64	0.0001336	0.0001532	2.42	77.03
[K].TDMDNQIVVSDYAQMDR.[V]	1xOxidation [M]	0.00218999	0.000778032	1	1	16	Cct4	0	2016.86	0.0001552	0.0003167	1.04	76.11
[R].TDYNASVSVPDSSGPER.[I]		0.00137634	0.000778032	1	1	14	Hnrnpk	0	1780.8	0.0001515	0.000216	1.59	67.91
[K].TEAENTITYSLLK.[H]		0.00134989	0.000778032	1	1	2	Fcgr2	0	1482.77	0.0001515	0.0002127	1.91	78.25
[R].TEDSGLQTQVIAAATQCALSTSQLVACTK.[V]	2xCarbamidomethylation [C17; C27]	0.00176361	0.000778032	1	1	5	Tln1	0	3052.49	0.0001552	0.0002635	1.39	92.65
[R].TEGLSVLNQAMAVIK.[E]		0.000123226	0.000778032	1	1	30	Eif2s1	0	1573.86	9.222e-05	3.013e-05	1.85	88.58
[R].TELGLDLGLEPK.[R]		0.00154065	0.000778032	1	1	10	Mtdh	0	1284.7	0.0001515	0.0002364	1.3	83.49
[K].TENLDDEEKLNNAK.[Y]		0.000282677	0.000778032	1	1	7	Lcp1	1	1632.77	9.222e-05	6.431e-05	2.34	45.86
[K].TFAPEEISAMVLTK.[M]		4.28944e-05	0.000778032	1	1	56	Hspa5	0	1536.8	9.222e-05	1.108e-05	2.46	86.59
[K].TFAPEEISAMVLTK.[M]	1xOxidation [M10]	0.000215598	0.000778032	1	1	38	Hspa5	0	1552.79	9.222e-05	5.059e-05	1.6	81.48
[R].TFIAIKPDGVQR.[G]		0.00188428	0.000778032	1	2	40	Nme1	0	1344.76	0.0001552	0.0002784	1.92	69.09
[K].TFSHELSDFGLESTTGEVPVVAIR.[T]		0.000281547	0.000778032	1	1	14	Pdia3	0	2591.3	9.222e-05	6.395e-05	2.62	86.26
[K].TFTTQETITNAETAK.[E]		0.00274123	0.000778032	1	1	13	Gpi	0	1655.81	0.0001552	0.0003878	1.54	67.14
[K].TFVSITPAEVGVLVGK.[D]		4.18855e-05	0.000778032	1	1	224	Pfn1	0	1616.93	9.222e-05	1.084e-05	2.69	88.73
[R].SQVEEELFSVR.[V]		0.00143807	0.000778032	1	1	12	Plec	0	1322.66	0.0001515	0.0002235	2.54	77.92
[K].TIGVSNFNPLQIER.[I]		4.87007e-05	0.000778032	1	1	32	Akr1b1	0	1587.85	9.222e-05	1.249e-05	2.2	83.73
[K].SQQEGGILPLLDSPAK.[G]		0.000110709	0.000778032	1	1	21	Ugt1a7	0	1652.89	9.222e-05	2.724e-05	2.25	83.42
[R].SQNVMAAASIANIVK.[S]	1xOxidation [M5]	5.37785e-05	0.000778032	1	1	33	Tcp1	0	1532.81	9.222e-05	1.377e-05	2.99	75.93
[K].SGDAAIVDMVPGKPMCVESFSDYPPLGR.[F]	1xCarbamidomethylation [C16]	2.73328e-06	0.000778032	1	1	78	Eef1a1	0	2995.4	9.222e-05	7.872e-07	2.86	86.88
[K].SGDAAIVDMVPGKPMCVESFSDYPPLGR.[F]	1xCarbamidomethylation [C16]; 1xOxidation [M]	9.0004e-07	0.000778032	1	1	103	Eef1a1	0	3011.39	9.222e-05	2.699e-07	3.92	84.32
[K].SGDAAIVDMVPGKPMCVESFSDYPPLGR.[F]	1xCarbamidomethylation [C16]; 2xOxidation [M9; M15]	9.07209e-07	0.000778032	1	1	79	Eef1a1	0	3027.39	9.222e-05	2.721e-07	3.67	80.93
[R].SGETEDTFIADLVVGLCTGQIK.[T]	1xCarbamidomethylation [C17]	0.000641335	0.000778032	1	3	23	Eno1	0	2353.16	0.00012	0.0001224	1.67	98.37
[R].SGGMSNELNNIISR.[T]		0.00211121	0.000778032	1	1	6	Acly	0	1491.72	0.0001552	0.0003063	1.17	76.6
[K].SGSLEEVPNVGVNK.[N]		0.0041786	0.000778032	1	1	22	Blvra	0	1428.73	0.0001552	0.0005895	1.54	70.43
[R].SGVSLAALK.[K]		0.00277125	0.000778032	4	4	76	H1-4; H1-1; H1-2; H1-3	0	845.509	0.0001552	0.0003914	2	69.31
[K].SGYQQAASEHGLVVIAPDTSPR.[G]		0.000231578	0.000778032	1	1	29	Esd	0	2283.14	9.222e-05	5.393e-05	2.44	73.08
[K].SLADLTAVDVPTR.[Q]		0.000197575	0.000778032	1	1	18	Ndufs3	0	1357.73	9.222e-05	4.67e-05	1.69	80.47
[K].SLAGSSGPGASSGPGGDHSELIVR.[I]		0.000174019	0.000778032	1	1	9	Eef1d	0	2195.07	9.222e-05	4.162e-05	1.63	67.79
[R].SLASLGLSLVASGGTAK.[A]		0.00124986	0.000778032	1	1	22	Atic	0	1531.87	0.0001515	0.0002006	1.95	86.88
[R].SGAQASSTPLSPTR.[I]		0.00105467	0.000778032	1	1	34	Lmna	0	1359.69	0.0001336	0.0001765	2.48	47.93
[R].SLDLDSIIAEVK.[A]		0.000144417	0.000778032	1	4	132	Krt5	0	1302.72	9.222e-05	3.495e-05	2.8	90.37
[K].SLDLFGCEVTNR.[S]	1xCarbamidomethylation [C7]	0.000269431	0.000778032	1	1	27	Anp32b	0	1410.67	9.222e-05	6.161e-05	1.81	80.74
[K].SLDLFNCEVTNLNAYR.[E]	1xCarbamidomethylation [C7]	0.000655381	0.000778032	1	1	5	Anp32a	0	1928.92	0.00012	0.0001243	1.59	86.81
[K].SLDLFNCEVTNLNAYR.[E]	1xCarbamidomethylation [C7]; 1xDeamidated [N]	0.00374571	0.000778032	1	1	9	Anp32a	0	1929.9	0.0001552	0.0005247	2.24
[K].SIDNGIFVQLVQANSPASLVGLR.[F]		0.00202518	0.000778032	1	1	15	Sdcbp	0	2398.31	0.0001552	0.000296	1.36	96.6
[K].SLEDQVETLR.[A]		0.00227221	0.000778032	1	1	16	Prkcsh	0	1189.61	0.0001552	0.0003271	1.88	72.34
[K].SLEEIYLFSLPIK.[E]		0.00208931	0.000778032	1	1	58	Rps2	0	1551.87	0.0001552	0.0003044	1.75	94.74
[K].SLEEIYLFSLPIKESEIIDFFLGASLKDEVLK.[I]		0.00344015	0.000778032	1	1	7	Rps2	2	3685.99	0.0001552	0.0004838	1.86	105.69
[R].SLEQNVQLPAALLSR.[F]		0.00327061	0.000778032	1	1	20	Mcm7	0	1638.92	0.0001552	0.0004587	1.38	84.74
[R].SLETENAGLR.[L]		0.00154065	0.000778032	1	1	32	Lmna	0	1089.55	0.0001515	0.0002362	1.49	50.92
[R].SLFSSIGEVESAK.[L]		0.000132347	0.000778032	1	1	32	Elavl1	0	1353.69	9.222e-05	3.231e-05	2.41	79.66
[K].SLFSSNGGVVK.[G]		0.00192334	0.000778032	1	1	9	Ptbp1	0	1094.58	0.0001552	0.0002832	1.51	69.33
[R].SLDLDSIIDAVR.[A]		0.000503044	0.000778032	1	1	8	Krt77	0	1316.71	0.00012	0.0001021	1.92	92.06
[K].SLFSSNGGVVK.[G]	1xDeamidated [N6]	0.0035387	0.000778032	1	1	6	Ptbp1	0	1095.57	0.0001552	0.0004968	1.77	73.83
[K].SGALLACGIVNSGVR.[N]	1xCarbamidomethylation [C7]	0.000278187	0.000778032	1	1	7	Psmd2	0	1473.78	9.222e-05	6.346e-05	1.41	76.81
[K].SFYPEEVSSMVLTK.[M]		0.00016267	0.000778032	1	1	51	Hspa8	0	1616.79	9.222e-05	3.906e-05	2.1	83.59
[K].SADFVVEAIGDDVGTLGFSVEGPSQAK.[I]		0.000371981	0.000778032	1	1	68	Flna	0	2695.31	0.00012	8.085e-05	1.76	94.54
[K].SADNSLENPFSK.[G]		0.00133689	0.000778032	1	1	12	Dab2	0	1308.61	0.0001515	0.0002115	1.47	71.84
[R].SAFSNLFGGEPLSYTR.[F]		0.000188389	0.000778032	1	1	24	Tfrc	0	1745.85	9.222e-05	4.466e-05	2.08	86.88
[K].SALASVIMGLSPILGK.[D]	1xOxidation [M8]	0.00176361	0.000778032	1	1	16	Ppp2r1a	0	1572.9	0.0001552	0.0002642	1.1	92.81
[R].SALFAQINQGESITHALK.[H]		0.000365967	0.000778032	1	1	48	Cap1	0	1928.02	0.00012	7.973e-05	3.8	78.17
[R].SAINEVVTR.[E]		0.00151797	0.000778032	1	1	144	Rpl31	0	988.542	0.0001515	0.0002332	1.26	56.34
[K].SAVGELSDDSSNVVQLIK.[N]		3.24934e-05	0.000778032	1	1	10	Itgb2	0	1860.95	9.222e-05	8.503e-06	2.92	83.15
[K].SAVNVVCDFLK.[E]	1xCarbamidomethylation [C7]	0.00383239	0.000778032	1	1	14	Oas1a	0	1251.64	0.0001552	0.0005389	1.02	83.49
[K].SDAAPAASDSKPSSAEPAPSSK.[E]		0.00112077	0.000778032	1	1	24	Basp1	0	2057.96	0.0001336	0.0001846	2.37	42.56
[K].SDASTPPSPK.[V]		0.000795283	0.000778032	1	1	61	Canx	0	986.479	0.0001336	0.0001435	1.96	40.66
[R].SDDPDQQYLILNTAR.[K]		0.000585942	0.000778032	1	1	21	Vps35	0	1748.84	0.00012	0.0001147	1.72	79.06
[K].SFYPEEVSSMVLTK.[M]	1xOxidation [M10]	0.000442039	0.000778032	1	1	75	Hspa8	0	1632.78	0.00012	9.264e-05	2.3	78.75
[K].SDGGYTYDTSDLAAIK.[Q]		0.000263052	0.000778032	1	1	14	Rars1	0	1676.76	9.222e-05	6.029e-05	2.3	76.72
[K].SDIDEIVLVGGSTR.[I]		0.000178211	0.000778032	1	1	30	Hspa5	0	1460.76	9.222e-05	4.243e-05	2.78	81.64
[R].SEAVVEYVFSGSR.[L]		0.00092704	0.000778032	1	1	20	Snd1	0	1429.7	0.0001336	0.0001605	1.34	79.71
[K].SEGALELADVSAELPGLK.[W]		0.000211362	0.000778032	1	1	18	Nsun2	0	1798.94	9.222e-05	4.972e-05	1.58	88.94
[K].SELAVSSELDLLK.[A]		3.0495e-05	0.000778032	1	1	29	Lgals3bp	0	1403.76	9.222e-05	7.992e-06	2.39	84.52
[R].SEIDLFNIR.[K]		0.00216713	0.000778032	1	1	66	Anxa5	0	1106.58	0.0001552	0.0003136	1.71	83.82
[K].SEIIPMFSNLASDEQDSVR.[L]		0.000484423	0.000778032	1	1	17	Ppp2r1a	0	2138.01	0.00012	9.923e-05	1.63	87.97
[K].SEPIPESNEGPVK.[V]		0.000727855	0.000778032	1	1	39	Pdia3	0	1382.68	0.0001336	0.0001345	2.04	59.12
[K].SETSGSFEDALLAIVK.[C]		0.00203571	0.000778032	1	1	8	Anxa4	0	1666.85	0.0001552	0.0002978	1.15	92.59
[K].SFESTVGQGSDTYSYIFR.[V]		0.000330677	0.000778032	1	1	16	M6pr	0	2043.93	9.222e-05	7.338e-05	1.36	83.57
[K].SFESTVGQGSDTYSYIFR.[V]	1xDeamidated [Q8]	0.00115289	0.000778032	1	1	7	M6pr	0	2044.91	0.0001336	0.0001886	1.84
[R].SFPDFPIPGVLFR.[D]		0.000573562	0.000778032	1	1	121	Aprt	0	1491.8	0.00012	0.0001128	2.02	96.53
[K].SDGIYIINLK.[R]		0.00194322	0.000778032	1	1	43	Rpsa	0	1135.64	0.0001552	0.0002864	1.82	81.46
[K].SLGDDISSETSGDFR.[K]		0.003944	0.000778032	1	1	20	Anxa3	0	1585.7	0.0001552	0.0005556	0.82	74.42
[K].SLGDDISSETSGDFRK.[A]		0.00294337	0.000778032	1	1	13	Anxa3	1	1713.79	0.0001552	0.0004151	1.05	68.48
[R].SLGLSLSGGEQEDAVR.[L]		0.00405935	0.000778032	1	1	5	Nagk	0	1617.81	0.0001552	0.0005702	1.21	75.76
[R].SLYSSSPGGAYVTR.[S]		0.000149074	0.000778032	1	1	75	Vim	0	1444.71	9.222e-05	3.609e-05	2.42	67.97
[K].SIYYITGESK.[E]		0.000854403	0.000778032	1	1	173	Hsp90ab1	0	1160.58	0.0001336	0.000151	2.09	69.08
[K].SLYYYIQQDTK.[G]		0.000866041	0.000778032	1	1	13	Anxa2	0	1421.69	0.0001336	0.0001528	1.6	75.6
[K].SMEAEMIQLQEELAAAER.[A]		0.000174711	0.000778032	1	1	10	Myh9	0	2048.96	9.222e-05	4.171e-05	1.7	91.27
[R].SMLEVNYPMENGIVR.[N]		0.00138304	0.000778032	1	1	5	Actr2	0	1751.85	0.0001515	0.0002174	1.28	82.45
[K].SNLAYDIVQLPTGLTGIK.[V]		0.000839163	0.000778032	1	1	28	Hspa4	0	1903.05	0.0001336	0.0001491	1.8	90.99
[K].SNIDALLGR.[L]		0.00203571	0.000778032	1	1	27	Raly	0	958.532	0.0001552	0.0002971	2.05	75.49
[R].SNLGSVVLQLK.[K]		0.00203571	0.000778032	1	1	15	Dhx15	0	1157.69	0.0001552	0.0002979	1.9	79.28
[R].SNPENNVGLITLANDCEVLTTLTPDTGR.[I]	1xCarbamidomethylation [C16]	0.00135645	0.000778032	1	1	15	Psmd4	0	3014.47	0.0001515	0.0002137	1.31	92.34
[R].SNQQLENDLNLMDIK.[I]		0.000522464	0.000778032	1	1	10	Iqgap1	0	1774.86	0.00012	0.0001052	2.36	82.61
[K].SNTSPEELGPLANQLTSDYGR.[L]		0.00405935	0.000778032	1	1	19	Tln1	0	2249.07	0.0001552	0.0005706	1.26	82.43
[R].SIYGEKFEDENFILK.[H]		0.00410657	0.000778032	1	1	28	Ppia	1	1831.91	0.0001552	0.0005769	2.19	79.1
[K].SNVNDGVAQSTR.[I]		0.000251763	0.000778032	1	1	96	Tpi1	0	1247.6	9.222e-05	5.797e-05	2.04	41.57
[K].SPASDTYIVFGEAK.[I]		9.18766e-05	0.000778032	1	2	29	Naca	0	1484.73	9.222e-05	2.287e-05	2.41	77.48
[R].SPDFTNENPLETR.[N]		6.60999e-05	0.000778032	1	1	35	Atp1a1	0	1519.7	9.222e-05	1.673e-05	2.36	74.34
[K].SPFSVGVSPSLDLSK.[I]		2.80574e-05	0.000778032	1	1	62	Flna	0	1519.8	9.222e-05	7.372e-06	3.28	82.66
[K].SPLPVAFEYVR.[W]		0.00254128	0.000778032	1	1	29	Slc7a2	0	1277.69	0.0001552	0.0003617	1.42	82.73
[K].SPNELVDDLFK.[G]		0.000635812	0.000778032	1	1	8	Nsfl1c	0	1276.64	0.00012	0.0001215	2.06	85.45
[K].SPYLYPLYGLGELPQGFAR.[L]		0.000127705	0.000778032	2	2	69	Gdi1; Gdi2	0	2141.11	9.222e-05	3.115e-05	2.97	93.52
[K].SQDAEVGDGTTSVTLLAAEFLK.[Q]		0.000583442	0.000778032	1	1	10	Cct7	0	2252.13	0.00012	0.0001142	1.29	95.24
[K].SQGSGLSSGGAGEGQGPK.[K]		0.002848	0.000778032	1	1	3	Eprs1	0	1560.72	0.0001552	0.0004014	0.86	42.19
[K].SQIFSTASDNQPTVTIK.[V]		4.98738e-05	0.000778032	1	1	117	Hspa5	0	1836.93	9.222e-05	1.281e-05	3.37	74.93
[K].SQIHDIVLVGGSTR.[I]		0.000979422	0.000778032	1	1	66	Hspa8	0	1481.81	0.0001336	0.0001673	2.88	69.59
[K].SQLSCVVVDDIER.[L]	1xCarbamidomethylation [C5]	0.000655381	0.000778032	1	1	4	Nsf	0	1519.74	0.00012	0.0001242	1.24	77.67
[R].SPAASAPSLPPAAAVLPSKLPEDDEPPARPPAPAGASPLAEPAAPPSTPAAPK.[R]		0.000179631	0.000778032	1	1	10	Rtn4	1	4995.61	9.222e-05	4.281e-05	2.05	82.58
[K].SLVLSDPYELK.[A]		0.00179063	0.000778032	1	1	32	Il1b	0	1263.68	0.0001552	0.0002668	1.84	79.57
[R].SLVEASSSGVSVLSLCEK.[G]	1xCarbamidomethylation [C16]	0.00222479	0.000778032	1	1	13	Pa2g4	0	1851.94	0.0001552	0.0003214	0.96	78.36
[K].SLTNDWEDHLAVK.[H]		0.00101155	0.000778032	1	1	19	Hsp90ab1	0	1527.74	0.0001336	0.0001711	1.91	74.29
[R].SLGYAYVNFQQPADAER.[A]		2.13385e-05	0.000778032	1	1	34	Pabpc1	0	1928.91	9.222e-05	5.681e-06	2.85	78.85
[K].SILDEELQR.[L]		0.00321625	0.000778032	1	1	16	Plec	0	1102.57	0.0001552	0.0004516	1.65	73.9
[R].SLLELQMSSNPLGDEGVQELCK.[A]	1xCarbamidomethylation [C21]; 1xOxidation [M7]	0.00197349	0.000778032	1	1	12	Rnh1	0	2463.17	0.0001552	0.0002899	1.56	84.93
[K].SLIEQCSAPLPPSIFMELANK.[I]	1xCarbamidomethylation [C6]; 1xOxidation [M16]	0.00312795	0.000778032	1	1	16	Fdps	0	2361.18	0.0001552	0.0004405	2.74	90.97
[K].SILFVPTSAPR.[G]		0.00049675	0.000778032	1	1	35	Hsp90b1	0	1187.68	0.00012	0.0001011	2.45	79.83
[R].SILLDCATPDAVVR.[L]	1xCarbamidomethylation [C6]	0.000177506	0.000778032	1	1	15	Rnf213	0	1529.8	9.222e-05	4.236e-05	1.89	80.3
[R].SLLINAVEASCIR.[T]	1xCarbamidomethylation [C11]	0.00292722	0.000778032	1	2	11	Pycr2	0	1445.78	0.0001552	0.0004118	1.88	81.82
[K].SLLQALNEVK.[G]		0.00392138	0.000778032	1	1	5	Dync1h1	0	1114.65	0.0001552	0.0005522	1.05	79.67
[R].SLLVIPNTLAVNAAQDSTDLVAK.[L]		1.9171e-05	0.000778032	1	1	53	Tcp1	0	2353.3	9.222e-05	5.11e-06	3.17	90.94
[R].SLLVIPNTLAVNAAQDSTDLVAK.[L]	1xDeamidated [N/Q]	0.00359939	0.000778032	1	1	5	Tcp1	0	2354.28	0.0001552	0.0005059	1.65
[K].SLLVTELGSSR.[K]		0.000881844	0.000778032	1	1	14	Impa1	0	1161.65	0.0001336	0.0001545	1.49	76.21
[K].SIMISGNVLPDATR.[F]	1xOxidation [M3]	0.000360059	0.000778032	1	1	21	Lgals9	0	1489.77	0.00012	7.857e-05	2.25	77.16
[K].SINPDEAVAYGAAVQAAILSGDK.[S]		0.000137158	0.000778032	1	1	50	Hspa8	0	2260.15	9.222e-05	3.335e-05	2.45	91.7
[K].SINPDEAVAYGAAVQAAILSGDK.[S]	1xDeamidated [N3]	0.00403597	0.000778032	1	1	6	Hspa8	0	2261.13	0.0001552	0.0005677	1.76
[R].SLPSVETLGCTSVICSDK.[T]	2xCarbamidomethylation [C10; C15]	0.000158844	0.000778032	2	3	14	Atp2a3; Atp2a2	0	1952.93	9.222e-05	3.821e-05	1.76	80.22
[R].SIQADGLVWGSSK.[L]		0.000310015	0.000778032	1	1	13	Eef1b	0	1347.69	9.222e-05	6.955e-05	1.99	76.4
[R].SLQAFSNPSAGISVDVK.[V]		0.00150306	0.000778032	1	1	4	Pld4	0	1719.89	0.0001515	0.0002319	1.75	79.27
[K].SIQEIQELDKDDESLR.[K]		0.000227926	0.000778032	1	1	19	Arhgdia	1	1917.94	9.222e-05	5.314e-05	2.4	72.71
[R].SIQFVDWCPTGFK.[V]	1xCarbamidomethylation [C8]	0.000155107	0.000778032	1	2	52	Tuba4a	0	1584.75	9.222e-05	3.736e-05	2.27	86.19
[R].SIQLDGLVWGASK.[L]		0.000210524	0.000778032	1	1	23	Eef1d	0	1373.74	9.222e-05	4.954e-05	1.44	84.99
[R].SLQSVAEER.[A]		0.000624927	0.000778032	1	1	120	Rpl15	0	1018.52	0.00012	0.0001201	1.83	48.18
[K].SISAPVIFDR.[S]		0.00212226	0.000778032	1	1	33	Snx2	0	1104.6	0.0001552	0.0003077	1.71	78.15
[K].SISIIDSPGILSGEK.[Q]		0.00248729	0.000778032	1	1	5	Ehd4	0	1515.83	0.0001552	0.0003537	1.48	82.74
[R].SLTELDLSDNTLGDPGMR.[V]		0.00321625	0.000778032	1	1	1	Nlrp3	0	1933.92	0.0001552	0.0004509	0.78	83.84
[R].SITIANQTNCPLYVTK.[V]	1xCarbamidomethylation [C10]	0.000373501	0.000778032	1	1	18	Dpysl2	0	1822.94	0.00012	8.114e-05	1.12	75.4
[K].SQPTLPISTIDER.[L]		0.000513732	0.000778032	1	1	46	Lsp1	0	1456.76	0.00012	0.0001039	1.67	76.62
[R].GAAQNIIPASTGAAK.[A]		4.42776e-05	0.000778032	1	1	257	Gapdh	0	1369.74	9.222e-05	1.141e-05	3.41	64.97
[R].LQDEIQNMKEEMAR.[H]		0.00198371	0.000778032	1	1	22	Vim	1	1734.81	0.0001552	0.0002906	2.97	69.19
[K].YYVTIIDAPGHR.[D]		0.000161384	0.000778032	1	1	145	Eef1a1	0	1404.73	9.222e-05	3.872e-05	1.56	72.28
[K].FAMEPEEFDSDTLR.[E]	1xOxidation [M3]	0.00156372	0.000778032	1	1	15	Pdia4	0	1702.73	0.0001515	0.0002391	1.27	75.37
[R].ATPEPSGTPSSDTVSRLEEDVR.[N]		0.000223443	0.000778032	1	1	74	Coro1a	1	2330.11	9.222e-05	5.214e-05	3.78	72.68
[K].ALANVNIGSLICNVGAGGPAPAAGAAPAGGAAPSTAAAPAEEK.[K]	1xCarbamidomethylation [C12]; 2xDeamidated [N6; N]	0.000622239	0.000778032	1	1	4	Rplp1	0	3784.88	0.00012	0.0001198	2.66
[K].FAISELFAK.[N]		0.000392276	0.000778032	1	1	123	Ncl	0	1025.57	0.00012	8.432e-05	2.09	85.83
[R].FAIQDISVEETSAK.[E]		2.11699e-05	0.000778032	1	4	31	Actn4	0	1537.77	9.222e-05	5.618e-06	2.03	78.06
[R].ATPEPSGTPSSDTVSR.[L]		0.00283246	0.000778032	1	1	57	Coro1a	0	1588.74	0.0001552	0.0003996	1.49	47.38
[K].EAESCDCLQGFQLTHSLGGGTGSGMGTLLISK.[I]	2xCarbamidomethylation [C5; C7]	0.000213046	0.000778032	2	3	23	Tubb5; Tubb4b	0	3311.53	9.222e-05	5e-05	1.85	85.47
[K].FALITWIGEDVSGLQR.[A]		0.000328016	0.000778032	1	1	24	Cotl1	0	1804.96	9.222e-05	7.275e-05	1.37	94.71
[R].FALGISAINEAVDSGDVGR.[T]	1xDeamidated [N9]	4.77442e-05	0.000778032	1	1	2	Iqgap1	0	1891.94	9.222e-05	1.225e-05	3.32
[R].FALGISAINEAVDSGDVGR.[T]		1.18154e-05	0.000778032	1	1	54	Iqgap1	0	1890.96	9.222e-05	3.21e-06	2.67	87.19
[K].EAESCDCLQGFQLTHSLGGGTGSGMGTLLISK.[I]	2xCarbamidomethylation [C5; C7]; 1xOxidation [M25]	0.000336069	0.000778032	2	3	24	Tubb5; Tubb4b	0	3327.53	9.222e-05	7.445e-05	2	82.49
[K].EADESLNFEEQILEAAK.[S]	1xDeamidated [N7]	5.57333e-05	0.000778032	1	1	2	Tln1	0	1936.9	9.222e-05	1.423e-05	2.82
[K].EAESSPFVER.[L]		0.000839163	0.000778032	1	1	48	Hsp90b1	0	1150.54	0.0001336	0.000149	2.19	57.58
[K].EAETFPFNPFDLTK.[V]		0.00321625	0.000778032	1	1	3	Cat	0	1655.8	0.0001552	0.0004519	1.7	93.21
[R].EAEYFELPELVR.[R]		0.000322762	0.000778032	1	1	34	Kctd12	0	1494.75	9.222e-05	7.187e-05	1.59	88.2
[K].EAFQEALAAAGDK.[L]		0.000122252	0.000778032	1	1	35	Txn	0	1320.64	9.222e-05	2.999e-05	1.74	74.25
[R].ATLYVTAIEDR.[Q]		0.00143807	0.000778032	1	1	6	Prmt1	0	1251.66	0.0001515	0.0002241	1.18	75.28
[K].EAFQLFDR.[T]		0.00193325	0.000778032	1	1	39	Myl6	0	1025.51	0.0001552	0.0002843	1.83	78.91
[K].EAFSDGITSVK.[N]		0.0035387	0.000778032	1	1	13	Asns	0	1153.57	0.0001552	0.0004959	1.15	69.67
[K].FAFQAEVNR.[M]		0.000547346	0.000778032	1	1	38	Hsp90b1	0	1081.54	0.00012	0.0001089	1.61	71.01
[K].EAFSLFDKDGDGTITTK.[E]		0.000156964	0.000778032	1	1	46	Calm2	1	1844.89	9.222e-05	3.783e-05	3.49	76.95
[R].EAGAGGLAIAVEGPSK.[A]		0.000470469	0.000778032	1	1	22	Flna	0	1426.75	0.00012	9.704e-05	1.96	74.2
[K].FAEAFEAIPR.[A]		0.000455063	0.000778032	1	1	16	Cct8	0	1150.59	0.00012	9.454e-05	2.17	77.9
[R].EAGDVCYADVYR.[D]	1xCarbamidomethylation [C6]	0.00193325	0.000778032	1	1	21	Srsf1	0	1417.61	0.0001552	0.0002847	1.07	70.04
[K].ALAVGGLGSIIR.[V]		0.000902065	0.000778032	1	1	27	Arpc5l	0	1126.69	0.0001336	0.0001572	1.88	81.96
[K].FADLSEAANR.[N]		0.000123716	0.000778032	1	1	425	Vim	0	1093.53	9.222e-05	3.023e-05	2.37	63.8
[K].ATQALVLAPTR.[E]		0.00112605	0.000778032	1	1	42	Eif4a1	0	1140.67	0.0001336	0.0001853	2.23	70.56
[K].ALANVNIGSLICNVGAGGPAPAAGAAPAGGAAPSTAAAPAEEK.[K]	1xCarbamidomethylation [C12]; 1xDeamidated [N]	0.000232501	0.000778032	1	1	9	Rplp1	0	3783.9	9.222e-05	5.415e-05	2.42	87.6
[K].ALAAGGYDVEK.[N]		0.000464625	0.000778032	1	1	31	H1-5	0	1093.55	0.00012	9.599e-05	1.64	58.45
[R].FDAGELITQR.[E]		0.000165272	0.000778032	1	1	22	Phb	0	1149.59	9.222e-05	3.963e-05	2.07	76.34
[R].FCTGLTQIETLFK.[S]	1xCarbamidomethylation [C2]	0.000240974	0.000778032	1	1	28	Ckb	0	1557.8	9.222e-05	5.591e-05	2.08	89.8
[K].AVASAAAALVLK.[A]		0.000781245	0.000778032	1	1	18	Tln1	0	1084.67	0.0001336	0.0001415	1.73	76.78
[R].DYGVLLESAGIALR.[G]		0.00174585	0.000778032	1	1	21	Prdx3	0	1476.81	0.0001552	0.0002614	1.3	91.78
[R].AIAELGIYPAVDPLDSTSR.[I]		3.40777e-05	0.000778032	1	1	86	Atp5f1b	0	1988.03	9.222e-05	8.88e-06	2.68	89.07
[R].AVAQALEVIPR.[T]		0.000345732	0.000778032	1	1	86	Cct3	0	1166.69	0.00012	7.61e-05	2.26	76.77
[K].AVANQTSATFLR.[V]		0.00242167	0.000778032	1	1	11	Psmc1	0	1278.68	0.0001552	0.000346	0.88	67.59
[R].DYLHLPPEIVPATLR.[R]		0.000552011	0.000778032	1	1	104	Rps10	0	1733.96	0.00012	0.0001096	2.01	87.16
[R].AVAGDASESALLK.[C]		0.000381203	0.000778032	1	1	9	Atp1a1	0	1231.65	0.00012	8.229e-05	2.08	67.55
[K].DYPGFSPSVDAEAIR.[K]		0.00230854	0.000778032	1	1	20	Anxa3	0	1623.76	0.0001552	0.0003318	1.43	81.2
[K].EAALSTALSEK.[R]		0.00147377	0.000778032	1	1	4	Lmna	0	1119.59	0.0001515	0.0002278	1.46	65.77
[R].FAVYLPPQAESGK.[C]		0.000520266	0.000778032	1	1	66	Esd	0	1406.73	0.00012	0.0001048	2.02	77.46
[K].ALAGCDFLTISPK.[L]	1xCarbamidomethylation [C5]	0.000101054	0.000778032	1	1	68	Taldo1	0	1392.72	9.222e-05	2.505e-05	1.96	81.52
[K].AIAGTGANVIVTGGK.[V]		0.00019836	0.000778032	1	1	23	Cct8	0	1328.75	9.222e-05	4.688e-05	2.06	69.01
[K].AIANECQANFISIK.[G]	1xCarbamidomethylation [C6]	8.8303e-05	0.000778032	1	1	17	Vcp	0	1578.79	9.222e-05	2.205e-05	2.53	75.57
[R].ALANSLACQGK.[Y]	1xCarbamidomethylation [C8]	0.00018323	0.000778032	1	1	198	Aldoa	0	1132.58	9.222e-05	4.356e-05	2.23	48.92
[K].ALANVATVLAR.[A]		0.00111552	0.000778032	1	1	11	Ncstn	0	1098.66	0.0001336	0.0001843	1.92	76.58
[K].AVAEQIPLLVQGVR.[G]		9.11505e-05	0.000778032	1	1	43	Tln1	0	1492.88	9.222e-05	2.267e-05	1.9	83.95
[R].DYTYEELLNR.[V]		0.00076749	0.000778032	1	1	21	Eif2s2	0	1315.62	0.0001336	0.0001395	1.27	80.47
[K].EAAENSLVAYK.[A]		0.000412083	0.000778032	1	1	20	Ywhae	0	1194.6	0.00012	8.768e-05	1.77	63.65
[R].ATVVESSEK.[A]		0.00410657	0.000778032	1	1	22	Ywhag	0	949.484	0.0001552	0.0005768	1.23	39.42
[K].EAAEQDVEK.[K]		0.00114207	0.000778032	1	1	20	Rpl13	0	1018.47	0.0001336	0.0001874	1.55	39.21
[K].ALANVNIGSLICNVGAGGPAPAAGAAPAGGAAPSTAAAPAEEK.[K]	1xCarbamidomethylation [C12]	1.56727e-08	0.000778032	1	1	101	Rplp1	0	3782.91	9.222e-05	5.508e-09	5.78	87.59
[K].FATEAAITILR.[I]		0.000252768	0.000778032	1	1	21	Tcp1	0	1205.69	9.222e-05	5.824e-05	2.18	81.1
[R].EAGEPGDVEPR.[R]		0.00168534	0.000778032	1	1	2	G3bp1	0	1155.53	0.0001552	0.000254	1.01	45.46
[K].EAGGGGVGGPGAK.[S]		0.00105959	0.000778032	1	1	39	Serbp1	0	1013.5	0.0001336	0.0001774	1.42	38.81
[K].ATISNDGATILK.[L]		0.00340161	0.000778032	1	1	5	Cct7	0	1203.66	0.0001552	0.0004779	1.4	67.73
[K].ATAVMPDGQFKDISLSEYK.[G]	1xOxidation [M5]	0.00141714	0.000778032	1	1	4	Prdx1	1	2116.03	0.0001515	0.0002213	2.19	74.56
[K].ATAVMPDGQFKDISLSEYK.[G]		9.44638e-05	0.000778032	1	1	14	Prdx1	1	2100.03	9.222e-05	2.348e-05	3.77	77.65
[R].ALEEANADLEVK.[I]		0.00274123	0.000778032	1	1	3	Krt42	0	1301.66	0.0001552	0.0003882	1.53	68.17
[K].EVVEEAENGR.[D]		0.000192163	0.000778032	1	1	95	Ptma	0	1131.53	9.222e-05	4.554e-05	2.18	43.58
[K].ALEENNNFSK.[M]		0.000813239	0.000778032	1	2	13	Stmn1	0	1165.55	0.0001336	0.0001455	1.52	44.83
[R].ALEESNYELEGK.[I]		0.000139352	0.000778032	1	1	102	Krt10	0	1381.65	9.222e-05	3.38e-05	1.49	64.63
[K].ATAVMPDGQFK.[D]	1xOxidation [M5]	0.0004513	0.000778032	1	1	308	Prdx1	0	1180.57	0.00012	9.39e-05	1.89	51.16
[K].EAVVQAEEAAAEITR.[K]		0.00351873	0.000778032	1	1	1	Nop56	0	1586.8	0.0001552	0.0004934	1.31	76.56
[R].EVSSGSEETFSYSDFLR.[M]		0.00195325	0.000778032	1	1	3	Aif1	0	1939.86	0.0001552	0.0002866	0.96	84.02
[K].ATAVMPDGQFK.[D]		0.000616902	0.000778032	1	1	142	Prdx1	0	1164.57	0.00012	0.0001191	2.17	67.09
[K].EVSFDVELPK.[T]		0.00340161	0.000778032	1	1	5	Itih3	0	1162.6	0.0001552	0.0004784	1.49	80.74
[K].EAVGDDESVPENVLNFDDLTADALAALK.[V]		5.10752e-05	0.000778032	1	1	10	Sars1	0	2931.41	9.222e-05	1.308e-05	3.9	101.86
[R].EVSDGIVAPGYEEEALK.[I]		0.000638567	0.000778032	1	1	13	Atic	0	1805.88	0.00012	0.0001219	2	77.71
[R].EVQGNESDLFMSYFPR.[G]	1xOxidation [M11]	0.000509426	0.000778032	1	1	24	Capg	0	1934.86	0.00012	0.0001031	1.65	84.79
[R].EVQGNESDLFMSYFPR.[G]		3.978e-05	0.000778032	1	1	30	Capg	0	1918.86	9.222e-05	1.029e-05	2.33	88.46
[R].ATAGSYISSLR.[M]		0.000997636	0.000778032	1	1	10	Psmb8	0	1125.59	0.0001336	0.0001696	2	68.94
[K].EDAANNYAR.[G]		0.00123797	0.000778032	2	6	36	Tuba1a; Tuba4a	0	1023.45	0.0001515	0.0001994	1.62	40.26
[KR].ALELEQER.[QK]		0.00197349	0.000778032	2	2	201	Rdx; Msn	0	987.511	0.0001552	0.0002901	1.61	53.39
[R].EDAVLEYLK.[I]		0.000966013	0.000778032	1	1	21	Msn	0	1079.56	0.0001336	0.0001654	1.54	79.44
[K].ATAASLTIPR.[N]		0.00141024	0.000778032	1	1	30	Tapbp	0	1000.58	0.0001515	0.0002206	2.02	68.11
[K].EVMQMLVELAK.[S]	1xOxidation [M3]	0.00138304	0.000778032	1	1	5	Gpi	0	1306.67	0.0001515	0.0002172	1.31	80.03
[K].AIELFSVGQGPAK.[T]		0.000237169	0.000778032	1	1	20	Nmt1	0	1316.72	9.222e-05	5.501e-05	2.76	78.73
[K].ASSSILINEAEPTTNIQIR.[L]		0.000176803	0.000778032	1	1	23	Nsfl1c	0	2057.09	9.222e-05	4.218e-05	2.07	80.2
[K].EDQTEYLEER.[R]		0.00188428	0.000778032	2	2	30	Hsp90aa1; Hsp90ab1	0	1311.57	0.0001552	0.000279	1.43	60.58
[K].ALELDSNLYR.[I]		0.00123208	0.000778032	1	1	29	Myh9	0	1193.62	0.0001515	0.0001989	2.81	75.47
[R].EATTEFSVDAR.[A]		0.000549673	0.000778032	1	1	45	Flna	0	1225.57	0.00012	0.0001092	1.51	65.49
[R].EATESFASDPILYRPVAVALDTKGPEIR.[T]		0.000127705	0.000778032	1	1	42	Pkm	1	3045.59	9.222e-05	3.118e-05	3.17	84.09
[K].ALDVGSGSGILTACFAR.[M]	1xCarbamidomethylation [C14]	0.000240017	0.000778032	1	1	3	Pcmt1	0	1694.85	9.222e-05	5.557e-05	1.29	83.66
[K].EALELTDTGLLSGSEER.[V]		0.000627629	0.000778032	1	1	5	Dync1h1	0	1819.89	0.00012	0.0001205	1.57	82.68
[R].ATLQAALCLENFSSQVVER.[H]	1xCarbamidomethylation [C8]	0.00405935	0.000778032	1	1	8	Arpc4	0	2136.08	0.0001552	0.0005704	1.72	87.39
[K].FACNGTVIEHPEYGEVIQLQGDQR.[K]	1xCarbamidomethylation [C3]	0.000983939	0.000778032	1	2	1	Eif1	0	2760.3	0.0001336	0.0001674	0.81	77.53
[R].ATLGINDTLIR.[L]		0.00196334	0.000778032	1	1	4	Cth	0	1186.68	0.0001552	0.0002889	2.53	77.67
[R].EALLSSAVDHGSDEAR.[F]		0.000993046	0.000778032	1	1	15	Cct2	0	1656.78	0.0001336	0.0001687	2.53	65.16
[K].EAINVEQAFQTIAR.[N]		8.38643e-05	0.000778032	1	1	35	Rab7a	0	1589.83	9.222e-05	2.103e-05	3.76	85.02
[R].ALDEGDIALLK.[T]		0.00148103	0.000778032	1	1	26	Psmc2	0	1157.64	0.0001515	0.0002289	2.23	79.57
[K].ATGPPVSELITK.[A]		0.000993046	0.000778032	1	1	38	H1-5	0	1212.68	0.0001336	0.0001691	1.84	73.69
[K].FAAATGATPIAGR.[F]		3.0495e-05	0.000778032	1	1	179	Rpsa	0	1203.65	9.222e-05	7.988e-06	2.87	65.86
[R].EYQLNDSAAYYLNDLER.[I]		0.000342941	0.000778032	1	1	9	Gnai2	0	2076.95	0.00012	7.559e-05	2.77	85.18
[K].ALDIAENEMPGLMR.[M]		0.0011367	0.000778032	1	1	19	Ahcy	0	1559.76	0.0001336	0.0001865	2.16	82.75
[R].ALDLFSDNAPPPELLEIINEDIAK.[K]		4.04163e-05	0.000778032	1	1	22	Pdia6	0	2637.37	9.222e-05	1.045e-05	4.1	101.67
[K].AIDLFTDAIK.[L]		0.000846744	0.000778032	1	1	25	St13	0	1106.61	0.0001336	0.0001499	1.6	83.45
[K].EANLLNAVIVQR.[L]		0.000146727	0.000778032	1	1	9	Nsfl1c	0	1339.77	9.222e-05	3.546e-05	2.58	82.15
[KR].EYQDLLNVK.[M]		0.00405935	0.000778032	2	6	26	Ina; Vim	0	1121.58	0.0001552	0.0005726	2.03	74.58
[K].EYIPTVFDNYSAQSAVDGR.[T]		0.000289554	0.000778032	1	1	26	Rhog	0	2131.99	9.222e-05	6.55e-05	1.2	83.72
[RK].ATENDIYNFFSPLNPVR.[V]		0.00049675	0.000778032	2	2	54	Hnrnph1; Hnrnpf	0	1996.98	0.00012	0.0001011	1.54	91.98
[R].ALDTMNFDVIK.[G]		0.000436584	0.000778032	1	1	6	Pabpc1	0	1266.64	0.00012	9.148e-05	2.13	81.96
[K].EAQVQYPLQTFAIGMEDSPDLLAAR.[K]		0.00220152	0.000778032	1	1	13	Asns	0	2763.37	0.0001552	0.0003185	1.93	94.99
[K].ATDLLLDDSLVSLFGNRR.[L]		0.000336069	0.000778032	1	1	8	Prdx5	1	2005.07	9.222e-05	7.431e-05	3	91.03
[K].ATDLLLDDSLVSLFGNR.[R]		2.58146e-05	0.000778032	1	1	36	Prdx5	0	1848.97	9.222e-05	6.802e-06	2.54	97.38
[K].EASMVITESPAALQLR.[Y]	1xOxidation [M4]	0.00177256	0.000778032	1	1	13	Stom	0	1731.89	0.0001552	0.0002645	1.19	78.34
[R].EATESFASDPILYRPVAVALDTK.[G]		1.65538e-05	0.000778032	1	1	117	Pkm	0	2493.29	9.222e-05	4.442e-06	4	85.32
[R].ALDTMNFDVIK.[G]	1xOxidation [M5]	0.000877862	0.000778032	1	1	17	Pabpc1	0	1282.63	0.0001336	0.0001543	1.71	76.78
[K].EVYQQQQYGSGGR.[G]		0.00330743	0.000778032	1	1	6	Hnrnpab	0	1499.69	0.0001552	0.0004635	1.26	44.88
[K].DYEEIGPSICR.[H]	1xCarbamidomethylation [C10]	0.00161916	0.000778032	1	1	17	Actr3	0	1338.6	0.0001515	0.0002455	2.27	73.59
[R].EDVGQPQPGR.[E]		0.00216713	0.000778032	1	1	41	Tagln2	0	1082.52	0.0001552	0.0003137	1.79	42.16
[K].ALAAGGVGSIVR.[V]		0.00031632	0.000778032	1	1	86	Arpc5	0	1070.63	9.222e-05	7.068e-05	2.62	70.75
[R].AGVNTVTTLVENK.[K]		0.000172644	0.000778032	1	1	49	Rpl7a	0	1345.73	9.222e-05	4.122e-05	2.71	72.23
[K].FGVEQDVDMVFASFIR.[K]		0.00300899	0.000778032	1	1	47	Pkm	0	1859.9	0.0001552	0.0004231	1.8	98.9
[K].DSQVVQVVLDGLK.[N]		0.00122622	0.000778032	1	1	23	Kpna3	0	1399.78	0.0001515	0.0001981	2.28	89.24
[K].AGAGSATLSMAYAGAR.[F]		0.000678587	0.000778032	1	1	11	Mdh2	0	1454.71	0.0001336	0.0001277	1.54	70.77
[R].DSSRLPSEGPQPAHVVVGDVR.[Q]		0.00195325	0.000778032	1	1	7	Blvrb	1	2202.13	0.0001552	0.0002868	2.46	68.28
[K].DSTLIMQLLR.[D]		0.00128633	0.000778032	6	7	22	Ywhah; Ywhaq; Ywhag; Ywhab; Ywhaz; Ywhae	0	1189.66	0.0001515	0.0002053	2.16	92.29
[R].AGAIAPCEVTVPAQNTGLGPEK.[T]	1xCarbamidomethylation [C7]	6.37815e-05	0.000778032	1	1	39	Rplp0	0	2180.1	9.222e-05	1.619e-05	2.08	76.23
[R].AVLEECTSFIPEAR.[A]	1xCarbamidomethylation [C6]	0.000140462	0.000778032	1	1	16	Cmpk2	0	1621.79	9.222e-05	3.416e-05	1.67	78.97
[R].AVLDLVDQCPK.[E]	1xCarbamidomethylation [C9]	0.000418925	0.000778032	1	1	10	Cmpk2	0	1257.65	0.00012	8.871e-05	1.92	76.38
[K].AVKDLVVLLFETALLSSGFSLEDPQTHSNR.[I]		0.00244767	0.000778032	1	1	2	Hsp90ab1	1	3286.73	0.0001552	0.0003497	2.17	105.8
[R].AVGTQALSGAGLLK.[M]		0.000148484	0.000778032	1	1	19	Snx1	0	1285.75	9.222e-05	3.585e-05	2.72	75.73
[R].AVFVDLEPTVIDEVR.[T]		9.16598e-06	0.000778032	1	3	255	Tuba1a	0	1701.91	9.222e-05	2.517e-06	3.14	88.53
[R].AVLLAGPPGTGK.[T]		0.00294337	0.000778032	1	1	13	Ruvbl1	0	1080.64	0.0001552	0.0004141	1.89	70.39
[K].DSYVGDEAQSK.[R]		0.000507289	0.000778032	4	6	236	Actb; Acta2; Acta1; Actg1	0	1198.52	0.00012	0.0001026	1.99	44.73
[R].AVFVDLEPTVIDEIR.[N]		3.28825e-05	0.000778032	1	1	37	Tuba4a	0	1715.92	9.222e-05	8.571e-06	2.6	90.27
[R].AVFTEITTFSR.[L]		0.00224836	0.000778032	1	1	11	Rnf213	0	1271.66	0.0001552	0.0003238	0.92	79.99
[K].FGPALSVK.[V]		0.00127404	0.000778032	1	1	38	Pabpc1	0	818.477	0.0001515	0.0002038	1.92	69.19
[K].AVFQYIDENQDR.[Y]		0.00347918	0.000778032	1	1	21	Cndp2	0	1497.7	0.0001552	0.0004889	1.38	74.01
[R].AVFQANQENLPILK.[R]		0.00118608	0.000778032	1	1	25	Atp1a1	0	1584.87	0.0001515	0.0001929	1.53	80.48
[R].AVFPSIVGRPR.[H]		0.000616902	0.000778032	4	6	479	Actb; Acta2; Acta1; Actg1	0	1198.71	0.00012	0.0001189	2.38	70.98
[K].DTNGSQFFITTVK.[T]		0.000635812	0.000778032	1	1	11	Ppib	0	1457.73	0.00012	0.0001215	1.07	81.23
[R].AVFDETYPDPVR.[V]		0.000603783	0.000778032	1	1	20	Aars1	0	1408.67	0.00012	0.0001172	1.28	76.45
[R].AGELTEDEVER.[V]		0.000413782	0.000778032	1	1	134	Rps18	0	1247.58	0.00012	8.788e-05	2.11	52.1
[K].AGFAGDDAPR.[A]		0.000424139	0.000778032	4	6	1226	Actb; Acta2; Acta1; Actg1	0	976.448	0.00012	8.947e-05	1.69	46.65
[R].FGLNVSSISR.[K]		0.00214456	0.000778032	1	1	13	Sarnp	0	1079.58	0.0001552	0.0003114	1.55	75.47
[K].DSYVGDEAQSKR.[G]		0.00049675	0.000778032	4	6	202	Actb; Acta2; Acta1; Actg1	1	1354.62	0.00012	0.0001013	3.07	41.66
[R].FGGNPGGFGNQGGFGNSR.[G]		0.000846744	0.000778032	1	1	4	Tardbp	0	1726.77	0.0001336	0.0001499	0.74	70.9
[K].DSPSVWAAVPGK.[T]		0.000681552	0.000778032	1	1	20	Pfn1	0	1213.62	0.0001336	0.0001279	1.61	77.16
[R].AVLVDLEPGTMDSVR.[S]		0.000515899	0.000778032	1	2	19	Tubb4b	0	1601.82	0.00012	0.000104	1.84	82.12
[R].DQGSCGSCWAFGAVEAISDR.[T]	2xCarbamidomethylation [C5; C8]	0.00146655	0.000778032	1	1	22	Ctsb	0	2172.91	0.0001515	0.0002272	1.21	88.62
[K].AFLTLAEDILR.[K]		0.000622239	0.000778032	1	1	12	Rab10	0	1261.72	0.00012	0.0001196	1.32	91.73
[K].FLDGIYVSEK.[G]		0.00128633	0.000778032	1	1	26	Rpl9	0	1170.6	0.0001515	0.000205	1.88	78.42
[R].FLDGDEMTLADCNLLPK.[L]	1xCarbamidomethylation [C12]; 1xOxidation [M7]	0.00357902	0.000778032	1	1	12	Clic4	0	1967.91	0.0001552	0.0005018	1.24	85.27
[R].AFITNIPFDVK.[W]		0.00131133	0.000778032	1	1	22	Hnrnpm	0	1264.69	0.0001515	0.0002084	1.38	85.49
[K].DQLIVNLLKEEQAPQNK.[I]		0.000690538	0.000778032	1	1	26	Ldha	1	1980.08	0.0001336	0.0001294	2.73	81.37
[K].AFMEALQAGADISMIGQFGVGFYSAYLVAEK.[V]	1xOxidation [M3]	0.0011103	0.000778032	2	2	3	Hsp90aa1; Hsp90ab1	0	3300.6	0.0001336	0.0001833	1.79	104.99
[R].AFQINTFNLK.[V]		0.00179063	0.000778032	1	1	17	Lamp2	0	1195.65	0.0001552	0.0002671	1.88	79.82
[K].DQVANSAFVER.[L]		0.000305067	0.000778032	1	1	86	Hsp90aa1	0	1235.6	9.222e-05	6.854e-05	2.27	66.79
[R].FHPPSVVGTLGSAAAASK.[F]		0.00076749	0.000778032	1	1	13	Acod1	0	1696.9	0.0001336	0.0001398	2.32	74.48
[K].AFQVWSDVTPLR.[F]		0.00408289	0.000778032	1	1	4	Mmp12	0	1418.74	0.0001552	0.0005732	1.11	84
[K].DSNNLCLHFNPR.[F]	1xCarbamidomethylation [C6]	0.000357143	0.000778032	1	1	107	Lgals1	0	1486.69	0.00012	7.803e-05	2.55	70.75
[K].FGYVDFESAEDLEK.[A]		4.09002e-05	0.000778032	1	1	31	Ncl	0	1648.74	9.222e-05	1.059e-05	2.37	83.41
[R].AVPLALALISVSNPR.[L]		0.000862141	0.000778032	1	1	33	Psmd2	0	1520.92	0.0001336	0.000152	1.74	91.28
[K].AFSGYLGPDESK.[W]		0.00139657	0.000778032	1	1	36	Esd	0	1270.6	0.0001515	0.0002187	1.64	69.81
[K].FGVLFQDDR.[C]		0.000781245	0.000778032	1	1	23	Abracl	0	1096.54	0.0001336	0.0001413	1.47	79.05
[R].AFTNPEDACSFITSANFPALVVK.[A]	1xCarbamidomethylation [C9]	0.00387659	0.000778032	1	1	5	Gart	0	2499.22	0.0001552	0.0005457	1.59	92.4
[R].AVNTQALSGAGILR.[M]		0.000139352	0.000778032	1	1	57	Snx2	0	1370.78	9.222e-05	3.388e-05	2.41	75.34
[R].DSLLQDGEFTMDLR.[T]		6.03356e-05	0.000778032	1	1	132	Pfn1	0	1639.76	9.222e-05	1.537e-05	2.35	89.01
[R].DSLLQDGEFTMDLR.[T]	1xOxidation [M11]	8.09228e-05	0.000778032	1	1	61	Pfn1	0	1655.76	9.222e-05	2.025e-05	2.43	84.18
[R].AVNACGINCSALLQDDITAAIQCAK.[R]	3xCarbamidomethylation [C5; C9; C23]	1.40131e-05	0.000778032	1	1	35	Lyz2	0	2677.27	9.222e-05	3.784e-06	3.5	88.22
[R].DSNIPGSDYINANYVK.[N]		0.00252765	0.000778032	1	1	11	Ptpn6	0	1769.83	0.0001552	0.0003588	1.49	79.29
[K].FGVEQDVDMVFASFIR.[K]	1xOxidation [M9]	0.000112034	0.000778032	1	1	177	Pkm	0	1875.89	9.222e-05	2.76e-05	2.18	96.31
[R].AVLVDLEPGTMDSVR.[S]	1xOxidation [M11]	0.00114746	0.000778032	1	2	35	Tubb4b	0	1617.82	0.0001336	0.000188	2.08	78.24
[K].AVPQLQGYLR.[S]		0.00233314	0.000778032	1	1	61	Rpl6	0	1144.65	0.0001552	0.000335	1.64	75.27
[R].FGFPEGSVELYAEK.[V]		6.60999e-05	0.000778032	1	1	39	Rps3	0	1572.76	9.222e-05	1.677e-05	2.81	82.71
[KR].FGEVVDCTLK.[LTM]	1xCarbamidomethylation [C7]	0.000166589	0.000778032	2	3	63	Hnrnpd; Hnrnpab	0	1167.57	9.222e-05	4e-05	1.64	71.08
[R].AGGIETIANEYSDR.[C]		0.000547346	0.000778032	1	1	22	Hspa4	0	1495.7	0.00012	0.0001089	1.5	73.07
[R].FEAPEALFQPHLINVEGVGVAELLFNTIQAADIDTR.[S]		3.0495e-05	0.000778032	1	1	2	Actr2	0	3938.03	9.222e-05	8.002e-06	2.17	105.42
[KR].FDVSGYPTIK.[I]		0.00307632	0.000778032	1	1	23	Pdia4	0	1126.58	0.0001552	0.0004317	1.28	75.43
[R].DVQIGDIVTVGECRPLSK.[T]	1xCarbamidomethylation [C13]	4.69925e-05	0.000778032	1	1	32	Rps11	0	1986.03	9.222e-05	1.209e-05	2.45	82
[R].AVCMLSNTTAIAEAWAR.[L]	1xCarbamidomethylation [C3]; 1xOxidation [M4]	6.48017e-05	0.000778032	2	6	30	Tuba1a; Tuba4a	0	1880.9	9.222e-05	1.639e-05	3.04	81.15
[R].EITENLMATGDLDQDGK.[I]	1xOxidation [M7]	0.00372439	0.000778032	1	1	4	Lcp1	0	1865.84	0.0001552	0.0005218	0.95	72.44
[R].DVQIGDIVTVGECRPLSK.[T]	1xCarbamidomethylation [C13]; 1xDeamidated [Q3]	0.00093128	0.000778032	1	1	2	Rps11	0	1987.02	0.0001336	0.0001609	2.25
[R].DVSELTGFPEMLGGR.[V]		0.00134989	0.000778032	1	1	16	Atic	0	1607.77	0.0001515	0.0002133	1.18	90.56
[K].FDTGNLCMVTGGANLGR.[I]	1xCarbamidomethylation [C7]; 1xOxidation [M8]	0.000142709	0.000778032	1	1	19	Rps4x	0	1798.82	9.222e-05	3.467e-05	2.24	77.04
[K].FDTGNLCMVTGGANLGR.[I]	1xCarbamidomethylation [C7]	1.88692e-05	0.000778032	1	1	38	Rps4x	0	1782.83	9.222e-05	5.037e-06	3.01	80.89
[R].FDSDAENPR.[YMD]		0.000345732	0.000778032	2	13	51	H2-D1; H2-L	0	1050.45	0.00012	7.604e-05	1.91	42.91
[K].DVSTTLNADEAVAR.[G]		0.000443874	0.000778032	1	1	19	Hsph1	0	1461.72	0.00012	9.281e-05	1.84	72.03
[R].FEAPEALFQPHLINVEGVGVAELLFNTIQAADIDTR.[S]	1xDeamidated [Q9]	0.00385442	0.000778032	1	1	1	Actr2	0	3939.02	0.0001552	0.0005429	1.95	105.48
[R].AVCMLSNTTAIAEAWAR.[L]	1xCarbamidomethylation [C3]	6.42896e-05	0.000778032	2	6	49	Tuba1a; Tuba4a	0	1864.9	9.222e-05	1.63e-05	2.73	85.88
[R].FDQLFDDESDPFEVLK.[A]		0.000125695	0.000778032	1	1	17	Serbp1	0	1943.89	9.222e-05	3.076e-05	1.65	93.44
[R].FDGALNVDLTEFQTNLVPYPR.[I]		0.0010257	0.000778032	2	6	37	Tuba1a; Tuba4a	0	2409.21	0.0001336	0.000173	1.15	94.58
[R].DVVGNDVATILSR.[R]		0.000170601	0.000778032	1	1	14	Wasf2	0	1358.73	9.222e-05	4.09e-05	2.55	84.43
[K].FDETTADGR.[K]		0.00047441	0.000778032	1	1	53	Fabp5	0	1011.44	0.00012	9.758e-05	2.17	43.49
[R].DVVLAYPEVR.[I]		0.00076749	0.000778032	1	1	3	Dhx9	0	1160.63	0.0001336	0.0001399	1.79	78.86
[K].AGSVSLDSVLGDVR.[S]		0.000824235	0.000778032	1	1	21	Fmnl1	0	1374.72	0.0001336	0.0001472	1.56	82.33
[R].AVAVVVDPIQSVK.[G]		0.000902065	0.000778032	1	1	12	Psmd14	0	1324.78	0.0001336	0.0001574	1.94	78.19
[R].AVASQLDCNFLK.[V]	1xCarbamidomethylation [C8]	0.00230854	0.000778032	1	1	15	Psmc6	0	1365.68	0.0001552	0.0003321	1.55	75.73
[K].AGVGAPVTQVTLQSTQR.[R]		0.00359939	0.000778032	1	1	8	Plec	0	1712.93	0.0001552	0.0005048	1.03	72.43
[R].DYAAYNVLDDPELR.[Q]		0.00197349	0.000778032	1	1	6	Glrx5	0	1653.78	0.0001552	0.0002898	1.29	84.61
[R].FDDAVVQSDMK.[H]		0.000177506	0.000778032	1	1	37	Hspa8	0	1254.57	9.222e-05	4.234e-05	1.44	68.94
[K].AGQAVDDFIEK.[L]		0.00170237	0.000778032	1	1	37	Pgd	0	1192.58	0.0001552	0.0002567	1.96	70.02
[K].DVNQQEFVR.[A]		0.00201472	0.000778032	1	1	26	Rps19	0	1134.55	0.0001552	0.0002946	2.16	61.75
[truncated: 4,453 more rows]

## Sheet: Peptide spectrum match
Annotated Sequence	Charge	DeltaScore	DeltaCn	Rank	m/z [Da]	MH+ [Da]	Theo. MH+ [Da]	DeltaM [ppm]	Delta m/z [Da]	RT [min]	XCorr	# Protein Groups	Percolator q-Value	Percolator PEP	Precursor Abundance	Apex RT [min]
[R].VGAGAPVYLAAVLEYLTAEILELAGNAAR.[D]	3	0.5688	0	1	972.533	2915.58	2915.59	-1.24	-0.0012	106.528	7.49	1	9.22169e-05	1.47806e-11	3954886	106.56
[K].TITLEVEPSDTIENVK.[A]	2	0.6226	0	1	894.467	1787.93	1787.93	0.07	7e-05	79.8873	4.24	1	9.222e-05	1.109e-05	26171730	79.75
[K].LSDLLAPISEQIQEVITFR.[E]	3	0.5753	0	1	724.735	2172.19	2172.19	0.14	0.0001	101.361	3.72	1	9.222e-05	3.344e-06	1.7196e+06	101.43
[K].LAAVDATVNQVLASR.[Y]	2	0.5928	0	1	764.428	1527.85	1527.85	-0.27	-0.00021	80.6908	3.61	1	9.222e-05	2.542e-06	3.02752e+06	80.75
[K].NMITGTSQADcAVLIVAAGVGEFEAGISK.[N]	3	0.5528	0	1	970.484	2909.44	2909.44	-0.82	-0.0008	101.05	3.6	1	9.222e-05	2.2e-06	606774	101.13
[K].NMITGTSQADcAVLIVAAGVGEFEAGISK.[N]	3	0.6279	0	1	970.481	2909.43	2909.44	-3.26	-0.00317	100.769	3.44	1	9.222e-05	1.422e-05	606774	101.13
[K].GAVPYVQAFDSLLANPVAEYLK.[M]	3	0.4015	0	1	789.086	2365.24	2365.24	-0.44	-0.00035	100.563	2.64	1	9.222e-05	5.317e-05	1.33051e+06	100.45
[R].GVVDSEDLPLNISR.[E]	2	0	0	1	757.396	1513.79	1513.79	-0.33	-0.00025	80.7094	2.69	2	9.222e-05	3.443e-05	28689716	80.79
[RK].SYELPDGQVITIGNER.[F]	2	0.5862	0	1	895.949	1790.89	1790.89	-0.87	-0.00078	80.7102	2.9	5	9.222e-05	7.127e-05	1166877	80.73
[K].GAVPYVQAFDSLLANPVAEYLK.[M]	2	0.4394	0	1	1183.12	2365.24	2365.24	-0.68	-0.0008	100.507	2.89	1	9.222e-05	8.793e-06	1.1058e+06	100.45
[R].TSIDAYDNFDNISLAQR.[L]	2	0.4115	0	1	971.96	1942.91	1942.91	-0.54	-0.00052	82.3824	2.26	1	9.222e-05	4.257e-06	782796	82.42
[R].TTGIVmDSGDGVTHTVPIYEGYALPHAILR.[L]	4	0.3189	0	1	800.658	3199.61	3199.61	0.1	8e-05	82.3952	3.92	3	9.222e-05	1.103e-05	28279498	82.31
[R].AIVAIENPADVSVISSR.[N]	2	0.5584	0	1	870.978	1740.95	1740.95	-0.18	-0.00016	82.396	3.94	1	9.222e-05	3.145e-07	5.34957e+06	82.45
[K].LSDLLAPISEQIQEVITFR.[E]	2	0.5538	0	1	1086.6	2172.19	2172.19	-0.13	-0.00014	101.396	2.51	1	9.222e-05	4.3e-06	910219	101.56
[-].mASVLEELQKDLEEVK.[V]	2	0.4131	0	1	886.47	1771.93	1771.93	-0.06	-6e-05	99.811	3.05	1	9.222e-05	2.959e-05	747116	99.86
[K].NmITGTSQADcAVLIVAAGVGEFEAGISK.[N]	3	0.5877	0	1	975.816	2925.43	2925.43	0.24	0.00024	99.4633	3.25	1	9.222e-05	2.523e-05	883479	99.17
[R].ALMLQGVDLLADAVAVTmGPK.[G]	3	0.4602	0	1	710.383	2129.13	2129.13	-0.12	-9e-05	99.4185	2.89	1	9.222e-05	6.818e-05	1.27582e+06	99.22
[R].TGPAATTLSDTAAAESLVDSSEVTVIGFFK.[D]	3	0.3297	0	1	995.835	2985.49	2985.49	-0.83	-0.00082	99.2785	1.85	1	9.222e-05	5.313e-05	529849	99.43
[K].NmITGTSQADcAVLIVAAGVGEFEAGISK.[N]	3	0.5735	0	1	975.816	2925.43	2925.43	0.14	0.00013	99.2322	4.08	1	9.222e-05	2.414e-06	883479	99.17
[R].ALMLQGVDLLADAVAVTmGPK.[G]	3	0.4521	0	1	710.383	2129.14	2129.13	0.26	0.00019	99.1728	3.34	1	9.222e-05	4.504e-05	1.27582e+06	99.22
[R].TLTLVDTGIGMTK.[A]	2	0	0	1	675.371	1349.73	1349.73	-0.42	-0.00029	80.8225	2.27	1	9.222e-05	2.02e-05	4.11487e+06	80.47
[K].EAEScDcLQGFQLTHSLGGGTGSGmGTLLISK.[I]	4	0.255	0	1	832.638	3327.53	3327.53	0.34	0.00028	82.4154	2	2	9.222e-05	7.445e-05	393552	82.41
[K].NmITGTSQADcAVLIVAAGVGEFEAGISK.[N]	3	1	0	1	975.816	2925.43	2925.43	0.28	0.00028	99.0077	4.31	1	9.222e-05	1.194e-06	883479	99.17
[K].FDTGNLcMVTGGANLGR.[I]	2	0.5123	0	1	891.917	1782.83	1782.83	0.52	0.00046	80.8275	2.03	1	9.222e-05	5.985e-05	1.07449e+06	80.88
[R].AFADAMEVIPSTLAENAGLNPISTVTELR.[N]	3	0.4778	0	1	1010.85	3030.54	3030.55	-0.37	-0.00038	99.007	2.93	1	9.222e-05	3.135e-05	1.47332e+06	98.93
[RK].SYELPDGQVITIGNER.[F]	2	0.4675	0	1	895.95	1790.89	1790.89	0.42	0.00038	82.4509	3.08	5	9.222e-05	2.869e-06	106194552	81.91
[R].TTGIVmDSGDGVTHTVPIYEGYALPHAILR.[L]	3	0.4114	0	1	1067.21	3199.61	3199.61	0.69	0.00073	82.4534	3.16	3	9.222e-05	5.644e-07	2046641	82.31
[K].GADFLVTEVENGGSLGSK.[K]	2	0.483	0	1	890.442	1779.88	1779.88	0.25	0.00022	82.4137	3.52	1	9.222e-05	1.939e-06	8471607	82.49
[R].AITGASLADIMAK.[R]	2	0.5498	0	1	631.345	1261.68	1261.68	-0.25	-0.00016	80.6543	2.91	1	9.222e-05	6.039e-05	2.60197e+06	80.69
[R].ALDLFSDNAPPPELLEIINEDIAK.[K]	3	0.4214	0	1	879.793	2637.36	2637.37	-0.43	-0.00038	101.51	4.01	1	9.222e-05	1.403e-05	1.1096e+06	101.53
[K].LSDLLAPISEQIQEVITFR.[E]	3	0.5291	0	1	724.735	2172.19	2172.19	0.01	1e-05	101.59	3.61	1	9.222e-05	6.891e-05	1.7196e+06	101.43
[K].ANLQIDQINTDLNLER.[S]	2	0.5184	0	1	935.487	1869.97	1869.97	0.04	4e-05	82.1962	2.72	1	9.222e-05	1.884e-05	2.40083e+06	82.26
[R].VPTPNVSVVDLTcR.[L]	2	0.3571	0	1	778.91	1556.81	1556.81	1.11	0.00087	80.3558	0.98	1	9.222e-05	4.49e-05	25163756	79.41
[K].AmGIMNSFVNDIFER.[I]	2	0.3641	0	1	880.411	1759.81	1759.81	-0.01	-1e-05	90.0878	1.84	1	9.222e-05	6.634e-05	11492940	90.28
[K].AmGIMNSFVnDIFER.[I]	2	0.0543	0	1	880.903	1760.8	1760.8	0	0	90.0725	2.76	1	9.222e-05	5.977e-05
[-].mAcGLVASNLNLKPGEcLK.[V]	2	0.5852	0	1	993.511	1986.02	1986.01	0.22	0.00022	82.2098	3.11	1	9.222e-05	9.866e-06	7.74662e+06	82.04
[-].mAcGLVASNLNLKPGEcLK.[V]	3	0.5553	0	1	662.677	1986.02	1986.01	0.43	0.00029	82.2283	3.8	1	9.222e-05	1.453e-05	18902096	82.04
[K].TITLEVEPSDTIENVK.[A]	2	0.5994	0	1	894.469	1787.93	1787.93	1.69	0.00151	80.4117	3.42	1	9.222e-05	2.838e-05	25490908	79.76
[K].mTQIMFETFNTPAMYVAIqAVLSLYASGR.[T]	3	0.118	0	1	1090.88	3270.61	3270.59	7.26	0.00792	106.57	4.49	2	9.222e-05	1.088e-05
[K].mTQImFETFNTPAMYVAIQAVLSLYASGR.[T]	3	0.0152	0	1	1095.87	3285.6	3285.6	0.52	0.00057	106.544	3.95	2	9.222e-05	9.577e-06	756651	106.61
[R].VGAGAPVYLAAVLEYLTAEILELAGnAAR.[D]	2	0.6929	0	1	1458.8	2916.6	2916.57	8.18	0.01193	106.535	6.22	1	9.222e-05	2.202e-08
[R].VGAGAPVYLAAVLEYLTAEILELAGNAAR.[D]	4	0.3636	0	1	729.653	2915.59	2915.59	0.39	0.00028	106.533	5.61	1	9.222e-05	1.34e-09	1187095	106.56
[R].VGAGAPVYLAAVLEYLTAEILELAGNAAR.[D]	3	0.526	0	1	972.535	2915.59	2915.59	1.31	0.00127	106.531	7.7	1	9.222e-05	1.426e-10	4551676	106.55
[-].mVNPTVFFDITADDEPLGR.[V]	2	0.6279	0	1	1024.5	2048	2048	1.25	0.00128	106.53	4.3	1	9.222e-05	1.247e-06	3.90026e+06	106.52
[-].mAAGAAEAGEAAVAVVEVGSAQQFEELLR.[L]	3	0.3894	0	1	929.14	2785.4	2785.4	1.43	0.00133	105.664	2.26	1	9.222e-05	1.56e-05	525147	105.55
[R].VETGVLKPGmVVTFAPVNVTTEVK.[S]	3	0.4337	0	1	844.465	2531.38	2531.38	0.22	0.00018	82.2468	3.62	1	9.222e-05	5.953e-06	19661420	81.93
[K].ISTSLPVLDLIDAIQPGSINYDLLK.[T]	3	0.4322	0	1	900.17	2698.49	2698.49	1.31	0.00117	104.863	5.46	1	9.222e-05	6.584e-05	7558381	104.99
[K].VEIVAINDPFIDLNYMVYMFQYDSTHGK.[F]	3	0.4135	0	1	1108.2	3322.58	3322.58	1.46	0.00161	104.349	3.12	1	9.222e-05	1.114e-05	2.08292e+06	104.4
[R].FQSSAVmALQEASEAYLVGLFEDTNLcAIHAK.[R]	4	0.405	0	1	883.18	3529.7	3529.7	0.17	0.00015	103.694	3.63	1	9.222e-05	6.333e-05	826826	103.68
[R].TLTIVDTGIGMTK.[A]	2	0	0	1	675.371	1349.73	1349.73	-0.11	-7e-05	80.5606	2.5	1	9.222e-05	4.883e-05	4.11487e+06	80.47
[K].GFGFVDFNSEEDAK.[A]	2	0.4757	0	1	781.344	1561.68	1561.68	0.26	0.00021	82.3048	2.06	1	9.222e-05	7.387e-05	2.524e+06	82.37
[R].FQSSAVmALQEASEAYLVGLFEDTNLcAIHAK.[R]	3	0.3092	0	1	1177.24	3529.7	3529.7	0.15	0.00018	103.44	2.07	1	9.222e-05	3.732e-05	1.53721e+06	103.69
[R].FQSSAVmALQEASEAYLVGLFEDTNLcAIHAK.[R]	4	0.3736	0	1	883.18	3529.7	3529.7	0.12	0.0001	103.327	2.65	1	9.222e-05	6.474e-05	826826	103.68
[K].LSDLLAPISEQIQEVITFR.[E]	2	0.3441	0	1	1086.6	2172.19	2172.19	0.03	4e-05	101.694	1.86	1	9.222e-05	3.565e-05	910219	101.56
[K].LSDLLAPISEQIQEVITFR.[E]	3	0.482	0	1	724.735	2172.19	2172.19	0.27	0.0002	101.655	3.05	1	9.222e-05	1.475e-05	1.7196e+06	101.43
[K].EAVGDDESVPENVLNFDDLTADALAALK.[V]	3	0.5923	0	1	977.807	2931.41	2931.41	-1.23	-0.0012	101.599	3.9	1	9.222e-05	1.308e-05	915050	101.58
[K].SGDAAIVDmVPGKPmcVESFSDYPPLGR.[F]	3	0.3219	0	1	1009.8	3027.39	3027.39	0.65	0.00066	80.9324	3.51	1	9.222e-05	2.056e-05	5078622	80.89
[R].FmcAQLPNPVLDSISIIDTPGILSGEK.[Q]	3	0.5074	0	1	977.834	2931.49	2931.48	0.91	0.00088	98.5807	2.7	1	9.222e-05	4.96e-05	999082	98.53
[K].LAAVDATVNQVLASR.[Y]	2	0.6288	0	1	764.428	1527.85	1527.85	-0.72	-0.00055	80.951	2.99	1	9.222e-05	2.561e-05	3.02752e+06	80.75
[K].LNLAFIANLFNK.[Y]	2	0.6567	0	1	689.398	1377.79	1377.79	-0.54	-0.00037	98.4381	2.33	1	9.222e-05	5.697e-05	1072141	98.62
[K].GADFLVTEVENGGSLGSK.[K]	2	0.4551	0	1	890.442	1779.88	1779.88	0.44	0.00039	82.6735	3.23	1	9.222e-05	1.322e-06	8471607	82.49
[R].GVVDSEDIPLNLSR.[E]	2	0	0	1	757.397	1513.79	1513.79	0.4	0.0003	81.2301	2.32	1	9.222e-05	2.435e-05	28689716	80.79
[K].mINLSVPDTIDER.[TA]	2	0.4461	0	1	759.877	1518.75	1518.75	0.05	4e-05	81.2317	2.04	2	9.222e-05	5.17e-05	1.05696e+06	81.29
[K].AMGIMNSFVNDIFER.[I]	2	0.5769	0	1	872.414	1743.82	1743.82	0.35	0.0003	96.704	2.34	1	9.222e-05	1.899e-05	643870	96.51
[R].TLQISPLDNGDLVR.[E]	2	0.5766	0	1	770.92	1540.83	1540.83	0.17	0.00013	81.2342	2.22	1	9.222e-05	7.42e-05	815450	81.3
[-].mEEEIAALVIDNGSGMcK.[A]	2	0.6599	0	1	939.435	1877.86	1877.86	0.56	0.00052	96.626	2.94	1	9.222e-05	4.365e-06	10329861	96.09
[K].LGEYGFQNAILVR.[Y]	2	0.5192	0	1	740.401	1479.8	1479.8	0.03	2e-05	82.6744	2.6	1	9.222e-05	1.33e-05	2.98553e+06	82.74
[R].IINEPTAAAIAYGLDK.[RKG]	2	0.5442	0	1	830.452	1659.9	1659.9	0.86	0.00071	81.2878	2.26	4	9.222e-05	2.777e-05	1.64876e+06	81.38
[K].FSLVGIAGQDLNEGNR.[T]	2	0.4824	0	1	845.432	1689.86	1689.86	0.18	0.00015	82.6921	2.84	1	9.222e-05	8.668e-06	6.93668e+06	82.72
[K].AMGIMNSFVNDIFER.[I]	2	0.4235	0	1	872.413	1743.82	1743.82	-0.89	-0.00078	96.4862	1.7	1	9.222e-05	4.762e-05	643870	96.51
[K].DATNVGDEGGFAPNILENK.[E]	2	0.5842	0	1	980.966	1960.92	1960.92	-0.12	-0.00012	82.693	2.91	1	9.222e-05	8.219e-06	2.14921e+06	82.65
[-].mGENADGDQVMENLLQLR.[C]	2	0.5415	0	1	972.461	1943.91	1943.91	0.52	0.0005	96.4125	2.77	1	9.222e-05	1.727e-05	444114	96.45
[-].mEEEIAALVIDNGSGMcK.[A]	2	0.6079	0	1	939.434	1877.86	1877.86	-0.65	-0.00061	96.4075	3.29	1	9.222e-05	6.548e-07	10329861	96.09
[-].mSVGFIGAGQLAcALAR.[G]	2	0.2844	0	1	816.929	1632.85	1632.85	-1.36	-0.00111	96.3962	2.25	1	9.222e-05	6.649e-05	448447	96.45
[R].IIPGFMcQGGDFTR.[H]	2	0.5751	0	1	799.876	1598.75	1598.75	-0.09	-7e-05	81.3419	1.93	1	9.222e-05	5.243e-05	4920464	81.45
[K].DLADELALVDVMEDK.[L]	2	0.4942	0	1	838.408	1675.81	1675.81	-0.28	-0.00024	96.3608	2.59	1	9.222e-05	3.431e-05	1.95762e+06	96.2
[K].DLADELALVDVMEDK.[L]	2	0.6411	0	1	838.409	1675.81	1675.81	0.31	0.00026	96.2605	3.26	1	9.222e-05	5.906e-05	1.95762e+06	96.2
[R].AAAAGALAPGPLPDLAAR.[L]	2	0.5612	0	1	801.952	1602.9	1602.9	0.21	0.00017	81.3985	2.37	1	9.222e-05	5.376e-05	659804	81.39
[-].mEEEIAALVIDNGSGMcK.[A]	2	0.6789	0	1	939.435	1877.86	1877.86	0.35	0.00033	96.1886	3.55	1	9.222e-05	1.254e-06	10329861	96.09
[R].VAGPQPAQTGAPQGSLGEYLFER.[L]	3	0.3174	0	1	791.733	2373.18	2373.18	-0.01	-1e-05	82.7105	3.34	1	9.222e-05	1.472e-05	2.1901e+06	82.69
[K].AMGIMNSFVNDIFER.[I]	2	0.4218	0	1	872.413	1743.82	1743.82	-0.13	-0.00011	96.0533	2.11	1	9.222e-05	1.151e-05	643870	96.51
[K].APDFVFYAPR.[L]	2	0.5435	0	1	591.801	1182.59	1182.59	0.03	2e-05	81.4161	2.76	3	9.222e-05	3.183e-05	2.37208e+06	81.4
[R].HIADLAGNPEVILPVPAFNVINGGSHAGNK.[L]	4	0.2377	0	1	756.152	3021.59	3021.59	-1.43	-0.00108	96.0256	2.23	1	9.222e-05	5.033e-05	422422	96.23
[-].mEEEIAALVIDNGSGMcK.[A]	2	0.6633	0	1	939.434	1877.86	1877.86	-1.04	-0.00098	95.9792	3	1	9.222e-05	7.943e-06	10329861	96.09
[KR].QLLQANPILEAFGNAK.[T]	2	0.5771	0	1	863.978	1726.95	1726.95	-0.52	-0.00045	89.3057	1.75	2	9.222e-05	3.806e-05	2.26353e+06	89.16
[-].mEEEIAALVIDNGSGMcK.[A]	2	0.6275	0	1	939.435	1877.86	1877.86	0.02	2e-05	96.8433	3.06	1	9.222e-05	2.559e-06	10329861	96.09
[RK].SYELPDGQVITIGNER.[F]	2	0.5743	0	1	895.95	1790.89	1790.89	0.37	0.00033	82.1912	3.03	5	9.222e-05	1.218e-05	106194552	81.91
[K].QGGLGPmNIPLISDPK.[R]	2	0.4673	0	1	826.938	1652.87	1652.87	0.07	6e-05	81.193	2.14	1	9.222e-05	3.961e-05	1.37876e+06	81.19
[-].mEEEIAALVIDnGSGMcK.[A]	2	0.6578	0	1	939.932	1878.86	1878.85	5.93	0.00557	97.0616	3.39	1	9.222e-05	2.688e-05	1.1709e+06	96.84
[R].VETGVLKPGmVVTFAPVNVTTEVK.[S]	3	0.3941	0	1	844.464	2531.38	2531.38	-0.31	-0.00026	82.5065	3.07	1	9.222e-05	4.011e-05	19661420	81.93
[K].FTASAGIQVVGDDLTVTNPK.[R]	2	0.2579	0	1	1017.03	2033.05	2033.05	-0.24	-0.00025	82.5073	1.59	1	9.222e-05	4.6e-05	871123	82.37
[R].VYGSFLVNPEPGYNVSLLYDLENLPASK.[D]	3	0.3507	0	1	1033.53	3098.57	3098.57	0.34	0.00036	98.374	2.88	1	9.222e-05	2.176e-05	1.08817e+06	98.42
[R].GVVDSEDIPLNLSR.[E]	2	0	0	1	757.396	1513.79	1513.79	-0.13	-0.0001	80.9697	2.58	1	9.222e-05	2.778e-05	28689716	80.79
[-].mAEEGIAAGGVmDVNTALQEVLK.[T]	3	0.5471	0	1	758.382	2273.13	2273.13	-0.3	-0.00022	98.2213	2.76	1	9.222e-05	1.299e-05	4.10198e+06	98.06
[-].mAEEGIAAGGVmDVNTALQEVLK.[T]	2	0.6093	0	1	1137.07	2273.13	2273.13	-1.69	-0.00192	97.9883	3.43	1	9.222e-05	1.933e-06	1.38085e+06	98.07
[R].EVAAFAQFGSDLDAATQQLLSR.[G]	3	0.3465	0	1	780.06	2338.17	2338.17	-0.3	-0.00023	97.9602	2.02	1	9.222e-05	5.483e-06	1.56581e+06	97.62
[-].mAEEGIAAGGVmDVNTALQEVLK.[T]	3	0.4888	0	1	758.382	2273.13	2273.13	-0.09	-7e-05	97.8761	3.56	1	9.222e-05	1.713e-05	4.10198e+06	98.06
[K].GVVPLAGTNGETTTqGLDGLSER.[C]	2	0.298	0	1	1137.06	2273.12	2273.13	-2.38	-0.00271	82.6001	2.55	1	9.222e-05	3.838e-05	1.06398e+06	82.65
[-].mAEEGIAAGGVmDVNTALQEVLK.[T]	3	0.4983	0	1	758.382	2273.13	2273.13	-0.58	-0.00044	97.7883	2.87	1	9.222e-05	2.476e-05	4.10198e+06	98.06
[-].mAEEGIAAGGVmDVNTALQEVLK.[T]	2	0.5286	0	1	1137.07	2273.13	2273.13	-0.84	-0.00096	97.7747	2.1	1	9.222e-05	7.71e-06	1.28645e+06	97.86
[R].EVAAFAQFGSDLDAATQQLLSR.[G]	3	0.4516	0	1	780.06	2338.17	2338.17	-0.55	-0.00043	97.7345	3.1	1	9.222e-05	2.296e-05	1.56581e+06	97.62
[-].mAAGAAAALAFLNQESR.[A]	2	0.6866	0	1	801.915	1602.82	1602.82	0.08	6e-05	97.6032	2.84	1	9.222e-05	3.793e-06	611141	97.59
[R].EVAAFAQFGSDLDAATQQLLSR.[G]	3	0.4311	0	1	780.061	2338.17	2338.17	0.46	0.00036	97.5138	2.83	1	9.222e-05	1.954e-05	1.56581e+06	97.62
[R].FGFPEGSVELYAEK.[V]	2	0.5296	0	1	786.883	1572.76	1572.76	0.35	0.00028	82.6202	2.53	1	9.222e-05	2.044e-05	1.64704e+06	82.65
[K].SPFSVGVSPSLDLSK.[I]	2	0.309	0	1	760.404	1519.8	1519.8	-0.28	-0.00021	82.638	2.33	1	9.222e-05	2.205e-05	2.69802e+06	82.7
[R].TTGIVmDSGDGVTHTVPIYEGYALPHAILR.[L]	4	0.4273	0	1	800.658	3199.61	3199.61	0.3	0.00024	82.6549	3.44	3	9.222e-05	6.761e-06	28279498	82.31
[R].EmEENFALEAANYQDTIGR.[L]	2	0.3174	0	1	1108.99	2216.98	2216.98	0.56	0.00062	81.1057	1.67	1	9.222e-05	4.492e-05	825113	81.18
[R].GLTVVQAFQELVEPK.[K]	2	0.4237	0	1	829.462	1657.92	1657.92	0.76	0.00063	97.375	1.77	1	9.222e-05	5.65e-05	1.1824e+06	97.32
[R].YVEPIEDVPcGNIVGLVGVDQFLVK.[T]	3	0.5331	0	1	920.482	2759.43	2759.43	0	0	97.3743	3.02	1	9.222e-05	3.585e-05	1.3235e+06	97.18
[K].LLGGVTIAQGGVLPNIQAVLLPK.[K]	3	0.4729	0	1	757.798	2271.38	2271.38	-0.27	-0.00021	97.3274	3.51	1	9.222e-05	6.694e-05	1.94108e+06	97.35
[R].AIVAIENPADVSVISSR.[N]	2	0.412	0	1	870.979	1740.95	1740.95	0.5	0.00044	82.6558	2.16	1	9.222e-05	3.022e-05	5.34957e+06	82.45
[R].EVAAFAQFGSDLDAATQQLLSR.[G]	3	1	0	1	780.061	2338.17	2338.17	0.14	0.00011	97.2961	2.46	1	9.222e-05	5.773e-05	1.56581e+06	97.62
[R].GLTVVQAFQELVEPK.[K]	2	0.4742	0	1	829.463	1657.92	1657.92	1.34	0.00111	97.1561	1.94	1	9.222e-05	6.283e-05	1.1824e+06	97.32
[K].FALITWIGEDVSGLQR.[A]	2	0.3212	0	1	902.983	1804.96	1804.96	0.01	1e-05	97.112	1.37	1	9.222e-05	7.275e-05	150181	97.13
[R].LISQIVSSITASLR.[F]	2	0.5886	0	1	744.443	1487.88	1487.88	0.06	4e-05	97.0305	1.75	1	9.222e-05	6.719e-05	959814	96.79
[K].HTGPGILSmANAGPNTNGSqFFIcTAK.[T]	3	0.0104	0	1	936.774	2808.31	2808.31	-0.19	-0.00018	80.3372	3.84	1	9.222e-05	1.168e-05	2439805	80.29
[K].SNVNDGVAQSTR.[I]	2	0.5667	0	1	624.303	1247.6	1247.6	1.4	0.00088	41.6287	2.4	1	9.222e-05	7.037e-05	3.33812e+06	41.57
[-].mAPSQLALFSVSDK.[T]	2	0.7042	0	1	681.867	1362.73	1362.73	0.59	0.0004	80.3	2.4	1	9.222e-05	7.342e-05	519935	80.29
[-].mcDFTEDQTAEFK.[E]	2	0.6066	0	1	766.814	1532.62	1532.62	0.18	0.00014	80.9521	2.11	1	9.222e-05	6.809e-05	1.71594e+06	80.99
[K].EQVANSAFVER.[V]	2	0.5907	0	1	625.313	1249.62	1249.62	0.55	0.00035	62.1309	2.59	1	9.222e-05	7.345e-05	6410650	59.92
[-].mASQSQGIQQLLQAEKR.[A]	2	0.4104	0	1	913.99	1826.97	1826.97	-0.03	-3e-05	79.1463	1.73	1	9.222e-05	6.031e-05	413905	79.18
[R].LmTDTINEPILLcR.[F]	2	0.4086	0	1	852.938	1704.87	1704.87	1.62	0.00138	81.0083	1.86	1	9.222e-05	5.652e-05	493244	81.06
[K].TVTNAVVTVPAYFNDSQR.[Q]	2	0.5397	0	1	991.503	1982	1982	0.29	0.00029	81.0242	3.15	1	9.222e-05	6.964e-05	5259782	80.89
[K].mALDIEIATYR.[K]	2	0.4158	0	1	656.334	1311.66	1311.66	0.04	3e-05	79.2045	2.02	1	9.222e-05	5.455e-05	929855	79.28
[K].EQVANSAFVER.[V]	2	0.5852	0	1	625.313	1249.62	1249.62	1.25	0.00078	60.3302	2.7	1	9.222e-05	7.027e-05	6410650	59.92
[R].TLTIVDTGIGMTK.[A]	2	0	0	1	675.371	1349.73	1349.73	-0.19	-0.00013	81.0444	1.79	1	9.222e-05	5.847e-05	4.19509e+06	80.5
[K].EQVANSAFVER.[V]	2	0.5699	0	1	625.313	1249.62	1249.62	1.59	0.00099	59.4299	2.72	1	9.222e-05	6.542e-05	6410650	59.92
[-].mSSVAVLTQESFAEHR.[S]	2	0.509	0	1	851.923	1702.84	1702.84	-0.09	-8e-05	81.0511	2.22	1	9.222e-05	3.415e-05	336293	81.08
[R].GVVDSEDLPLNISR.[E]	2	0	0	1	757.397	1513.79	1513.79	0.43	0.00033	81.0798	2.53	2	9.222e-05	4.329e-05	30818124	80.88
[K].LISWYDNEYGYSNR.[V]	2	0.4948	0	1	890.402	1779.8	1779.8	-0.39	-0.00034	79.2764	1.94	1	9.222e-05	3.362e-05	1.76148e+06	79.35
[K].VLNNMEIGTSLYDEEGAK.[I]	2	0.4208	0	1	991.973	1982.94	1982.94	0.47	0.00047	79.279	1.83	1	9.222e-05	5.233e-05	2.76108e+06	79.39
[K].WELLQQVnTSTR.[T]	2	0.1667	0	1	738.379	1475.75	1475.75	0.94	0.00069	81.1735	2.22	1	9.222e-05	4.814e-05	14523795	80.25
[R].VPTPNVSVVDLTcR.[L]	2	0.4433	0	1	778.909	1556.81	1556.81	0.42	0.00033	79.3145	1.94	1	9.222e-05	1.934e-05	25163756	79.41
[-].mVNPTVFFDITADDEPLGR.[V]	2	0.6705	0	1	1003.5	2005.99	2005.99	0.31	0.00031	91.7579	3.52	1	9.222e-05	1.272e-05	5518770	91.84
[K].LcYVALDFEQEMATAASSSSLEK.[S]	3	0.3405	0	1	850.729	2550.17	2550.17	-0.6	-0.00051	91.7402	2.79	2	9.222e-05	1.681e-05	14833359	90.82
[R].LNMEAINYmAADGDFK.[I]	2	0.3024	0	1	909.906	1818.8	1818.8	0.33	0.0003	79.3881	2.48	1	9.222e-05	3.242e-05	3106258	79.39
[R].ALLATASQcQQPAGNK.[L]	2	0.6266	0	1	829.422	1657.84	1657.83	2.27	0.00188	56.914	2.41	1	9.222e-05	5.749e-05	1.32548e+06	56.94
[-].mDDDIAALVVDNGSGmcK.[A]	2	0.6179	0	1	919.401	1837.8	1837.79	0.5	0.00045	91.5176	3.01	1	9.222e-05	2.196e-05	36990372	90.53
[K].LcYVALDFEQEMATAASSSSLEK.[S]	3	0.4269	0	1	850.73	2550.17	2550.17	0.21	0.00017	91.4819	3.35	2	9.222e-05	2.491e-05	14833359	90.82
[K].DAGTIAGLNVMR.[I]	2	0.5042	0	1	609.319	1217.63	1217.63	0.13	8e-05	79.4624	2.4	1	9.222e-05	7.016e-05	2.21684e+06	79.47
[RK].VEIIANDQGNR.[IT]	2	0.4167	0	1	614.818	1228.63	1228.63	0.26	0.00016	55.4804	2.64	5	9.222e-05	6.509e-05	6.85946e+06	55.12
[K].VLNNMEIGTSLYDEEGAK.[I]	2	0.5224	0	1	991.973	1982.94	1982.94	0.19	0.00019	79.5367	2.45	1	9.222e-05	9.044e-06	2.76108e+06	79.39
[R].GVVDSEDLPLNISR.[E]	2	0	0	1	757.397	1513.79	1513.79	0.82	0.00062	81.3394	2.4	2	9.222e-05	2.02e-05	30818124	80.88
[K].SGDAAIVDmVPGKPmcVESFSDYPPLGR.[F]	3	0.3728	0	1	1009.8	3027.39	3027.39	0.49	0.00049	80.9504	3.46	1	9.222e-05	6.304e-07	4.94042e+06	80.9
[RK].VEIIANDQGNR.[IT]	2	0.4335	0	1	614.818	1228.63	1228.63	0.08	5e-05	54.9577	2.63	5	9.222e-05	5.253e-05	6.85946e+06	55.12
[K].EQVANSAFVER.[V]	2	0.5494	0	1	625.313	1249.62	1249.62	0.65	0.00041	63.2327	2.33	1	9.222e-05	5.856e-05	6410650	59.92
[K].mVGDVTGAQAYASTAK.[C]	2	0.3571	0	1	793.38	1585.75	1585.75	0.19	0.00015	63.3401	1.4	1	9.222e-05	5.66e-05	1.84488e+06	63.62
[K].YLEcSALTQR.[G]	2	0.118	0	1	620.803	1240.6	1240.6	0.37	0.00023	65.7993	1.61	2	9.222e-05	6.822e-05	1.5593e+06	65.59
[K].FAAATGATPIAGR.[F]	2	0.5926	0	1	602.328	1203.65	1203.65	0.28	0.00017	65.7968	3.24	1	9.222e-05	4.025e-05	3.5365e+06	65.62
[R].IDGAVISESTPIAETIK.[A]	2	0.5177	0	1	872.473	1743.94	1743.94	0.42	0.00037	80.637	2.26	1	9.222e-05	1.866e-05	463146	80.64
[K].WELLQQVnTSTR.[T]	2	0.1236	0	1	738.379	1475.75	1475.75	0.8	0.00059	80.6548	2.59	1	9.222e-05	2.953e-05	14523795	80.25
[K].HTGPGILSmANAGPNTNGSQFFIcTAK.[T]	3	0.295	0	1	936.446	2807.32	2807.32	0.23	0.00022	78.7747	4	1	9.222e-05	3.682e-06	3.52187e+06	78.75
[K].LAAVDATVNQVLASR.[Y]	2	0.6047	0	1	764.428	1527.85	1527.85	0.5	0.00038	80.6658	2.58	1	9.222e-05	1.765e-05	3215108	80.75
[K].EKGADFLVTEVENGGSLGSK.[K]	3	0.375	0	1	679.676	2037.01	2037.01	-0.14	-9e-05	78.7933	3.2	1	9.222e-05	4.969e-05	1.97582e+06	78.78
[R].ISVYYNEATGGK.[Y]	2	0.6103	0	1	651.322	1301.64	1301.64	0.38	0.00025	65.6603	2.9	1	9.222e-05	5.197e-05	2765458	65.63
[R].SLGYAYVNFQQPADAER.[A]	2	0.4923	0	1	964.961	1928.91	1928.91	0.42	0.0004	78.7958	1.95	1	9.222e-05	5.64e-05	754938	78.84
[K].EGTDSSQGIPQLVSNISAcQVIAEAVR.[T]	3	0.5215	0	1	943.807	2829.41	2829.4	0.88	0.00083	92.4968	3.03	1	9.222e-05	7.273e-05	1.23008e+06	92.54
[R].VPTPNVSVVDLTcR.[L]	2	0.3684	0	1	778.909	1556.81	1556.81	0.5	0.00039	80.6725	0.95	1	9.222e-05	4.205e-05	991322	80.34
[K].FAAATGATPIAGR.[F]	2	0.5091	0	1	602.328	1203.65	1203.65	0.17	0.0001	65.4187	2.2	1	9.222e-05	6.737e-05	3.5365e+06	65.62
[KR].VTIAQGGVLPNIQAVLLPK.[K]	2	0.4665	0	1	966.088	1931.17	1931.17	0.07	7e-05	92.3929	3.28	2	9.222e-05	7.908e-06	49770124	92.03
[R].GAAQNIIPASTGAAK.[A]	2	0.4755	0	1	685.376	1369.74	1369.74	0.23	0.00016	65.2674	3.26	1	9.222e-05	6.008e-05	23686094	64.7
[R].TLTLVDTGIGMTK.[A]	2	0	0	1	675.371	1349.73	1349.73	-0.17	-0.00012	80.7837	2.17	1	9.222e-05	3.08e-05	4.19509e+06	80.5
[R].GAAQNIIPASTGAAK.[A]	2	0.5074	0	1	685.376	1369.74	1369.74	0.42	0.00028	64.8581	3.39	1	9.222e-05	4.489e-05	23686094	64.7
[R].GVVDSEDLPLNISR.[E]	2	0	0	1	757.396	1513.79	1513.79	-0.04	-3e-05	80.8208	2.74	2	9.222e-05	2.328e-05	30818124	80.88
[KR].VTIAQGGVLPNIQAVLLPK.[K]	2	0.4173	0	1	966.088	1931.17	1931.17	-0.05	-4e-05	92.1388	3.69	2	9.222e-05	3.137e-06	49770124	92.03
[K].WELLQQVnTSTR.[T]	2	0.152	0	1	738.378	1475.75	1475.75	0.37	0.00027	80.9141	2.5	1	9.222e-05	3.943e-05	14523795	80.25
[K].LAAVDATVNQVLASR.[Y]	2	0.6182	0	1	764.428	1527.85	1527.85	-0.23	-0.00017	80.9149	2.75	1	9.222e-05	5.997e-06	3215108	80.75
[R].GAAQNIIPASTGAAK.[A]	2	0.4655	0	1	685.376	1369.74	1369.74	0.24	0.00017	64.4009	2.9	1	9.222e-05	4.097e-05	23686094	64.7
[-].mDDDIAALVVDNGSGmcK.[A]	2	0.5095	0	1	919.401	1837.79	1837.79	0	0	92.0346	2.1	1	9.222e-05	4.117e-05	532340	92.47
[K].HTGPGILSmANAGPNTNGSQFFIcTAK.[T]	3	0.2794	0	1	936.447	2807.33	2807.32	1.38	0.00129	79.0347	2.72	1	9.222e-05	3.95e-05	3.52187e+06	78.75
[K].mVGDVTGAQAYASTAK.[C]	2	0.5535	0	1	793.381	1585.75	1585.75	0.89	0.00071	63.8368	2.15	1	9.222e-05	2.195e-06	1.84488e+06	63.62
[K].FDTGNLcMVTGGANLGR.[I]	2	0.5351	0	1	891.918	1782.83	1782.83	0.89	0.0008	80.9166	1.85	1	9.222e-05	2.189e-05	1.30362e+06	80.96
[R].QAALQVADGFISR.[M]	2	0.6079	0	1	688.371	1375.73	1375.73	0.82	0.00057	79.0719	3.29	1	9.222e-05	4.728e-05	5.52151e+06	78.91
[R].IIDVVYNASNNELVR.[T]	2	0.1143	0	1	859.957	1718.91	1718.91	0.03	3e-05	79.5563	1.05	1	9.222e-05	6.234e-05	1.64384e+06	79.41
[R].IIPGFMcQGGDFTR.[H]	2	0.5602	0	1	799.877	1598.75	1598.75	0.29	0.00023	81.395	2.16	1	9.222e-05	4.973e-05	6340757	81.44
[R].VPTPNVSVVDLTcR.[L]	2	0.4637	0	1	778.909	1556.81	1556.81	0.07	5e-05	79.5742	1.79	1	9.222e-05	2.029e-05	25163756	79.41
[-].mDDDIAALVVDNGSGmcK.[A]	2	0.6729	0	1	919.401	1837.79	1837.79	0.21	0.0002	90.9173	3.21	1	9.222e-05	2.75e-06	36990372	90.53
[K].AmGIMNSFVNDIFER.[I]	2	0.3141	0	1	880.411	1759.81	1759.81	0.07	6e-05	90.8825	1.91	1	9.222e-05	1.455e-05	11492940	90.28
[K].MINLSVPDTIDER.[TA]	2	0.4465	0	1	751.879	1502.75	1502.75	-0.42	-0.00032	81.8042	2.15	2	9.222e-05	5.284e-05	5848522	81.36
[K].GVNLPGAAVDLPAVSEK.[D]	2	0.5325	0	1	818.95	1636.89	1636.89	0.78	0.00064	81.8211	2.31	1	9.222e-05	2.708e-05	2293617	81.88
[RK].SYELPDGQVITIGNER.[F]	2	0.5844	0	1	895.95	1790.89	1790.89	0.59	0.00053	81.9323	3.2	5	9.222e-05	2.867e-05	106194552	81.91
[K].FNEEHIPDSPFVVPVASPSGDAR.[R]	3	0.5021	0	1	823.068	2467.19	2467.19	0.22	0.00018	81.9331	2.43	1	9.222e-05	1.147e-05	1.29224e+06	81.91
[-].mDDDIAALVVDNGSGmcK.[A]	2	0.6512	0	1	919.401	1837.79	1837.79	0.3	0.00028	90.6659	3.44	1	9.222e-05	3.336e-06	36990372	90.53
[KR].LTVEDPVTVEYITR.[FY]	2	0.5772	0	1	817.936	1634.86	1634.86	0.39	0.00032	81.9364	2.46	2	9.222e-05	5.784e-05	1.52595e+06	81.99
[K].AAELIANSLATAGDGLIELR.[K]	3	0.544	0	1	666.7	1998.09	1998.09	-0.65	-0.00043	90.6158	3.07	1	9.222e-05	5.734e-05	786462	90.63
[K].AmGIMNSFVNDIFER.[I]	2	0.2308	0	1	880.411	1759.81	1759.81	-0.12	-0.0001	90.615	2.99	1	9.222e-05	9.062e-06	11492940	90.28
[R].QDVDNASLAR.[L]	2	0.0702	0	1	544.77	1088.53	1088.53	0.5	0.00027	46.8863	1.71	1	9.222e-05	3.758e-05	3459441	46.31
[R].VPTPNVSVVDLTcR.[L]	2	0.1071	0	1	778.909	1556.81	1556.81	0.45	0.00035	80.096	0.84	1	9.222e-05	6.807e-05	25163756	79.41
[R].GTGGVDTAAVGGVFDVSNADR.[L]	2	0.4049	0	1	982.968	1964.93	1964.93	-1.47	-0.00145	80.0977	1.63	1	9.222e-05	3.955e-05	756379	80.16
[-].mAcGLVASNLNLKPGEcLK.[V]	2	0.4861	0	1	993.51	1986.01	1986.01	-0.8	-0.0008	81.9584	2.51	1	9.222e-05	5.014e-05	7.74662e+06	82.04
[K].LGGSAVISLEGKPL.[-]	2	0.5474	0	1	670.893	1340.78	1340.78	0.61	0.00041	80.1138	3.27	1	9.222e-05	4.63e-05	7.17935e+06	80.04
[R].VETGVLKPGmVVTFAPVNVTTEVK.[S]	3	0.4428	0	1	844.464	2531.38	2531.38	-0.2	-0.00017	81.9876	4.81	1	9.222e-05	6.312e-07	19661420	81.93
[K].TITLEVEPSDTIENVK.[A]	2	0.5867	0	1	894.467	1787.93	1787.93	0.16	0.00015	80.1511	3.92	1	9.222e-05	6.251e-06	25490908	79.76
[-].mDDDIAALVVDNGSGmcK.[A]	2	0.722	0	1	919.401	1837.79	1837.79	0.19	0.00017	90.4056	2.77	1	9.222e-05	1.762e-05	36990372	90.53
[R].NLANTVTEEILEK.[S]	2	0.5587	0	1	737.394	1473.78	1473.78	0.29	0.00022	82.0438	2.81	1	9.222e-05	3.099e-05	1.43825e+06	82.08
[K].EVVEEAENGR.[D]	2	0.3207	0	1	566.268	1131.53	1131.53	0.2	0.00011	43.6801	2.37	1	9.222e-05	6.511e-05	1.5795e+06	43.61
[K].WELLQQVnTSTR.[T]	2	0.1714	0	1	738.378	1475.75	1475.75	-0.56	-0.00042	80.2289	2.1	1	9.222e-05	4.884e-05	634994	80.29
[K].GADFLVTEVEnGGSLGSK.[K]	2	0.4775	0	1	890.933	1780.86	1780.86	-0.2	-0.00018	82.0809	2.22	1	9.222e-05	1.339e-05	1.53135e+06	82.15
[K].AmGImNSFVNDIFER.[I]	2	0.5345	0	1	888.408	1775.81	1775.81	-0.05	-4e-05	90.3503	3.33	1	9.222e-05	2.332e-05	1.67206e+06	90.29
[K].AmGIMNSFVNDIFER.[I]	2	0.2382	0	1	880.411	1759.81	1759.81	-0.03	-2e-05	90.3495	3.61	1	9.222e-05	8e-06	11492940	90.28
[R].VENQENVSNLVIDDTELK.[Q]	2	0.5294	0	1	1030.01	2059.02	2059.02	0.55	0.00057	80.2661	2.04	1	9.222e-05	3.938e-05	2637475	80.36
[K].LcYVALDFEQEMATAASSSSLEK.[S]	2	0.6595	0	1	1275.59	2550.17	2550.17	-0.51	-0.00065	90.9182	4.17	2	9.222e-05	1.197e-07	4910286	90.83
[R].IAQLEEELEEEQGNTELINDR.[L]	3	0.4222	0	1	824.73	2472.18	2472.17	1.18	0.00097	81.7471	3.34	1	9.222e-05	2.072e-05	4.31556e+06	81.83
[R].VETGVLKPGmVVTFAPVNVTTEVK.[S]	3	0.392	0	1	844.465	2531.38	2531.38	0.83	0.0007	81.7294	2.5	1	9.222e-05	2.047e-05	19661420	81.93
[K].TITLEVEPSDTIENVK.[A]	2	0.6366	0	1	894.467	1787.93	1787.93	0.14	0.00012	79.8906	4.43	1	9.222e-05	8.666e-06	25490908	79.76
[K].ALAGcDFLTISPK.[L]	2	0.5586	0	1	696.863	1392.72	1392.72	-0.17	-0.00012	81.4877	2.56	1	9.222e-05	5.066e-05	4.49209e+06	81.54
[K].LcYVALDFEQEMATAASSSSLEK.[S]	3	0.5172	0	1	850.73	2550.18	2550.17	0.51	0.00044	91.2263	4.64	2	9.222e-05	5.394e-06	14833359	90.82
[K].DVLSVAFSSDNR.[Q]	2	0.5294	0	1	655.323	1309.64	1309.64	-0.16	-0.00011	81.5095	2.38	1	9.222e-05	4.025e-05	2.40458e+06	81.58
[K].TITLEVEPSDTIENVK.[A]	2	0.5751	0	1	894.468	1787.93	1787.93	0.93	0.00083	79.6308	3.46	1	9.222e-05	4.279e-05	25490908	79.76
[R].SLFSSIGEVESAK.[L]	2	0.6356	0	1	677.349	1353.69	1353.69	0.57	0.00039	79.6316	2.36	1	9.222e-05	5.127e-05	733007	79.7
[K].SVTEQGAELSNEER.[N]	2	0.4877	0	1	774.861	1548.71	1548.71	0.73	0.00056	53.9134	3.26	1	9.222e-05	3.963e-06	1.58524e+06	53.63
[R].VIGSGcNLDSAR.[F]	2	0.4958	0	1	624.804	1248.6	1248.6	0.25	0.00015	53.9127	2.4	2	9.222e-05	1.453e-05	1.96135e+06	53.87
[R].IINEPTAAAIAYGLDK.[RKG]	2	0.5054	0	1	830.451	1659.89	1659.9	-0.3	-0.00025	81.5247	1.86	4	9.222e-05	4.822e-05	2.32414e+06	81.37
[K].MINLSVPDTIDER.[TA]	2	0.3973	0	1	751.879	1502.75	1502.75	-0.57	-0.00043	81.5432	2.19	2	9.222e-05	5.245e-05	5848522	81.36
[R].VIGSGcNLDSAR.[F]	2	0.456	0	1	624.804	1248.6	1248.6	0.49	0.00031	53.6832	1.82	2	9.222e-05	6.499e-05	1.96135e+06	53.87
[R].QAALQVADGFISR.[M]	2	0.5775	0	1	688.37	1375.73	1375.73	0.48	0.00033	79.6503	2.13	1	9.222e-05	5.521e-05	5.52151e+06	78.91
[K].SVTEQGAELSNEER.[N]	2	0.4971	0	1	774.861	1548.71	1548.71	0.86	0.00066	53.6825	3.4	1	9.222e-05	1.127e-05	1.58524e+06	53.63
[K].APVPTGEVYFADSFDR.[G]	2	0.5189	0	1	885.92	1770.83	1770.83	-0.07	-6e-05	82.7518	2.12	1	9.222e-05	3.233e-05	1.2899e+06	82.82
[K].LcYVALDFEQEMATAASSSSLEK.[S]	2	0.5619	0	1	1275.59	2550.17	2550.17	-0.34	-0.00043	91.1754	1.94	2	9.222e-05	1.387e-05	4910286	90.83
[K].SVTEQGAELSNEER.[N]	2	0.4853	0	1	774.861	1548.71	1548.71	0.53	0.00041	53.4572	2.72	1	9.222e-05	1.05e-05	1.58524e+06	53.63
[K].AmGIMNSFVNDIFER.[I]	2	0.2103	0	1	880.412	1759.82	1759.81	1.02	0.0009	91.1371	2.14	1	9.222e-05	3.535e-05	11492940	90.28
[R].FTQAGSEVSALLGR.[I]	2	0.3992	0	1	718.381	1435.75	1435.75	-0.15	-0.00011	79.6866	2.38	1	9.222e-05	6.727e-06	3.12542e+06	79.54
[K].LFVTNDAATILR.[E]	2	0.4703	0	1	667.378	1333.75	1333.75	0.67	0.00045	81.5804	2.19	1	9.222e-05	6.434e-05	2118206	81.6
[R].ALANSLAcQGK.[Y]	2	0.4478	0	1	566.793	1132.58	1132.58	0.2	0.00011	51.8706	2.3	1	9.222e-05	7.392e-05	2.38205e+06	52.14
[K].ILATPPQEDAPSVDIANIR.[M]	2	0.5974	0	1	1010.54	2020.07	2020.07	0.07	7e-05	81.5812	3.13	1	9.222e-05	1.886e-05	1.72349e+06	81.61
[R].GVVDSEDIPLNLSR.[E]	2	0	0	1	757.397	1513.79	1513.79	0.65	0.00049	81.5996	2.24	1	9.222e-05	2.487e-05	30818124	80.88
[R].IIPGFMcQGGDFTR.[H]	2	0.526	0	1	799.876	1598.75	1598.75	0.05	4e-05	81.6546	1.92	1	9.222e-05	5.914e-05	6340757	81.44
[K].GVVPLAGTNGETTTQGLDGLSER.[C]	3	0.1574	0	1	758.052	2272.14	2272.14	-0.23	-0.00017	79.8162	1.97	1	9.222e-05	2.212e-05	5055503	79.89
[K].GVVPLAGTNGETTTQGLDGLSER.[C]	2	0.5	0	1	1136.57	2272.14	2272.14	-0.17	-0.00019	79.818	1.98	1	9.222e-05	6.636e-06	2.4994e+06	79.89
[K].LcYVALDFEQEMATAASSSSLEK.[S]	3	0.4539	0	1	850.729	2550.17	2550.17	-0.18	-0.00016	90.9733	5.42	2	9.222e-05	2.951e-06	14833359	90.82
[R].VPTPNVSVVDLTcR.[L]	2	0.4762	0	1	778.909	1556.81	1556.81	0.26	0.0002	79.8348	1.68	1	9.222e-05	4.797e-05	25163756	79.41
[-].mDDDIAALVVDNGSGmcK.[A]	2	0.6586	0	1	919.401	1837.79	1837.79	0.12	0.00011	91.1745	3.31	1	9.222e-05	2.65e-06	36990372	90.53
[K].ELASQPDVDGFLVGGASLKPEFVDIINAK.[Q]	3	0.381	0	1	1010.53	3029.58	3029.58	0.42	0.00042	95.9263	3.15	1	9.222e-05	3.723e-05	1.69713e+06	95.89
[K].MINLSVPDTIDER.[TA]	2	0.4545	0	1	751.879	1502.75	1502.75	-0.28	-0.00021	81.4348	2.2	2	9.222e-05	2.124e-05	5.5129e+06	81.28
[K].ESEITDEDIDGILER.[G]	2	0.5077	0	1	867.407	1733.81	1733.81	-0.5	-0.00044	82.7577	1.95	1	9.222e-05	3.623e-05	231477	82.77
[R].TTGIVmDSGDGVTHTVPIYEGYALPHAILR.[L]	4	0.3599	0	1	800.658	3199.61	3199.61	0.4	0.00032	82.6232	3.64	3	9.222e-05	8.764e-07	10228738	82.72
[K].LcYVALDFEQEMATAASSSSLEK.[S]	3	0.5175	0	1	850.729	2550.17	2550.17	-0.8	-0.00068	92.1299	4.85	2	9.222e-05	4.927e-05	2.33251e+06	92
[R].SSFFVNGLTLGGQK.[C]	2	0.5644	0	1	727.885	1454.76	1454.76	-0.23	-0.00017	83.3417	2.02	1	9.222e-05	6.655e-05	15594459	82.93
[KR].VTIAQGGVLPNIQAVLLPK.[K]	2	0.4289	0	1	966.088	1931.17	1931.17	-0.1	-0.0001	92.0324	4.22	2	9.222e-05	3.103e-06	37683700	92.16
[K].DAGTIAGLNVLR.[I]	2	0.5695	0	1	600.34	1199.67	1199.67	-0.75	-0.00045	82.6602	2.95	1	9.222e-05	4.944e-05	25865242	82.52
[K].AmGIMNSFVNDIFER.[I]	2	0.2308	0	1	880.411	1759.81	1759.81	0.03	3e-05	91.9608	3.38	1	9.222e-05	1.624e-05	3.34996e+06	92.17
[K].GADFLVTEVENGGSLGSK.[K]	2	0.3795	0	1	890.442	1779.88	1779.88	0.16	0.00014	82.6788	3.03	1	9.222e-05	2.558e-06	6106710	82.49
[K].LcYVALDFEQEMATAASSSSLEK.[S]	2	0.6184	0	1	1275.59	2550.17	2550.17	-1.42	-0.00181	91.9066	3.59	2	9.222e-05	1.193e-06	1.21223e+06	92.14
[R].TTGIVmDSGDGVTHTVPIYEGYALPHAILR.[L]	4	0.5452	0	1	800.657	3199.61	3199.61	-0.56	-0.00045	91.9057	3.76	3	9.222e-05	5.393e-06	876741	91.8
[-].mVNPTVFFDITADDEPLGR.[V]	2	0.6162	0	1	1003.5	2005.99	2005.99	-0.25	-0.00025	91.9048	3.7	1	9.222e-05	2.072e-05	2.06734e+06	91.94
[K].LcYVALDFEQEMATAASSSSLEK.[S]	3	0.5497	0	1	850.73	2550.17	2550.17	0.32	0.00027	91.8674	5.13	2	9.222e-05	7.717e-06	2.33251e+06	92
[K].HTGPGILSMANAGPNTNGSQFFIcTAK.[T]	3	0.3498	0	1	931.114	2791.33	2791.33	-0.35	-0.00033	82.716	2.83	1	9.222e-05	4.897e-06	1.42739e+06	82.71
[K].AmGIMNSFVNDIFER.[I]	2	0.1614	0	1	880.411	1759.81	1759.81	0.07	6e-05	91.6987	3.16	1	9.222e-05	6.068e-06	3090997	91.67
[K].LGEYGFQNAILVR.[Y]	2	0.5248	0	1	740.401	1479.8	1479.8	-0.04	-3e-05	82.7346	2.82	1	9.222e-05	4.021e-05	2.11196e+06	82.8
[K].LcYVALDFEQEMATAASSSSLEK.[S]	2	0.6717	0	1	1275.59	2550.17	2550.17	-1.06	-0.00135	91.6431	3.32	2	9.222e-05	4.095e-07	1.21223e+06	92.14
[K].APVPTGEVYFADSFDR.[G]	2	0.5508	0	1	885.92	1770.83	1770.83	-0.35	-0.00031	82.7539	2.36	1	9.222e-05	4.439e-05	1126205	82.81
[R].TTGIVmDSGDGVTHTVPIYEGYALPHAILR.[L]	4	0.5345	0	1	800.658	3199.61	3199.61	-0.28	-0.00023	91.6422	3.48	3	9.222e-05	4.191e-05	876741	91.8
[K].LcYVALDFEQEMATAASSSSLEK.[S]	3	0.5031	0	1	850.73	2550.17	2550.17	0.15	0.00013	91.6046	4.87	2	9.222e-05	8.519e-06	2.28452e+06	91.69
[-].mAGTVVLDDVELR.[E]	2	0.5602	0	1	664.857	1328.71	1328.71	0.25	0.00017	91.5668	2.41	1	9.222e-05	5.777e-05	578070	91.58
[-].mDDDIAALVVDNGSGmcK.[A]	2	0.6584	0	1	919.401	1837.79	1837.79	0.07	6e-05	91.4721	3.63	1	9.222e-05	5.059e-06	43720532	90.26
[K].AmGIMNSFVNDIFER.[I]	2	0.0959	0	1	880.411	1759.81	1759.81	0.18	0.00016	91.4342	3.44	1	9.222e-05	1.353e-05	3.74523e+06	90.91
[R].EMEENFALEAANYQDTIGR.[L]	3	0.3785	0	1	734.332	2200.98	2200.98	-0.53	-0.00039	83.4177	3.25	1	9.222e-05	5.735e-05	1.75842e+06	83.47
[-].mAVNVYSTSVTSDNLSR.[H]	2	0.4013	0	1	877.932	1754.86	1754.86	0.98	0.00086	82.7901	1.57	1	9.222e-05	5.382e-05	625011	82.84
[K].LcYVALDFEQEMATAASSSSLEK.[S]	2	0.6616	0	1	1275.59	2550.17	2550.17	-1.57	-0.002	91.3782	3.31	2	9.222e-05	1.636e-06	1.06106e+06	91.06
[R].TTGIVmDSGDGVTHTVPIYEGYALPHAILR.[L]	4	0.4233	0	1	800.658	3199.61	3199.61	-0.09	-7e-05	91.3773	3.26	3	9.222e-05	2.666e-05	876741	91.8
[-].mVNPTVFFDITADDEPLGR.[V]	2	0.6399	0	1	1003.5	2005.98	2005.99	-0.83	-0.00084	92.1668	3.36	1	9.222e-05	4.342e-05	2.06734e+06	91.94
[K].LcYVALDFEQEMATAASSSSLEK.[S]	3	0.5213	0	1	850.729	2550.17	2550.17	-0.89	-0.00076	91.3395	4.93	2	9.222e-05	1.72e-05	2.96989e+06	91.1
[R].TTGIVmDSGDGVTHTVPIYEGYALPHAILR.[L]	4	0.5497	0	1	800.658	3199.61	3199.61	0.08	6e-05	92.1677	3.82	3	9.222e-05	6.395e-05	1.23699e+06	92.61
[RK].SYELPDGQVITIGNER.[F]	2	0.4502	0	1	895.95	1790.89	1790.89	0.41	0.00037	83.3231	2.91	5	9.222e-05	1.732e-05	106194552	81.91
[KR].VTIAQGGVLPNIQAVLLPK.[K]	2	0.4152	0	1	966.088	1931.17	1931.17	0.01	0	92.7933	3.95	2	9.222e-05	1.672e-05	18730612	92.81
[K].AmGIMNSFVNDIFER.[I]	2	0.2006	0	1	880.411	1759.81	1759.81	-0.06	-5e-05	92.7259	3.34	1	9.222e-05	9.351e-06	2971541	92.92
[R].ISLPLPTFSSLNLR.[E]	2	0.6912	0	1	779.453	1557.9	1557.9	-0.18	-0.00014	92.7251	2.85	1	9.222e-05	3.704e-05	5335538	92.45
[K].mSVQPTVSLGGFEITPPVVLR.[L]	2	0.6688	0	1	1122.11	2243.21	2243.21	-0.42	-0.00047	92.6732	3.11	1	9.222e-05	2.528e-05	826080	92.62
[K].LcYVALDFEQEMATAASSSSLEK.[S]	2	0.6743	0	1	1275.59	2550.18	2550.17	0.65	0.00083	92.6724	3.07	2	9.222e-05	8.529e-06	1.21223e+06	92.14
[-].mVNPTVFFDITADDEPLGR.[V]	2	0.5704	0	1	1003.5	2005.99	2005.99	0.23	0.00023	92.6715	2.7	1	9.222e-05	4.644e-05	2.06734e+06	91.94
[R].TTGIVmDSGDGVTHTVPIYEGYALPHAILR.[L]	4	0.513	0	1	800.658	3199.61	3199.61	-0.12	-0.0001	92.6707	3.84	3	9.222e-05	2.453e-05	2.08719e+06	92.93
[K].LFIGGLNVQTSESGLR.[G]	2	0.3918	0	1	845.96	1690.91	1690.91	0.12	0.00011	83.2723	1.71	1	9.222e-05	5.94e-05	619385	83.23
[K].LcYVALDFEQEMATAASSSSLEK.[S]	3	0.4751	0	1	850.729	2550.17	2550.17	-0.27	-0.00023	92.6344	4.02	2	9.222e-05	2.896e-06	2.33251e+06	92
[K].mSVQPTVSLGGFEITPPVVLR.[L]	3	0.6	0	1	748.408	2243.21	2243.21	-0.32	-0.00024	92.5446	2.6	1	9.222e-05	4.71e-05	1.51631e+06	92.58
[KR].VTIAQGGVLPNIQAVLLPK.[K]	2	0.4368	0	1	966.088	1931.17	1931.17	-0.26	-0.00025	92.5438	4.35	2	9.222e-05	5.935e-07	37683700	92.16
[K].MFVLDEADEMLSR.[G]	2	0.548	0	1	778.36	1555.71	1555.71	0.2	0.00016	88.6971	1.77	1	9.222e-05	6.064e-05	419686	88.75
[K].AmGIMNSFVNDIFER.[I]	2	0.1012	0	1	880.411	1759.81	1759.81	-0.07	-6e-05	92.4757	3.26	1	9.222e-05	6.919e-06	3.34996e+06	92.17
[R].ISLPLPTFSSLNLR.[E]	2	0.622	0	1	779.453	1557.9	1557.9	-0.19	-0.00015	92.4749	3.36	1	9.222e-05	8.765e-06	5335538	92.45
[R].AVFVDLEPTVIDEVR.[T]	2	0.3612	0	1	851.457	1701.91	1701.91	0.26	0.00022	88.6929	2.27	1	9.222e-05	2.721e-05	13144143	88.54
[K].LcYVALDFEQEMATAASSSSLEK.[S]	2	0.4962	0	1	1275.59	2550.17	2550.17	-0.32	-0.00041	92.4217	2.6	2	9.222e-05	4.377e-05	1.21223e+06	92.14
[-].mVNPTVFFDITADDEPLGR.[V]	2	0.6433	0	1	1003.5	2005.99	2005.99	-0.51	-0.00051	92.4208	3.28	1	9.222e-05	2.151e-05	2.06734e+06	91.94
[R].TTGIVmDSGDGVTHTVPIYEGYALPHAILR.[L]	4	0.456	0	1	800.658	3199.61	3199.61	-0.29	-0.00023	92.42	3.18	3	9.222e-05	6.656e-05	2.08719e+06	92.93
[R].VETGVLKPGmVVTFAPVNVTTEVK.[S]	3	0.2698	0	1	844.465	2531.38	2531.38	0.09	8e-05	82.5488	2.78	1	9.222e-05	5.886e-05	17157510	82.02
[R].AIVAIENPADVSVISSR.[N]	2	0.59	0	1	870.978	1740.95	1740.95	0.1	9e-05	82.5497	3.39	1	9.222e-05	1.176e-06	4.72136e+06	82.38
[K].LcYVALDFEQEMATAASSSSLEK.[S]	3	0.4732	0	1	850.729	2550.17	2550.17	-0.42	-0.00036	92.3835	4.1	2	9.222e-05	1.807e-05	2.33251e+06	92
[KR].VTIAQGGVLPNIQAVLLPK.[K]	2	0.4458	0	1	966.088	1931.17	1931.17	-0.46	-0.00044	92.2935	3.97	2	9.222e-05	2.749e-06	37683700	92.16
[RK].SYELPDGQVITIGNER.[F]	2	0.5768	0	1	895.95	1790.89	1790.89	0.06	5e-05	82.586	3.45	5	9.222e-05	4.529e-06	86039832	81.89
[-].mDDDIAALVVDNGSGmcK.[A]	2	0.5822	0	1	919.401	1837.79	1837.79	-0.12	-0.00011	92.2592	3.04	1	9.222e-05	2.751e-05	804238	92.21
[K].AmGIMNSFVNDIFER.[I]	2	0.2393	0	1	880.41	1759.81	1759.81	-1.06	-0.00093	92.2224	3.26	1	9.222e-05	9.087e-06	3.34996e+06	92.17
[K].LcYVALDFEQEMATAASSSSLEK.[S]	2	0.6387	0	1	1275.59	2550.17	2550.17	-0.91	-0.00116	92.1685	3.46	2	9.222e-05	1.815e-05	1.21223e+06	92.14
[R].SLLVIPNTLAVNAAQDSTDLVAK.[L]	3	0.4242	0	1	785.104	2353.3	2353.3	0.22	0.00017	91.3022	1.65	1	9.222e-05	3.446e-05	1.25643e+06	90.96
[R].TTGIVmDSGDGVTHTVPIYEGYALPHAILR.[L]	3	0.3761	0	1	1067.21	3199.61	3199.61	-0.81	-0.00086	82.8272	3.43	3	9.222e-05	5.189e-06	528173	82.76
[-].mDDDIAALVVDNGSGmcK.[A]	2	0.6957	0	1	919.401	1837.79	1837.79	0.04	3e-05	91.2059	3.22	1	9.222e-05	4.545e-06	43720532	90.26
[K].DAGTIAGLNVLR.[I]	2	0.4749	0	1	600.341	1199.67	1199.67	-0.37	-0.00022	83.18	2.59	1	9.222e-05	6.951e-05	25865242	82.52
[-].mDDDIAALVVDNGSGmcK.[A]	2	0.679	0	1	919.401	1837.8	1837.79	0.47	0.00043	90.4014	4.05	1	9.222e-05	2.835e-06	43720532	90.26
[K].GLGTDEDSLIEIIcSR.[T]	2	0.4096	0	1	889.436	1777.87	1777.86	1.01	0.00089	90.3648	1.88	1	9.222e-05	4.439e-05	404540	90.25
[K].AmGIMNSFVNDIFER.[I]	2	0.0529	0	1	880.411	1759.81	1759.81	0.33	0.00029	90.3639	2.27	1	9.222e-05	1.709e-05	3.74523e+06	90.91
[R].EVQGNESDLFMSYFPR.[G]	2	0.2848	0	1	959.935	1918.86	1918.86	-0.75	-0.00072	88.3776	1.65	1	9.222e-05	3.861e-05	972211	88.45
[R].TGEAIVDAALSALR.[Q]	2	0.3836	0	1	693.882	1386.76	1386.76	-0.9	-0.00063	90.3245	2.32	1	9.222e-05	2.191e-05	768096	90.23
[R].TTGIVmDSGDGVTHTVPIYEGYALPHAILR.[L]	4	0.5831	0	1	800.658	3199.61	3199.61	0.01	1e-05	90.3071	3.55	3	9.222e-05	2.458e-05	553212	90.26
[R].AAVEEGIVLGGGcALLR.[C]	2	0.4969	0	1	842.956	1684.9	1684.91	-0.34	-0.00028	83.5655	3.2	1	9.222e-05	3.927e-06	2.75616e+06	83.62
[-].mDDDIAALVVDNGSGmcK.[A]	2	0.6911	0	1	919.401	1837.79	1837.79	0.24	0.00022	90.1347	3.27	1	9.222e-05	2.268e-06	43720532	90.26
[K].DAVLNAWAEDVDLR.[V]	2	0.5058	0	1	793.896	1586.78	1586.78	2.06	0.00164	88.3589	2.59	1	9.222e-05	4.557e-05	3.2979e+06	88.44
[RK].SYELPDGQVITIGNER.[F]	2	0.4696	0	1	895.95	1790.89	1790.89	0.11	0.0001	83.5832	2.47	5	9.222e-05	3.465e-05	106194552	81.91
[K].NYDIGAALDTIQYSK.[H]	2	0.6254	0	1	836.415	1671.82	1671.82	0.08	6e-05	83.2915	2.83	1	9.222e-05	7.888e-06	1.55373e+06	83.3
[R].TGEAIVDAALSALR.[Q]	2	0.5082	0	1	693.883	1386.76	1386.76	-0.05	-3e-05	90.0566	2.44	1	9.222e-05	3.064e-05	768096	90.23
[K].TFVSITPAEVGVLVGK.[D]	2	0.4335	0	1	808.967	1616.93	1616.93	0.68	0.00055	90.0558	1.73	1	9.222e-05	5.147e-05	7090367	88.8
[KR].QLLQANPILEAFGNAK.[T]	2	0.5619	0	1	863.979	1726.95	1726.95	1.07	0.00093	90.039	1.94	2	9.222e-05	4.979e-05	1.07396e+06	89.31
[R].TTGIVmDSGDGVTHTVPIYEGYALPHAILR.[L]	4	0.4102	0	1	800.658	3199.61	3199.61	0.6	0.00048	90.0373	2.95	3	9.222e-05	3.912e-05	553212	90.26
[R].AEGSDVANAVLDGADcIMLSGETAK.[G]	3	0.4126	0	1	832.053	2494.14	2494.14	0.45	0.00037	90.0364	3.66	1	9.222e-05	1.895e-05	1.87947e+06	89.82
[K].DLYANTVLSGGTTMYPGIADR.[M]	2	0.515	0	1	1108.04	2215.07	2215.07	-0.37	-0.00041	88.2451	2.33	2	9.222e-05	1.024e-05	8.23176e+06	88.06
[K].TIGVSNFNPLQIER.[I]	2	0.4591	0	1	794.429	1587.85	1587.85	1.06	0.00084	83.6761	2.2	1	9.222e-05	1.249e-05	2.01141e+06	83.69
[K].SFYPEEVSSMVLTK.[M]	2	0.0993	0	1	808.897	1616.79	1616.79	-0.32	-0.00026	83.6945	1.51	1	9.222e-05	6.353e-05	4.69518e+06	83.56
[R].VETGVLKPGMVVTFAPVNVTTEVK.[S]	3	0.4947	0	1	839.133	2515.38	2515.38	-0.19	-0.00016	89.805	2.85	1	9.222e-05	6.335e-05	1.22563e+06	88.74
[R].SSFFVNGLTLGGQK.[C]	2	0.6146	0	1	727.886	1454.76	1454.76	0.76	0.00055	83.3846	1.92	1	9.222e-05	5.569e-05	11078571	82.99
[R].TGEAIVDAALSALR.[Q]	2	0.4527	0	1	693.883	1386.76	1386.76	0.02	1e-05	89.7892	2.01	1	9.222e-05	3.712e-05	768096	90.23
[R].TTGIVmDSGDGVTHTVPIYEGYALPHAILR.[L]	4	0.3853	0	1	800.658	3199.61	3199.61	0.07	5e-05	83.4033	3.53	3	9.222e-05	3.054e-06	4106616	83.41
[R].TVPPAVTGVTFLSGGQSEEEASINLNAINK.[C]	3	0.3965	0	1	1015.19	3043.56	3043.56	1.2	0.00121	89.7866	2.85	1	9.222e-05	3.33e-05	1.09475e+06	88.77
[R].TTGIVmDSGDGVTHTVPIYEGYALPHAILR.[L]	4	0.5826	0	1	800.658	3199.61	3199.61	0.27	0.00022	90.5744	3.33	3	9.222e-05	1.628e-05	553212	90.26
[K].VDFPQDQLATLTGR.[I]	2	0.516	0	1	780.905	1560.8	1560.8	0.39	0.0003	83.1437	2.19	1	9.222e-05	2.974e-05	1.46502e+06	83.03
[R].TTGIVmDSGDGVTHTVPIYEGYALPHAILR.[L]	4	0.432	0	1	800.658	3199.61	3199.61	-0.08	-6e-05	83.1429	4.19	3	9.222e-05	1.911e-05	10228738	82.72
[R].SSFFVNGLTLGGQK.[C]	2	0.6429	0	1	727.886	1454.76	1454.76	0.1	7e-05	83.1243	2.52	1	9.222e-05	4.73e-05	11078571	82.99
[K].AmGIMNSFVNDIFER.[I]	2	0.2388	0	1	880.411	1759.81	1759.81	-0.2	-0.00018	91.1679	3.35	1	9.222e-05	2.898e-06	3.74523e+06	90.91
[RK].SYELPDGQVITIGNER.[F]	2	0.5368	0	1	895.95	1790.89	1790.89	0.52	0.00047	82.8458	2.72	5	9.222e-05	2.563e-05	86039832	81.89
[R].TTGIVmDSGDGVTHTVPIYEGYALPHAILR.[L]	4	0.4021	0	1	800.658	3199.61	3199.61	0.49	0.00039	91.1116	2.81	3	9.222e-05	1.509e-05	876741	91.8
[R].TTGIVmDSGDGVTHTVPIYEGYALPHAILR.[L]	4	0.4747	0	1	800.658	3199.61	3199.61	0.08	7e-05	82.8829	3.96	3	9.222e-05	2.384e-05	10228738	82.72
[K].IGEHTPSALAIMENANVLAR.[Y]	3	0.5907	0	1	703.037	2107.1	2107.1	0.07	5e-05	83.4532	4.52	1	9.222e-05	4.234e-06	4.62304e+06	83.34
[K].LcYVALDFEQEMATAASSSSLEK.[S]	2	0.6358	0	1	1275.59	2550.17	2550.17	-1.61	-0.00205	91.1107	3.02	2	9.222e-05	1.74e-05	1.06106e+06	91.06
[K].LcYVALDFEQEMATAASSSSLEK.[S]	3	0.5468	0	1	850.73	2550.17	2550.17	0.3	0.00025	91.0725	5.23	2	9.222e-05	1.813e-05	2.96989e+06	91.1
[R].SLLVIPNTLAVNAAQDSTDLVAK.[L]	3	0.5487	0	1	785.104	2353.3	2353.3	0.18	0.00014	91.0342	2.26	1	9.222e-05	2.598e-05	1.25643e+06	90.96
[K].DLYANTVLSGGTTMYPGIADR.[M]	2	0.5775	0	1	1108.04	2215.07	2215.07	-0.03	-3e-05	88.5078	3.29	2	9.222e-05	5.871e-06	8.23176e+06	88.06
[-].mDDDIAALVVDNGSGmcK.[A]	2	0.6923	0	1	919.401	1837.79	1837.79	-0.13	-0.00012	90.9387	3.9	1	9.222e-05	1.385e-06	43720532	90.26
[K].AmGIMNSFVNDIFER.[I]	2	0.2105	0	1	880.411	1759.81	1759.81	0.32	0.00028	90.9005	3.61	1	9.222e-05	3.948e-06	3.74523e+06	90.91
[K].GADFLVTEVENGGSLGSK.[K]	2	0.2392	0	1	890.442	1779.88	1779.88	0.01	1e-05	82.9395	2.09	1	9.222e-05	1.992e-05	6106710	82.49
[K].GADFLVTEVENGGSLGSK.[K]	2	0.4259	0	1	890.442	1779.88	1779.88	0.38	0.00034	82.4207	3.17	1	9.222e-05	1.252e-05	6106710	82.49
[K].SGDAAIVDMVPGKPmcVESFSDYPPLGR.[F]	3	0.1667	0	1	1004.47	3011.4	3011.39	0.5	0.0005	83.4541	2.76	1	9.222e-05	2.303e-05	3.35985e+06	83.35
[R].LISLTDENALAGNEELTVK.[I]	2	0.476	0	1	1015.54	2030.07	2030.07	0.13	0.00014	83.455	2.92	1	9.222e-05	3.08e-06	1.26368e+06	83.5
[R].TTGIVmDSGDGVTHTVPIYEGYALPHAILR.[L]	4	0.4256	0	1	800.658	3199.61	3199.61	-0.23	-0.00018	90.8439	2.42	3	9.222e-05	5.661e-06	553212	90.26
[K].LcYVALDFEQEMATAASSSSLEK.[S]	2	0.5429	0	1	1275.59	2550.17	2550.17	-1.74	-0.00221	90.843	3.15	2	9.222e-05	1.469e-05	1.06106e+06	91.06
[-].mADDLDFETGDAGASATFPmQcSALR.[K]	3	0.4733	0	1	902.054	2704.15	2704.15	-0.57	-0.00052	90.8308	2.81	1	9.222e-05	6.948e-05	1.85922e+06	90.9
[K].LcYVALDFEQEMATAASSSSLEK.[S]	3	0.4626	0	1	850.73	2550.18	2550.17	0.84	0.00071	90.8045	4.28	2	9.222e-05	2.177e-05	2.96989e+06	91.1
[R].LSVGLEDEQDLLEDLDR.[A]	2	0.5564	0	1	979.981	1958.95	1958.96	-0.68	-0.00066	90.7279	2.57	1	9.222e-05	3.899e-05	332779	90.72
[R].TTGIVmDSGDGVTHTVPIYEGYALPHAILR.[L]	4	0.2816	0	1	800.658	3199.61	3199.61	0.21	0.00017	90.6956	2.06	3	9.222e-05	3.533e-05	553212	90.26
[R].TTGIVmDSGDGVTHTVPIYEGYALPHAILR.[L]	4	0.4181	0	1	800.658	3199.61	3199.61	0.08	6e-05	83.0508	3.42	3	9.222e-05	1.315e-06	10228738	82.72
[-].mDDDIAALVVDNGSGmcK.[A]	2	0.6887	0	1	919.401	1837.8	1837.79	0.77	0.0007	90.6703	4.24	1	9.222e-05	2.079e-06	43720532	90.26
[R].SLDLDSIIAEVK.[A]	2	0.5577	0	1	651.861	1302.72	1302.72	-0.03	-2e-05	90.6328	2.6	1	9.222e-05	5.55e-05	1.37657e+06	90.46
[K].AmGIMNSFVNDIFER.[I]	2	0.2056	0	1	880.411	1759.81	1759.81	0.08	7e-05	90.632	3.94	1	9.222e-05	4.137e-06	3.74523e+06	90.91
[RK].SYELPDGQVITIGNER.[F]	2	0.524	0	1	895.95	1790.89	1790.89	0.1	9e-05	83.1056	2.92	5	9.222e-05	4.195e-05	86039832	81.89
[R].TGEAIVDAALSALR.[Q]	2	0.5819	0	1	693.883	1386.76	1386.76	0.48	0.00033	90.8623	2.32	1	9.222e-05	3.209e-05	546918	90.71
[R].AITGASLADIMAK.[R]	2	0.5764	0	1	631.344	1261.68	1261.68	-0.54	-0.00034	80.5833	2.88	1	9.222e-05	5.229e-05	3009465	80.64
[-].mDDDIAALVVDNGSGMcK.[A]	2	0.7188	0	1	911.403	1821.8	1821.8	0.07	7e-05	92.8284	3.52	1	9.222e-05	8.234e-07	24211164	92.94
[K].LcYVALDFEQEMATAASSSSLEK.[S]	3	0.3958	0	1	850.729	2550.17	2550.17	-0.12	-0.0001	92.88	3.79	2	9.222e-05	3.427e-05	2.33251e+06	92
[K].AmGIMNSFVNDIFER.[I]	2	0.2078	0	1	880.411	1759.82	1759.81	0.46	0.00041	94.6304	2.31	1	9.222e-05	4.635e-05	2.44332e+06	93.4
[-].mADDLDFETGDAGASATFPMQcSALR.[K]	3	0.5217	0	1	896.724	2688.16	2688.16	0.48	0.00043	94.6289	3.45	1	9.222e-05	2.954e-05	1.28981e+06	94.59
[K].GVNLPGAAVDLPAVSEK.[D]	2	0.5025	0	1	818.949	1636.89	1636.89	-0.32	-0.00026	81.7506	2.03	1	9.222e-05	6.692e-05	1.14304e+06	81.8
[K].GLGTDEDSILNLLTSR.[S]	2	0.524	0	1	852.444	1703.88	1703.88	-0.29	-0.00025	94.5964	2.5	1	9.222e-05	2.244e-05	1.40671e+06	94.55
[R].TTGIVMDSGDGVTHTVPIYEGYALPHAILR.[L]	4	0.5333	0	1	796.66	3183.62	3183.61	1.11	0.00088	94.5956	3.45	3	9.222e-05	5.028e-05	2.21148e+06	94.18
[K].DcVGPEVENAcANPAAGTVILLENLR.[F]	3	1	0	1	928.122	2782.35	2782.35	0.34	0.00031	94.5822	4.18	1	9.222e-05	9.081e-06	3.73125e+06	94.51
[-].mADDLDFETGDAGASATFPMQcSALR.[K]	3	0.5086	0	1	896.723	2688.16	2688.16	0.02	2e-05	94.5491	3.5	1	9.222e-05	1.74e-05	1.28981e+06	94.59
[-].mEEEIAALVIDNGSGmcK.[A]	2	0.624	0	1	947.432	1893.86	1893.86	0.18	0.00017	94.5325	2.58	1	9.222e-05	2.026e-05	18322026	93.95
[-].mDDDIAALVVDNGSGMcK.[A]	2	0.7055	0	1	911.403	1821.8	1821.8	-0.48	-0.00044	94.5165	2.75	1	9.222e-05	9.329e-06	24211164	92.94
[R].LLQDSVDFSLADAINTEFK.[N]	2	0.5822	0	1	1063.54	2126.07	2126.07	0.92	0.00098	94.4328	2.25	1	9.222e-05	4.484e-05	786352	94.52
[RK].SYELPDGQVITIGNER.[F]	2	0.5433	0	1	895.95	1790.89	1790.89	0.57	0.00051	83.0629	2.54	5	9.222e-05	2.59e-05	106194552	81.91
[R].TTGIVmDSGDGVTHTVPIYEGYALPHAILR.[L]	4	0.1971	0	1	800.658	3199.61	3199.61	0.34	0.00028	83.0679	2.74	3	9.222e-05	2.071e-05	28279498	82.31
[RK].SYELPDGQVITIGNER.[F]	2	0.5651	0	1	895.949	1790.89	1790.89	-0.55	-0.00049	81.8065	2.92	5	9.222e-05	7.086e-06	86039832	81.89
[K].MSVQPTVSLGGFEITPPVVLR.[L]	2	0.6864	0	1	1114.11	2227.21	2227.22	-0.75	-0.00083	94.4161	2.87	1	9.222e-05	5.672e-05	576478	94.5
[K].AmGIMNSFVNDIFER.[I]	2	0.1073	0	1	880.411	1759.81	1759.81	0.3	0.00026	94.4	2.61	1	9.222e-05	8.485e-06	2.44332e+06	93.4
[-].mDDDIAALVVDnGSGMcK.[A]	2	0.7128	0	1	911.896	1822.78	1822.78	0.48	0.00044	94.3825	3.83	1	9.222e-05	1.707e-06	2.77943e+06	94.21
[K].GLGTDEDSILNLLTSR.[S]	2	0.6007	0	1	852.444	1703.88	1703.88	-0.32	-0.00027	94.3665	2.98	1	9.222e-05	2.21e-06	1.40671e+06	94.55
[R].TTGIVMDSGDGVTHTVPIYEGYALPHAILR.[L]	4	0.4594	0	1	796.659	3183.62	3183.61	0.23	0.00018	94.3657	3.2	3	9.222e-05	4.702e-05	2.21148e+06	94.18
[-].mEEEIAALVIDNGSGmcK.[A]	2	1	0	1	947.432	1893.86	1893.86	-0.1	-9e-05	94.2986	2.78	1	9.222e-05	1.629e-06	18322026	93.95
[-].mDDDIAALVVDNGSGMcK.[A]	2	0.6918	0	1	911.403	1821.8	1821.8	0.16	0.00015	94.2819	3.31	1	9.222e-05	1.714e-06	24211164	92.94
[K].MSVQPTVSLGGFEITPPVVLR.[L]	2	0.5324	0	1	1114.11	2227.22	2227.22	-0.16	-0.00018	94.1828	2.16	1	9.222e-05	6.034e-05	756636	93.89
[K].AmGIMNSFVNDIFER.[I]	2	0.1259	0	1	880.411	1759.81	1759.81	-0.08	-7e-05	94.1659	2.94	1	9.222e-05	1.767e-05	2.44332e+06	93.4
[-].mAAVPELLEQQEEDRSK.[L]	2	0.6055	0	1	942.47	1883.93	1883.93	-1.23	-0.00116	81.9363	2.18	1	9.222e-05	6.461e-05	1.02032e+06	81.97
[K].GLGTDEDSILNLLTSR.[S]	2	0.5674	0	1	852.445	1703.88	1703.88	0.65	0.00055	94.1329	2.82	1	9.222e-05	3.493e-05	1.30675e+06	93.92
[R].AVFVDLEPTVIDEVR.[T]	2	0.322	0	1	851.456	1701.9	1701.91	-0.67	-0.00057	88.9557	2.05	1	9.222e-05	3.83e-05	13144143	88.54
[R].LLQDSVDFSLADAINTEFK.[N]	2	0.575	0	1	1063.54	2126.07	2126.07	-0.04	-4e-05	94.6619	2	1	9.222e-05	4.335e-05	786352	94.52
[R].TTGIVMDSGDGVTHTVPIYEGYALPHAILR.[L]	4	0.4601	0	1	796.66	3183.62	3183.61	0.88	0.0007	94.1314	3.13	3	9.222e-05	4.709e-05	2.21148e+06	94.18
[K].DAGTIAGLNVLR.[I]	2	0.5184	0	1	600.341	1199.67	1199.67	0.11	7e-05	83.0444	2.72	1	9.222e-05	6.921e-05	28805728	82.62
[-].mEEEIAALVIDNGSGmcK.[A]	2	1	0	1	947.432	1893.86	1893.86	-0.18	-0.00017	94.7597	2.31	1	9.222e-05	3.844e-05	18322026	93.95
[K].NIILEEGKEILVGDVGQTVDDPYTTFVK.[M]	3	0.4912	0	1	1031.54	3092.6	3092.6	-0.76	-0.00079	95.8955	2.85	1	9.222e-05	2.594e-05	1.62954e+06	95.72
[RK].SYELPDGQVITIGNER.[F]	2	0.454	0	1	895.949	1790.89	1790.89	-0.22	-0.0002	82.8032	3.15	5	9.222e-05	9.241e-06	106194552	81.91
[K].ILATPPQEDAPSVDIANIR.[M]	2	0.6488	0	1	1010.54	2020.07	2020.07	-0.84	-0.00085	81.4727	2.99	1	9.222e-05	5.191e-05	1.60837e+06	81.52
[R].cPEALFQPSFLGMEScGIHETTFNSIMK.[C]	3	0.1563	0	1	1077.82	3231.45	3231.46	-3.73	-0.00401	95.7413	2.24	2	9.222e-05	6.11e-05	869682	95.7
[K].ELASQPDVDGFLVGGASLKPEFVDIINAK.[Q]	3	0.3458	0	1	1010.53	3029.58	3029.58	-0.87	-0.00088	95.7096	3.47	1	9.222e-05	5.788e-05	1.69713e+06	95.89
[K].ILATPPQEDAPSVDIANIR.[M]	3	0.5232	0	1	674.029	2020.07	2020.07	0.12	8e-05	81.4903	3.88	1	9.222e-05	3.125e-05	2.08845e+06	81.51
[K].GADFLVTEVENGGSLGSK.[K]	2	0.4141	0	1	890.441	1779.88	1779.88	-0.4	-0.00036	82.8286	2.56	1	9.222e-05	1.882e-05	8471607	82.49
[R].AVFVDLEPTVIDEVR.[T]	2	0.4028	0	1	851.457	1701.91	1701.91	0.05	4e-05	89.2144	2.11	1	9.222e-05	5.199e-05	13144143	88.54
[R].cPEALFQPSFLGMEScGIHETTFNSIMK.[C]	3	0.3906	0	1	1077.82	3231.45	3231.46	-2.55	-0.00275	95.5198	3.2	2	9.222e-05	1.256e-06	869682	95.7
[-].mQNDAGEFVDLYVPR.[K]	2	0.6459	0	1	898.42	1795.83	1795.83	-0.07	-6e-05	95.3812	3.7	1	9.222e-05	4.788e-05	764112	95.38
[-].mQNDAGEFVDLYVPR.[K]	2	0.7107	0	1	898.42	1795.83	1795.83	0.01	0	95.3601	3.94	1	9.222e-05	2.362e-06	764112	95.38
[R].AIVAIENPADVSVISSR.[N]	2	0.3333	0	1	870.979	1740.95	1740.95	0.62	0.00054	82.9161	1.26	1	9.222e-05	4.363e-05	5.34957e+06	82.45
[K].DcVGPEVENAcANPAAGTVILLENLR.[F]	3	0.6312	0	1	928.122	2782.35	2782.35	0.99	0.00092	95.2636	2.82	1	9.222e-05	5.881e-05	3.73125e+06	94.51
[-].mEEEIAALVIDNGSGmcK.[A]	2	1	0	1	947.432	1893.86	1893.86	-0.54	-0.00051	95.2161	2.35	1	9.222e-05	3.287e-05	18322026	93.95
[K].GADFLVTEVENGGSLGSK.[K]	2	0.459	0	1	890.442	1779.88	1779.88	0.76	0.00067	82.9329	2.44	1	9.222e-05	8.498e-06	8471607	82.49
[R].IIPGFMcQGGDFTR.[H]	2	0.5489	0	1	799.877	1598.75	1598.75	0.26	0.0002	81.602	1.84	1	9.222e-05	7.197e-05	4920464	81.45
[-].mDDDIAALVVDnGSGMcK.[A]	2	0.6425	0	1	911.898	1822.79	1822.78	3.36	0.00306	95.0889	2.21	1	9.222e-05	5.434e-05	2.77943e+06	94.21
[K].GLGTDEDSILNLLTSR.[S]	2	0.3872	0	1	852.444	1703.88	1703.88	-0.52	-0.00045	95.0537	2.97	1	9.222e-05	2.747e-06	1.40671e+06	94.55
[K].DcVGPEVENAcANPAAGTVILLENLR.[F]	3	0.5988	0	1	928.121	2782.35	2782.35	-0.67	-0.00063	95.0375	3.24	1	9.222e-05	2.312e-05	3.73125e+06	94.51
[K].ALAGcDFLTISPK.[L]	2	0.5455	0	1	696.863	1392.72	1392.72	-0.08	-6e-05	81.6391	1.87	1	9.222e-05	3.91e-05	3.31628e+06	81.52
[-].mAVNVYSTSVTSDNLSR.[H]	2	0.1986	0	1	877.931	1754.85	1754.86	-0.58	-0.00051	82.9945	1.41	1	9.222e-05	4.488e-05	626344	83.05
[K].TFVSITPAEVGVLVGK.[D]	2	0.5466	0	1	808.966	1616.92	1616.93	-1.2	-0.00097	89.1011	1.61	1	9.222e-05	5.816e-05	7.87589e+06	88.69
[R].VYALPEDLVEVNPK.[M]	2	0.5092	0	1	793.428	1585.85	1585.85	0.51	0.0004	83.0258	2.71	1	9.222e-05	2.595e-05	9064380	83.1
[K].GLGTDEDSILNLLTSR.[S]	2	0.5391	0	1	852.444	1703.88	1703.88	-0.41	-0.00035	94.8256	2.3	1	9.222e-05	7.576e-06	1.40671e+06	94.55
[K].DcVGPEVENAcANPAAGTVILLENLR.[F]	3	0.6854	0	1	928.121	2782.35	2782.35	-0.04	-3e-05	94.8091	4.1	1	9.222e-05	1.495e-05	3.73125e+06	94.51
[R].IAQLEEELEEEQGNTELINDR.[L]	2	0.3782	0	1	1236.59	2472.18	2472.17	0.83	0.00102	81.7184	1.56	1	9.222e-05	3.851e-05	975046	81.81
[-].mEEEIAALVIDNGSGmcK.[A]	2	1	0	1	947.433	1893.86	1893.86	0.52	0.00049	94.0651	3.15	1	9.222e-05	9.836e-06	18322026	93.95
[-].mDDDIAALVVDNGSGMcK.[A]	2	0.7343	0	1	911.404	1821.8	1821.8	0.67	0.00061	94.0311	3.5	1	9.222e-05	8.833e-07	24211164	92.94
[KR].VTIAQGGVLPNIQAVLLPK.[K]	2	0.4951	0	1	966.088	1931.17	1931.17	-0.19	-0.00019	93.9979	3.05	2	9.222e-05	5.819e-05	18730612	92.81
[K].LcYVALDFEqEMATAASSSSLEK.[S]	3	0.5663	0	1	851.064	2551.18	2551.16	7.34	0.00624	93.3724	4.15	2	9.222e-05	7.078e-05
[-].mDDDIAALVVDNGSGMcK.[A]	2	0.6768	0	1	911.403	1821.8	1821.8	0	0	93.322	3.62	1	9.222e-05	7.028e-07	24211164	92.94
[R].TVPPAVTGVTFLSGGQSEEEASINLNAINK.[C]	3	0.4	0	1	1015.19	3043.56	3043.56	-0.32	-0.00033	88.8434	4.05	1	9.222e-05	1.223e-05	3.5049e+06	88.78
[K].TFVSITPAEVGVLVGK.[D]	2	0.2925	0	1	808.966	1616.93	1616.93	-0.15	-0.00012	88.8425	2.12	1	9.222e-05	6.54e-05	7.87589e+06	88.69
[KR].VTIAQGGVLPNIQAVLLPK.[K]	2	0.3865	0	1	966.089	1931.17	1931.17	0.57	0.00055	93.2867	3.7	2	9.222e-05	5.509e-06	18730612	92.81
[K].AmGIMNSFVNDIFER.[I]	2	0.1548	0	1	880.411	1759.82	1759.81	0.49	0.00043	93.2171	3.1	1	9.222e-05	3.926e-06	2971541	92.92
[-].mVNPTVFFDITADDEPLGR.[V]	2	0.456	0	1	1003.5	2005.99	2005.99	-0.38	-0.00038	93.1689	1.82	1	9.222e-05	5.378e-05	2.06734e+06	91.94
[K].GLGTDEDSILNLLTSR.[S]	2	0.4553	0	1	852.444	1703.88	1703.88	-0.34	-0.00029	93.168	2.35	1	9.222e-05	2.442e-05	1.71678e+06	93.55
[R].TTGIVmDSGDGVTHTVPIYEGYALPHAILR.[L]	4	0.507	0	1	800.658	3199.61	3199.61	0.41	0.00033	93.1664	3.59	3	9.222e-05	8.294e-06	2.08719e+06	92.93
[K].LcYVALDFEQEMATAASSSSLEK.[S]	3	0.3726	0	1	850.73	2550.17	2550.17	0.09	8e-05	93.1309	3.65	2	9.222e-05	1.152e-05	2.33251e+06	92
[R].VETGVLKPGmVVTFAPVNVTTEVK.[S]	3	0.3808	0	1	844.465	2531.38	2531.38	0.11	0.0001	82.2886	4.07	1	9.222e-05	4.1e-06	17157510	82.02
[-].mDDDIAALVVDNGSGMcK.[A]	2	0.6995	0	1	911.403	1821.8	1821.8	-0.06	-5e-05	93.0773	4.06	1	9.222e-05	1.203e-06	24211164	92.94
[K].GFGFVDFNSEEDAK.[A]	2	0.4719	0	1	781.344	1561.68	1561.68	0.54	0.00042	82.292	1.78	1	9.222e-05	2.799e-05	2.05019e+06	82.37
[R].AIVAIENPADVSVISSR.[N]	2	0.6238	0	1	870.978	1740.95	1740.95	0.12	0.00011	82.2962	3.11	1	9.222e-05	4.163e-06	4.72136e+06	82.38
[RK].SYELPDGQVITIGNER.[F]	2	0.5629	0	1	895.95	1790.89	1790.89	0.01	1e-05	82.3259	3.18	5	9.222e-05	7.395e-06	86039832	81.89
[KR].VTIAQGGVLPNIQAVLLPK.[K]	2	0.376	0	1	966.088	1931.17	1931.17	-0.25	-0.00024	93.0433	3.91	2	9.222e-05	1.534e-05	18730612	92.81
[K].AmGIMNSFVNDIFER.[I]	2	0.1793	0	1	880.411	1759.81	1759.81	0.08	7e-05	92.9703	3.57	1	9.222e-05	2.747e-06	2971541	92.92
[R].TSIDAYDNFDNISLAQR.[L]	2	0.4643	0	1	971.961	1942.91	1942.91	0.33	0.00032	82.3453	2.8	1	9.222e-05	2.325e-05	635513	82.36
[R].ISLPLPTFSSLNLR.[E]	2	0.6254	0	1	779.453	1557.9	1557.9	-0.33	-0.00026	92.9694	2.91	1	9.222e-05	7.298e-05	3729549	92.93
[K].VAVLGASGGIGQPLSLLLK.[N]	2	0.6923	0	1	897.049	1793.09	1793.09	0.13	0.00011	92.9518	1.69	1	9.222e-05	3.543e-05	636842	93.07
[K].mSVQPTVSLGGFEITPPVVLR.[L]	2	0.75	0	1	1122.11	2243.21	2243.21	-1.5	-0.00169	92.9184	2.44	1	9.222e-05	6.143e-05	826080	92.62
[R].TTGIVmDSGDGVTHTVPIYEGYALPHAILR.[L]	4	0.472	0	1	800.657	3199.61	3199.61	-0.88	-0.00071	92.9159	3.39	3	9.222e-05	3.079e-05	2.08719e+06	92.93
[-].mDDDIAALVVDNGSGmcK.[A]	2	0.6868	0	1	919.401	1837.8	1837.79	0.44	0.0004	92.9053	3.64	1	9.222e-05	2.879e-06	1.01934e+06	92.95
[K].VDFPQDQLATLTGR.[I]	2	0.4953	0	1	780.905	1560.8	1560.8	0.39	0.00031	83.2112	2.12	1	9.222e-05	7.394e-05	1.53915e+06	83.13
[R].AIVAIENPADVSVISSR.[N]	2	0.3911	0	1	870.978	1740.95	1740.95	0.11	0.0001	82.4012	2.71	1	9.222e-05	2.457e-05	4.72136e+06	82.38
[R].TTGIVmDSGDGVTHTVPIYEGYALPHAILR.[L]	4	0.4345	0	1	800.658	3199.61	3199.61	0.4	0.00032	93.4051	2.9	3	9.222e-05	3.363e-06	2.08719e+06	92.93
[R].TVPPAVTGVTFLSGGQSEEEASINLNAINK.[C]	4	0.4422	0	1	761.645	3043.56	3043.56	-0.11	-8e-05	88.8442	3.03	1	9.222e-05	7.365e-05	994816	88.78
[K].GLGTDEDSILNLLTSR.[S]	2	0.5577	0	1	852.444	1703.88	1703.88	-0.06	-5e-05	93.4227	3.12	1	9.222e-05	1.386e-05	1.71678e+06	93.55
[R].TTGIVMDSGDGVTHTVPIYEGYALPHAILR.[L]	4	0.5065	0	1	796.659	3183.61	3183.61	-0.04	-3e-05	93.4235	3.1	3	9.222e-05	5.497e-05	2.21148e+06	94.18
[KR].VTIAQGGVLPNIQAVLLPK.[K]	3	0.5963	0	1	644.394	1931.17	1931.17	-0.04	-3e-05	93.9971	3.74	2	9.222e-05	5.929e-05	13125094	92.82
[R].LLQDSVDFSLADAINTEFK.[N]	2	0.6432	0	1	1063.53	2126.06	2126.07	-1.42	-0.00151	93.9678	2.13	1	9.222e-05	6.887e-05	567274	93.99
[R].SSFFVNGLTLGGQK.[C]	2	0.568	0	1	727.886	1454.76	1454.76	0.3	0.00022	83.0814	2.5	1	9.222e-05	3.736e-05	15594459	82.93
[K].MSVQPTVSLGGFEITPPVVLR.[L]	2	0.6754	0	1	1114.11	2227.21	2227.22	-0.35	-0.00039	93.9508	3.42	1	9.222e-05	9.857e-06	756636	93.89
[K].AmGIMNSFVNDIFER.[I]	2	0.2248	0	1	880.411	1759.81	1759.81	0.23	0.0002	93.9346	3.07	1	9.222e-05	1.616e-05	2.44332e+06	93.4
[K].GLGTDEDSILNLLTSR.[S]	2	0.5953	0	1	852.444	1703.88	1703.88	-0.18	-0.00015	93.9005	2.99	1	9.222e-05	6.832e-06	1.30675e+06	93.92
[R].TTGIVMDSGDGVTHTVPIYEGYALPHAILR.[L]	4	0.375	0	1	796.66	3183.62	3183.61	0.61	0.00048	93.8997	2.72	3	9.222e-05	7.64e-06	2.21148e+06	94.18
[K].FVEGLPINDFSR.[E]	2	0.4455	0	1	697.359	1393.71	1393.71	-0.05	-3e-05	83.0823	2.02	1	9.222e-05	2.405e-05	1.59966e+06	83.12
[R].VETGVLKPGmVVTFAPVNVTTEVK.[S]	3	0.4267	0	1	844.464	2531.38	2531.38	-0.22	-0.00019	82.0289	5.32	1	9.222e-05	4.931e-06	17157510	82.02
[-].mEEEIAALVIDNGSGmcK.[A]	2	0.657	0	1	947.433	1893.86	1893.86	0.61	0.00058	93.8337	2.77	1	9.222e-05	8.679e-06	18322026	93.95
[K].VGDAIPSVEVFEGEPGK.[K]	2	0.4246	0	1	865.435	1729.86	1729.86	-0.93	-0.00081	82.0314	1.79	1	9.222e-05	6.582e-05	1.00518e+06	82.06
[-].mDDDIAALVVDNGSGMcK.[A]	2	0.7456	0	1	911.404	1821.8	1821.8	0.63	0.00057	93.7984	3.42	1	9.222e-05	1.697e-06	24211164	92.94
[-].mSDQQLDcALDLMR.[R]	2	0.5813	0	1	803.864	1606.72	1606.72	0.26	0.00021	92.8619	2.46	1	9.222e-05	5.061e-05	1.34081e+06	92.93
[KR].VTIAQGGVLPNIQAVLLPK.[K]	2	0.3887	0	1	966.088	1931.17	1931.17	0.15	0.00015	93.7649	3.19	2	9.222e-05	5.764e-05	18730612	92.81
[K].FTVTPSTTQVVGILK.[I]	2	0.224	0	1	795.959	1590.91	1590.91	0.19	0.00015	83.1556	1.83	1	9.222e-05	5.44e-05	836932	83.15
[K].DFSALESQLQDTQELLQEENR.[Q]	2	0.5378	0	1	1247.09	2493.17	2493.17	-1.12	-0.00139	93.6992	3.31	1	9.222e-05	5.585e-05	945235	93.57
[K].AmGIMNSFVNDIFER.[I]	2	0.1121	0	1	880.412	1759.82	1759.81	0.88	0.00077	93.6976	3.39	1	9.222e-05	6.677e-06	2.44332e+06	93.4
[K].DFSALESQLQDTQELLQEENR.[Q]	3	0.4095	0	1	831.73	2493.18	2493.17	0.79	0.00065	93.6794	4.2	1	9.222e-05	2.434e-05	2906983	93.57
[K].GLGTDEDSILNLLTSR.[S]	2	0.5686	0	1	852.445	1703.88	1703.88	0.42	0.00036	93.6622	2.99	1	9.222e-05	6.378e-06	1.71678e+06	93.55
[R].TTGIVmDSGDGVTHTVPIYEGYALPHAILR.[L]	4	0.4927	0	1	800.658	3199.61	3199.61	-0.3	-0.00024	93.6448	3.43	3	9.222e-05	1.815e-05	2.08719e+06	92.93
[-].mDDDIAALVVDNGSGMcK.[A]	2	0.7167	0	1	911.404	1821.8	1821.8	0.45	0.00041	93.5626	3.6	1	9.222e-05	1.556e-06	24211164	92.94
[KR].VTIAQGGVLPNIQAVLLPK.[K]	2	0.4333	0	1	966.088	1931.17	1931.17	0.17	0.00017	93.5287	3.3	2	9.222e-05	3.624e-05	18730612	92.81
[R].TTGIVmDSGDGVTHTVPIYEGYALPHAILR.[L]	4	1	0	1	800.659	3199.61	3199.61	0.94	0.00075	83.1742	3.52	3	9.222e-05	3.011e-05	1.53403e+06	83.14
[K].AmGIMNSFVNDIFER.[I]	2	0.1951	0	1	880.412	1759.82	1759.81	0.97	0.00085	93.4586	3.64	1	9.222e-05	1.963e-06	2.44332e+06	93.4
[K].DFSALESQLQDTQELLQEENR.[Q]	3	0.4444	0	1	831.729	2493.17	2493.17	-0.51	-0.00043	93.4411	2.61	1	9.222e-05	5.634e-05	2906983	93.57
[-].mAcGLVASNLNLKPGEcLK.[V]	3	0.4952	0	1	662.677	1986.02	1986.01	0.19	0.00012	82.1771	3.11	1	9.222e-05	6.681e-05	17153012	82
[RK].SYELPDGQVITIGNER.[F]	2	0.5204	0	1	895.949	1790.89	1790.89	-0.51	-0.00046	82.0659	3.19	5	9.222e-05	5.873e-06	86039832	81.89
[KR].VTIAQGGVLPNIQAVLLPK.[K]	2	0.4024	0	1	966.088	1931.17	1931.17	0.2	0.0002	92.6463	2.46	2	9.222e-05	4.471e-05	3.39126e+06	92.63
[R].GAAQNIIPASTGAAK.[A]	2	0.4524	0	1	685.376	1369.74	1369.74	0.67	0.00046	66.0323	2.94	1	9.222e-05	2.947e-05	23686094	64.7
[R].ISVYYNEATGGK.[Y]	2	0.5024	0	1	651.323	1301.64	1301.64	0.76	0.00049	66.0336	2.11	1	9.222e-05	5.589e-05	2765458	65.63
[K].STGGAPTFNVTVTmTAK.[T]	2	0.4164	0	1	849.922	1698.84	1698.84	0.53	0.00045	72.8481	2.69	1	9.222e-05	4.513e-05	3.07965e+06	72.74
[R].GAGTGGLGLAVEGPSEAK.[M]	2	0.5831	0	1	785.908	1570.81	1570.81	0.67	0.00052	72.9035	3.31	1	9.222e-05	9.962e-06	1784941	72.91
[R].ISGLIYEETR.[G]	2	0.5312	0	1	590.814	1180.62	1180.62	0.15	9e-05	72.9406	2.56	1	9.222e-05	4.358e-05	36394404	71.88
[K].IPGGIIEDScVLR.[G]	2	0.5606	0	1	714.879	1428.75	1428.75	0.02	1e-05	79.1472	2.64	1	9.222e-05	4.066e-05	467707	79.11
[R].WALSQSNPSALR.[E]	2	0.4182	0	1	665.349	1329.69	1329.69	0.36	0.00024	72.9615	2.2	1	9.222e-05	6.626e-05	575571	72.94
[K].TSIAIDTIINQK.[R]	2	0.459	0	1	658.875	1316.74	1316.74	-0.19	-0.00013	79.0896	2.68	1	9.222e-05	4.183e-05	2.11955e+06	78.71
[-].mSDAAVDTSSEITTK.[D]	2	0.7244	0	1	733.847	1466.69	1466.69	0.55	0.0004	72.9959	2.54	1	9.222e-05	1.461e-05	11926892	72.55
[K].YTPSGQSGAAASESLFISNHAY.[-]	2	0.4367	0	1	1129.52	2258.04	2258.04	0.49	0.00055	79.0329	2.29	1	9.222e-05	3.418e-05	1280959	79.06
[R].QAALQVADGFISR.[M]	2	0.595	0	1	688.37	1375.73	1375.73	0.36	0.00025	79.0321	3.58	1	9.222e-05	2.352e-05	3.32833e+06	78.94
[R].TTPSYVAFTDTER.[L]	2	0.4711	0	1	744.355	1487.7	1487.7	0.47	0.00035	73.4872	2.25	4	9.222e-05	6.75e-05	8649130	73.11
[R].TTPSYVAFTDTER.[L]	2	0.5421	0	1	744.355	1487.7	1487.7	0.65	0.00048	72.9992	2.73	4	9.222e-05	7.255e-05	9459448	73.11
[-].mTEKDAQPQLEEADDDLDSKLNYKPPPQK.[S]	4	0.2657	0	1	814.398	3254.57	3254.57	0.22	0.00018	73.0696	3.5	1	9.222e-05	2.034e-06	4.93863e+06	72.99
[R].ISGLIYEETR.[G]	2	0.5	0	1	590.814	1180.62	1180.62	0.44	0.00026	73.5056	2.38	1	9.222e-05	4.672e-05	32048384	71.95
[R].SLGYAYVNFQQPADAER.[A]	2	0.3481	0	1	964.96	1928.91	1928.91	-0.26	-0.00025	79.0151	1.81	1	9.222e-05	1.002e-05	679388	78.81
[-].mASGVAVSDGVIK.[V]	2	0.5322	0	1	572.814	1144.62	1144.62	-0.29	-0.00017	78.9948	2.95	1	9.222e-05	6.662e-05	25334544	78.55
[R].ISGLIYEETR.[G]	2	0.516	0	1	590.814	1180.62	1180.62	0.58	0.00034	73.4566	2.5	1	9.222e-05	2.445e-05	956646	73.75
[K].mINLSVPDTIDER.[TA]	2	0.4656	0	1	759.877	1518.75	1518.75	-0.04	-3e-05	78.7898	2.62	2	9.222e-05	2.553e-05	3974951	78.7
[R].QAALQVADGFISR.[M]	2	0.592	0	1	688.37	1375.73	1375.73	0.19	0.00013	78.7728	2.5	1	9.222e-05	2.942e-05	3.32833e+06	78.94
[R].SLGYAYVNFQQPADAER.[A]	2	0.3873	0	1	964.961	1928.91	1928.91	0.38	0.00037	78.755	1.73	1	9.222e-05	3.942e-05	679388	78.81
[-].mSETAPAAPAAPAPVEK.[T]	2	0.4933	0	1	774.899	1548.79	1548.79	-0.06	-4e-05	73.7092	2.25	1	9.222e-05	5.293e-05	2658728	73.76
[R].NAVTQEFGPVPDTAR.[Y]	2	0.3846	0	1	801.399	1601.79	1601.79	-0.22	-0.00018	73.7101	1.43	1	9.222e-05	6.778e-05	524609	73.66
[R].ISGLIYEETR.[G]	2	0.5183	0	1	590.814	1180.62	1180.62	0.02	1e-05	73.7148	2.18	1	9.222e-05	5.192e-05	956646	73.75
[R].ISGLIYEETR.[G]	2	0.5137	0	1	590.814	1180.62	1180.62	0.08	5e-05	73.764	2.55	1	9.222e-05	6.247e-05	32048384	71.95
[R].YSPNTQVEILPQGR.[E]	2	0.4673	0	1	801.419	1601.83	1601.83	1.21	0.00097	73.7648	2.14	1	9.222e-05	4.728e-05	3.32722e+06	73.84
[K].LVQDVANNTNEEAGDGTTTATVLAR.[S]	3	0.4958	0	1	854.088	2560.25	2560.25	0.12	0.0001	73.8066	2.38	1	9.222e-05	4.34e-05	3.82205e+06	73.91
[R].VPTPNVSVVDLTcR.[L]	2	0.4667	0	1	778.909	1556.81	1556.81	0.59	0.00046	79.1819	2.25	1	9.222e-05	4.252e-05	24023732	79.32
[R].ETVSEESNVLcLSK.[S]	2	0.3721	0	1	797.886	1594.76	1594.76	0.68	0.00054	73.8192	1.72	1	9.222e-05	1.471e-05	3977370	73.66
[-].mmLGPEGGEGYVVK.[L]	2	0.5868	0	1	697.337	1393.67	1393.67	0.36	0.00025	79.2185	2.42	1	9.222e-05	4.749e-05	982080	79.24
[-].mSDAAVDTSSEITTK.[D]	2	0.6386	0	1	733.847	1466.69	1466.69	1.09	0.0008	72.7373	3.21	1	9.222e-05	9.317e-06	11926892	72.55
[K].IVSNAScTTNcLAPLAK.[V]	2	0.3736	0	1	910.457	1819.91	1819.9	1.13	0.00103	72.0528	1.74	1	9.222e-05	1.006e-05	15960167	71.77
[K].VLNNMEIGTSLYDEEGAK.[I]	2	0.5556	0	1	991.973	1982.94	1982.94	1.01	0.001	79.7223	2.61	1	9.222e-05	1.559e-05	2.21122e+06	79.36
[R].NTGIIcTIGPASR.[S]	2	0.5528	0	1	680.356	1359.71	1359.7	0.18	0.00012	72.073	2.84	1	9.222e-05	4.662e-05	11498796	72.18
[R].VPTPNVSVVDLTcR.[L]	2	0.4922	0	1	778.909	1556.81	1556.81	-0.23	-0.00018	79.7037	1.93	1	9.222e-05	3.984e-05	24023732	79.32
[R].FTQAGSEVSALLGR.[I]	2	0.5064	0	1	718.381	1435.75	1435.75	0.65	0.00046	79.6858	3.14	1	9.222e-05	2.033e-05	2.21827e+06	79.68
[R].TLTIVDTGIGMTK.[A]	2	0	0	1	675.371	1349.73	1349.73	0.1	7e-05	79.6697	2.28	1	9.222e-05	7.14e-05	929873	79.73
[K].IVSNAScTTNcLAPLAK.[V]	2	0.4224	0	1	910.456	1819.91	1819.9	0.84	0.00077	72.312	1.16	1	9.222e-05	7.065e-05	15960167	71.77
[K].APAPAAPAAAEPQAEAPAAAASSEQSVAVKE.[-]	3	0.2962	0	1	953.477	2858.42	2858.42	0.23	0.00022	73.0643	2.6	1	9.222e-05	4.491e-05	2560083	72.89
[R].NTGIIcTIGPASR.[S]	2	0.4419	0	1	680.356	1359.71	1359.7	0.16	0.00011	72.3305	3.01	1	9.222e-05	4.194e-05	11498796	72.18
[R].IIDVVYNASNNELVR.[T]	2	0.322	0	1	859.958	1718.91	1718.91	1.01	0.00086	79.5564	2.36	1	9.222e-05	4.933e-06	1.19709e+06	79.38
[K].LISWYDNEYGYSNR.[V]	2	0.5381	0	1	890.402	1779.8	1779.8	0.17	0.00016	79.5555	2.1	1	9.222e-05	3.458e-05	1.22522e+06	79.45
[R].QAALQVADGFISR.[M]	2	0.6054	0	1	688.371	1375.73	1375.73	0.69	0.00047	79.5547	2.99	1	9.222e-05	5.036e-05	3.32833e+06	78.94
[K].TITLEVEPSDTIENVK.[A]	2	0.5677	0	1	894.468	1787.93	1787.93	0.85	0.00076	79.536	4.65	1	9.222e-05	2.796e-06	18948230	79.69
[R].VFSGVVSTGLK.[V]	2	0.5941	0	1	547.316	1093.63	1093.63	0.12	7e-05	72.3862	2.71	1	9.222e-05	5.562e-05	4031922	72.35
[R].LNMEAINYmAADGDFK.[I]	2	0.3547	0	1	909.906	1818.8	1818.8	0.45	0.00041	79.4986	2.34	1	9.222e-05	4.67e-05	2.90082e+06	79.42
[-].mSDAAVDTSSEITTK.[D]	2	0.5847	0	1	733.847	1466.69	1466.69	0.87	0.00064	72.4787	3.01	1	9.222e-05	1.827e-05	11926892	72.55
[-].mTEKDAQPQLEEADDDLDSKLNYKPPPQK.[S]	4	0.2874	0	1	814.398	3254.57	3254.57	0.48	0.00039	73.1358	3.41	1	9.222e-05	1.542e-06	3.95718e+06	73.17
[K].VLNNMEIGTSLYDEEGAK.[I]	2	0.5664	0	1	991.973	1982.94	1982.94	0.17	0.00016	79.4611	3.39	1	9.222e-05	6.848e-06	2.21122e+06	79.36
[R].VPTPNVSVVDLTcR.[L]	2	0.4691	0	1	778.909	1556.81	1556.81	0.1	8e-05	79.4424	1.94	1	9.222e-05	5.276e-05	24023732	79.32
[R].NTGIIcTIGPASR.[S]	2	0.5086	0	1	680.357	1359.71	1359.7	0.77	0.00052	72.5902	2.91	1	9.222e-05	6.554e-05	11498796	72.18
[-].mSDAAVDTSSEITTK.[D]	2	0.6108	0	1	733.847	1466.69	1466.69	0.43	0.00032	73.1927	2.03	1	9.222e-05	3.818e-05	11357403	72.27
[R].IIDVVYNASNNELVR.[T]	2	0.4227	0	1	859.957	1718.91	1718.91	-0.54	-0.00046	79.2949	2.2	1	9.222e-05	1.713e-05	1.19709e+06	79.38
[R].QAALQVADGFISR.[M]	2	0.6602	0	1	688.37	1375.73	1375.73	-0.19	-0.00013	79.2932	3.62	1	9.222e-05	2.2e-05	3.32833e+06	78.94
[R].ISGLIYEETR.[G]	2	0.5219	0	1	590.814	1180.62	1180.62	0.08	5e-05	73.2466	2.51	1	9.222e-05	4.152e-05	32048384	71.95
[R].ISGLIYEETR.[G]	2	0.5336	0	1	590.814	1180.62	1180.62	0.4	0.00023	72.6827	2.53	1	9.222e-05	5.822e-05	36394404	71.88
[R].YVDIAIPcNNK.[G]	2	0.5668	0	1	653.827	1306.65	1306.65	0.59	0.00039	72.7752	2.17	1	9.222e-05	6.432e-05	1.80974e+06	72.81
[K].GILFVGSGVSGGEEGAR.[Y]	2	0.2686	0	1	796.407	1591.81	1591.81	-0.19	-0.00015	78.6256	1.75	1	9.222e-05	4.178e-05	941615	78.49
[K].NQVAMNPTNTVFDAK.[R]	2	0.6233	0	1	825.401	1649.8	1649.8	0.24	0.0002	73.9027	2.23	1	9.222e-05	1.811e-05	2199116	73.97
[R].LVPGGGATEIELAK.[Q]	2	0.549	0	1	677.882	1354.76	1354.76	-0.33	-0.00023	73.9371	2.04	1	9.222e-05	3.856e-05	1.98072e+06	74
[R].GLcAIAQAESLR.[Y]	2	0.2922	0	1	644.838	1288.67	1288.67	0.83	0.00054	74.3705	2.43	1	9.222e-05	6.498e-05	2.50209e+06	74.4
[R].QVQSLTcEVDALKGTNESLER.[Q]	3	0.4403	0	1	793.061	2377.17	2377.17	0.35	0.00028	75.2224	2.43	1	9.222e-05	3.118e-05	13238438	75.36
[K].IVLTNPVcTEVGEK.[I]	2	0.3361	0	1	779.911	1558.81	1558.81	0.29	0.00023	75.3679	1.22	1	9.222e-05	2.634e-05	1.42847e+06	75.4
[K].DEILPTTPISEQK.[G]	2	0.1721	0	1	735.888	1470.77	1470.77	0.6	0.00044	77.3403	1.22	1	9.222e-05	6.217e-05	1.94461e+06	77.4
[K].TLVLSNLSYSATK.[E]	2	0.5747	0	1	698.888	1396.77	1396.77	-0.11	-8e-05	77.3217	3.08	1	9.222e-05	3.809e-05	1.8792e+06	77.21
[R].FVTVQTISGTGALR.[V]	2	0.6194	0	1	725.407	1449.81	1449.81	-0.04	-3e-05	77.3049	2.68	1	9.222e-05	4.02e-05	995734	77.15
[R].QVQSLTcEVDALKGTNESLER.[Q]	3	0.1894	0	1	793.06	2377.17	2377.17	-0.05	-4e-05	75.4779	3.96	1	9.222e-05	4.338e-07	13238438	75.36
[K].TTPTSELSLGFTK.[A]	2	0.5399	0	1	691.364	1381.72	1381.72	0.11	8e-05	77.267	2.63	1	9.222e-05	6.306e-05	2.10555e+06	77.35
[R].QVQSLTcEVDALKGTNESLER.[Q]	3	0.3097	0	1	793.061	2377.17	2377.17	0.52	0.00041	77.194	2.68	1	9.222e-05	3.385e-05	1.59145e+06	76.73
[R].NPDDITQEEYGEFYK.[S]	2	0.5399	0	1	924.402	1847.8	1847.8	0.15	0.00014	77.0813	2.76	1	9.222e-05	4.573e-05	5.76538e+06	76.75
[R].NFILDQTNVSAAAQR.[R]	2	0.2549	0	1	824.426	1647.84	1647.84	-0.58	-0.00048	77.0636	2.04	1	9.222e-05	5.373e-05	1.37307e+06	76.69
[R].FVTVQTISGTGALR.[V]	2	0.604	0	1	725.407	1449.81	1449.81	1.05	0.00076	77.0469	2.98	1	9.222e-05	7.215e-05	995734	77.15
[R].YLGDLSGGQVLK.[K]	2	0.3359	0	1	625.343	1249.68	1249.68	0.45	0.00028	75.6628	1.28	1	9.222e-05	5.188e-05	1.78653e+06	75.71
[K].VIGGDDLSTLTGK.[N]	2	0.5402	0	1	638.343	1275.68	1275.68	0.38	0.00024	75.6805	1.74	1	9.222e-05	4.961e-05	1.36768e+06	75.68
[K].LASVPAGGAVAVSAAPGSAAPAAGSAPAAAEEK.[K]	3	0.4223	0	1	925.484	2774.44	2774.43	2.27	0.0021	75.7118	2.96	1	9.222e-05	4.34e-05	6240981	75.78
[K].GPDGLTALEATDNQAIK.[A]	2	0.6496	0	1	857.437	1713.87	1713.87	0.31	0.00027	76.952	2.54	1	9.222e-05	1.394e-05	1.99384e+06	76.83
[R].QVQSLTcEVDALKGTNESLER.[Q]	3	0.2908	0	1	793.06	2377.16	2377.17	-0.64	-0.00051	76.9334	3.06	1	9.222e-05	3.228e-05	1.59145e+06	76.73
[K].GDVTTQVALQPALK.[F]	2	0.468	0	1	720.907	1440.81	1440.81	0.12	9e-05	74.8106	2.5	1	9.222e-05	4.641e-05	5707417	74.89
[R].QDVDNASLAR.[L]	2	0.2054	0	1	544.77	1088.53	1088.53	0.02	1e-05	46.1568	1.85	1	9.222e-05	5.968e-05	4.97933e+06	45.91
[R].QVQSLTcEVDALKGTNESLER.[Q]	3	0.2456	0	1	793.06	2377.17	2377.17	-0.29	-0.00023	75.7361	2.28	1	9.222e-05	1.064e-05	13238438	75.36
[K].IGEHTPSALAImENANVLAR.[Y]	3	0.5584	0	1	708.369	2123.09	2123.09	0.18	0.00013	75.773	3.51	1	9.222e-05	6.721e-05	1.21753e+06	75.59
[R].NPDDITQEEYGEFYK.[S]	2	0.6409	0	1	924.403	1847.8	1847.8	1	0.00093	76.8225	4.65	1	9.222e-05	6.223e-06	5.76538e+06	76.75
[R].NFILDQTNVSAAAQR.[R]	2	0.4069	0	1	824.426	1647.84	1647.84	-0.06	-5e-05	76.8048	2.31	1	9.222e-05	3.081e-06	1.37307e+06	76.69
[K].ISSLLEEQFQQGK.[L]	2	0.5514	0	1	753.894	1506.78	1506.78	0.36	0.00027	75.9389	2.92	1	9.222e-05	1.971e-05	3.77752e+06	76.01
[K].GPDGLTALEATDNQAIK.[A]	2	0.5205	0	1	857.437	1713.87	1713.87	0.59	0.00051	76.7008	2.44	1	9.222e-05	4.194e-05	1.99384e+06	76.83
[R].VAVSADPNVPNVIVTR.[L]	2	0.5658	0	1	825.963	1650.92	1650.92	0.69	0.00057	77.4563	2.28	1	9.222e-05	2.008e-05	6.37841e+06	77.56
[R].IANLQTDLSDGLR.[L]	2	0.3674	0	1	708.379	1415.75	1415.75	0.9	0.00064	77.5256	2.64	1	9.222e-05	5.937e-05	1.70157e+06	77.44
[K].TTPTSELSLGFTK.[A]	2	0.3756	0	1	691.364	1381.72	1381.72	0.38	0.00027	77.5265	2.05	1	9.222e-05	4.654e-05	2.10555e+06	77.35
[R].FLENQEQEYVQAVK.[S]	2	0.3905	0	1	862.929	1724.85	1724.85	0.58	0.0005	74.2787	2.1	1	9.222e-05	7.15e-05	825335	74.29
[R].QVQSLTcEVDALKGTNESLER.[Q]	3	0.2481	0	1	793.061	2377.17	2377.17	0.92	0.00073	78.4925	2.58	1	9.222e-05	3.009e-05	1.12128e+06	78.58
[K].LVQDVANNTNEEAGDGTTTATVLAR.[S]	3	0.5214	0	1	854.088	2560.25	2560.25	0.94	0.0008	73.9631	2.8	1	9.222e-05	1.222e-05	4.15433e+06	74.03
[K].NQVAMNPTNTVFDAK.[R]	2	0.6263	0	1	825.402	1649.8	1649.8	0.86	0.00071	73.8929	2.81	1	9.222e-05	2.748e-05	1.71299e+06	73.94
[R].TTPSVVAFTADGER.[L]	2	0.4855	0	1	725.863	1450.72	1450.72	0.38	0.00027	74.0674	2.41	1	9.222e-05	6.205e-05	1.17219e+06	74.11
[K].GVVDSDDLPLNVSR.[E]	2	0.5111	0	1	743.381	1485.76	1485.75	0.74	0.00055	78.3063	3.15	1	9.222e-05	1.296e-05	4259732	78.34
[K].VDATEESDLAQQYGVR.[G]	2	0.5781	0	1	890.922	1780.84	1780.83	1.2	0.00107	74.1235	2.56	1	9.222e-05	2.822e-05	1.42967e+06	74.18
[R].EEIQSSISGVTAAYNR.[E]	2	0.4575	0	1	862.926	1724.85	1724.84	0.17	0.00015	74.1243	1.53	1	9.222e-05	4.735e-05	924531	74.27
[K].AVTSEIAVLQSR.[L]	2	0.4863	0	1	637.359	1273.71	1273.71	-0.63	-0.0004	74.1579	2.55	1	9.222e-05	6.968e-05	1.33289e+06	74.17
[R].QVQSLTcEVDALKGTNESLER.[Q]	3	0.1349	0	1	793.061	2377.17	2377.17	0.38	0.0003	78.2319	2.15	1	9.222e-05	3.447e-05	1.12128e+06	78.58
[K].EVVEEAENGR.[D]	2	0.2431	0	1	566.268	1131.53	1131.53	0.37	0.00021	43.4552	2.18	1	9.222e-05	4.554e-05	1.46307e+06	43.5
[R].FAIQDISVEETSAK.[E]	2	0.4536	0	1	769.39	1537.77	1537.77	-1.21	-0.00093	78.1204	1.94	1	9.222e-05	1.421e-05	847146	77.99
[K].ELEVAESDGQVELER.[L]	2	0.197	0	1	851.91	1702.81	1702.81	-0.18	-0.00015	74.4208	1.32	1	9.222e-05	2.982e-05	292276	74.43
[R].ISGLIYEETR.[G]	2	0.5517	0	1	590.814	1180.62	1180.62	0.02	1e-05	72.9876	2.32	1	9.222e-05	3.417e-05	32048384	71.95
[K].VWLDPNETNEIANANSR.[Q]	2	0.4159	0	1	971.966	1942.92	1942.93	-0.72	-0.0007	77.9904	2.14	1	9.222e-05	3.383e-05	782482	77.87
[R].QVQSLTcEVDALKGTNESLER.[Q]	3	0.3624	0	1	793.06	2377.17	2377.17	-0.08	-7e-05	77.9718	2.87	1	9.222e-05	5.425e-06	1.12128e+06	78.58
[R].TTPSVVAFTADGER.[L]	2	0.5492	0	1	725.862	1450.72	1450.72	-0.05	-4e-05	74.0582	2.64	1	9.222e-05	5.968e-05	966393	74.09
[K].LVQDVANNTNEEAGDGTTTATVLAR.[S]	3	0.4892	0	1	854.088	2560.25	2560.25	-0.07	-6e-05	74.0591	2.78	1	9.222e-05	1.282e-05	3.82205e+06	73.91
[R].ETNLESLPLVDTHSK.[R]	3	0.3875	0	1	561.625	1682.86	1682.86	-0.31	-0.00018	74.4517	2.71	1	9.222e-05	6.228e-05	5.95655e+06	74.49
[R].LVVPASQcGSLIGK.[G]	2	0.4216	0	1	714.898	1428.79	1428.79	0.65	0.00046	74.5992	1.85	1	9.222e-05	7.249e-05	1.83906e+06	74.62
[R].IANLQTDLSDGLR.[L]	2	0.498	0	1	708.379	1415.75	1415.75	1.08	0.00076	77.8039	2.47	1	9.222e-05	6.544e-05	1.70157e+06	77.44
[K].LINSLYPEGQAPVK.[K]	2	0.4129	0	1	764.923	1528.84	1528.84	0.82	0.00063	74.8206	2.01	1	9.222e-05	6.696e-05	2.11646e+06	74.88
[R].QVQSLTcEVDALKGTNESLER.[Q]	3	0.2175	0	1	793.061	2377.17	2377.17	0.76	0.0006	77.7119	2.85	1	9.222e-05	4.444e-05
[R].VAVSADPNVPNVIVTR.[L]	2	0.6611	0	1	825.963	1650.92	1650.92	0.4	0.00033	77.711	3.01	1	9.222e-05	1.997e-06	6.37841e+06	77.56
[K].ALGVSNFNHFQIER.[L]	3	0.3519	0	1	544.614	1631.83	1631.83	-0.95	-0.00052	74.9129	2.33	1	9.222e-05	4.858e-05	1.09245e+06	74.9
[K].GDVTTQVALQPALK.[F]	2	0.4242	0	1	720.907	1440.81	1440.81	0.62	0.00045	74.9505	2.64	1	9.222e-05	3.683e-05	6.72125e+06	75
[R].ELISNASDALDKIR.[YL]	3	0.5249	0	1	515.613	1544.83	1544.83	-1.33	-0.00068	75.0413	3.62	2	9.222e-05	5.198e-05	17427740	74.89
[R].VAVSADPNVPNVIVTR.[L]	2	0.6654	0	1	825.962	1650.92	1650.92	-0.49	-0.0004	77.9727	2.66	1	9.222e-05	1.878e-05	6.37841e+06	77.56
[K].APILIATDVASR.[G]	2	0.7302	0	1	613.858	1226.71	1226.71	-0.61	-0.00038	76.6966	2.78	2	9.222e-05	4.219e-05	1559924	76.77
[K].TITLEVEPSDTIENVK.[A]	2	0.6136	0	1	894.468	1787.93	1787.93	0.42	0.00038	79.7972	4.27	1	9.222e-05	7.315e-06	18948230	79.69
[K].LISWYDNEYGYSNR.[V]	2	0.4323	0	1	890.402	1779.8	1779.8	-0.39	-0.00035	79.8168	1.92	1	9.222e-05	6.111e-05	1.22522e+06	79.45
[K].QSLEASLAETEGR.[Y]	2	0.4463	0	1	695.844	1390.68	1390.68	0.24	0.00016	70.4951	3.07	1	9.222e-05	8.664e-06	11952518	70.15
[R].FLEQQNQVLQTK.[W]	2	0.4113	0	1	738.397	1475.79	1475.79	0.78	0.00057	70.496	2.82	3	9.222e-05	3.401e-05	42484904	69.57
[K].LAAVDATVNQVLASR.[Y]	2	0.5943	0	1	764.428	1527.85	1527.85	-0.21	-0.00016	81.38	2.81	1	9.222e-05	1.729e-05	2816640	80.76
[K].TAVVVGTVTDDVR.[I]	2	0.4208	0	1	666.362	1331.72	1331.72	0.47	0.00032	71.6622	2.4	1	9.222e-05	4.067e-05	3.12746e+06	71.48
[R].ELISNASDALDK.[I]	2	0.5	0	1	638.325	1275.64	1275.64	0.62	0.0004	70.6084	2.44	2	9.222e-05	7.271e-05	7.44977e+06	70.7
[R].YDGATIVPGDQGADYQHFIQQcTDDVR.[L]	3	0.3518	0	1	1023.79	3069.37	3069.36	1.1	0.00112	81.3252	1.99	1	9.222e-05	2.699e-05	321960	81.48
[R].GVVDSEDLPLNISR.[E]	2	0	0	1	757.397	1513.79	1513.79	0.58	0.00044	81.3235	2.59	2	9.222e-05	2.554e-05	24815648	80.67
[K].QSLEASLAETEGR.[Y]	2	0.4952	0	1	695.844	1390.68	1390.68	-0.24	-0.00017	70.7568	2.1	1	9.222e-05	6.943e-05	11952518	70.15
[R].EmEENFALEAANYQDTIGR.[L]	3	0.5441	0	1	739.665	2216.98	2216.98	1.34	0.00099	81.2711	2.61	1	9.222e-05	4.67e-05	797952	81.13
[R].TLTLVDTGIGMTK.[A]	2	0	0	1	675.371	1349.73	1349.73	-0.06	-4e-05	81.2686	2.34	1	9.222e-05	4.407e-05	4.34833e+06	80.45
[K].MINLSVPDTIDER.[TA]	2	0.4921	0	1	751.88	1502.75	1502.75	0.11	8e-05	81.2678	3.17	2	9.222e-05	2.577e-05	4672708	81.22
[R].AAAAGALAPGPLPDLAAR.[L]	2	0.5561	0	1	801.951	1602.9	1602.9	-0.53	-0.00043	81.2526	2.23	1	9.222e-05	7.27e-05	507343	81.29
[R].EmEENFALEAANYQDTIGR.[L]	2	0.5752	0	1	1108.99	2216.97	2216.98	-1.29	-0.00143	81.25	2.66	1	9.222e-05	3.227e-05	803481	81.14
[K].IVSNAScTTNcLAPLAK.[V]	2	0.4029	0	1	910.457	1819.91	1819.9	1.2	0.0011	71.775	2.78	1	9.222e-05	1.385e-05	12663769	71.74
[R].YALYDATYETK.[E]	2	0.3583	0	1	669.317	1337.63	1337.63	1.16	0.00077	71.7759	1.87	1	9.222e-05	4.495e-05	6.54573e+06	71.63
[R].ELISNASDALDK.[I]	2	0.4103	0	1	638.325	1275.64	1275.64	0.19	0.00012	70.8663	2.34	2	9.222e-05	5.222e-05	7.44977e+06	70.7
[K].SGDAAIVDmVPGKPmcVESFSDYPPLGR.[F]	3	0.2891	0	1	1009.8	3027.39	3027.39	-0.06	-7e-05	81.1937	2.56	1	9.222e-05	1.208e-05	987399	81.28
[K].TVTNAVVTVPAYFNDSQR.[Q]	2	0.5552	0	1	991.503	1982	1982	0.15	0.00015	81.1574	3.26	1	9.222e-05	6.413e-05	4.84809e+06	80.81
[K].LAAVDATVNQVLASR.[Y]	2	0.6246	0	1	764.428	1527.85	1527.85	0.38	0.00029	81.1203	3.41	1	9.222e-05	3.495e-06	2816640	80.76
[R].FLEQQNQVLQTK.[W]	2	0.3853	0	1	738.396	1475.79	1475.79	0.05	3e-05	71.0147	2.31	3	9.222e-05	2.164e-05	42484904	69.57
[K].EITALAPSTMK.[I]	2	0.2869	0	1	581.313	1161.62	1161.62	0.12	7e-05	71.8312	2.37	4	9.222e-05	7.151e-05	23858256	71.18
[R].GVVDSEDIPLNLSR.[E]	2	0	0	1	757.397	1513.79	1513.79	0.61	0.00046	81.0637	2.84	1	9.222e-05	2.43e-05	24815648	80.67
[R].VPTPNVSVVDLTcR.[L]	2	0.1485	0	1	778.91	1556.81	1556.81	1.21	0.00094	81.0095	1.01	1	9.222e-05	7.033e-05	1.34638e+06	80.65
[K].VNQIGSVTESIQAcK.[L]	2	0	0	1	817.415	1633.82	1633.82	0.38	0.00031	71.9062	2.5	1	9.222e-05	4.122e-05	3.42409e+06	71.77
[K].NQLTSNPENTVFDAK.[R]	2	0.6042	0	1	839.408	1677.81	1677.81	0.66	0.00056	71.9632	2.83	1	9.222e-05	8.358e-06	2.1115e+06	72.04
[K].NSVSQISVLSGGK.[A]	2	0.5436	0	1	638.349	1275.69	1275.69	0.09	6e-05	70.4021	2.87	1	9.222e-05	2.905e-05	1.76854e+06	70.43
[K].SGDAAIVDmVPGKPmcVESFSDYPPLGR.[F]	3	0.3949	0	1	1009.8	3027.39	3027.39	-0.1	-0.0001	80.9344	3.14	1	9.222e-05	1.453e-05	987399	81.28
[K].SGDAAIVDmVPGKPmcVESFSDYPPLGR.[F]	3	0.0813	0	1	1009.8	3027.39	3027.39	-0.16	-0.00016	81.4717	2.83	1	9.222e-05	1.666e-05	987399	81.28
[K].MINLSVPDTIDER.[TA]	2	0.4829	0	1	751.88	1502.75	1502.75	0.16	0.00012	81.5271	2.63	2	9.222e-05	7.187e-05	4672708	81.22
[RK].SYELPDGQVITIGNER.[F]	2	0.5498	0	1	895.949	1790.89	1790.89	-0.26	-0.00023	81.9144	2.71	5	9.222e-05	2.562e-05	75929120	81.87
[R].LPAcVVDcGTGYTK.[L]	2	0.5254	0	1	770.861	1540.71	1540.71	0.71	0.00054	69.5121	1.18	1	9.222e-05	6.403e-05	1.06542e+06	69.57
[R].IAQLEEELEEEQGNTELINDR.[L]	3	0.4332	0	1	824.729	2472.17	2472.17	-0.63	-0.00052	81.8595	3.97	1	9.222e-05	1.035e-05	2.80934e+06	81.83
[K].GADFLVTEVEnGGSLGSK.[K]	2	0.5	0	1	890.934	1780.86	1780.86	0.07	6e-05	81.852	2.52	1	9.222e-05	3.66e-05	1.42284e+06	81.92
[K].GADFLVTEVEnGGSLGSK.[K]	2	0.6397	0	1	890.933	1780.86	1780.86	-0.27	-0.00024	81.8243	2.47	1	9.222e-05	1.033e-05	1.42284e+06	81.92
[-].mAcGLVASNLNLKPGEcLK.[V]	2	0.5709	0	1	993.511	1986.01	1986.01	-0.47	-0.00047	81.8068	2.82	1	9.222e-05	4.499e-05	6003044	81.92
[K].GILAADESTGSIAK.[R]	2	0.6438	0	1	666.854	1332.7	1332.7	0.14	9e-05	69.8058	3.06	1	9.222e-05	1.155e-05	10372031	69.75
[K].MINLSVPDTIDER.[TA]	2	0.3363	0	1	751.88	1502.75	1502.75	0.06	4e-05	81.7859	2.23	2	9.222e-05	6.514e-05	4672708	81.22
[R].IINEPTAAAIAYGLDK.[RKG]	2	0.5455	0	1	830.451	1659.9	1659.9	0.23	0.00019	81.7675	2.42	4	9.222e-05	3.591e-05	1.22163e+06	81.48
[K].LGGSAVISLEGKPL.[-]	2	0.5451	0	1	670.893	1340.78	1340.78	0	0	81.7491	2.55	1	9.222e-05	5.658e-05	5441258	80.37
[R].QSVEADINGLR.[R]	2	0.313	0	1	601.312	1201.62	1201.62	0.46	0.00027	69.843	2.3	1	9.222e-05	4.875e-05	4366618	69.7
[K].VLQATVVAVGSGGK.[G]	2	0.5118	0	1	643.378	1285.75	1285.75	0.68	0.00044	69.9361	2.11	1	9.222e-05	4.785e-05	2.57219e+06	69.99
[R].FLEQQNQVLQTK.[W]	2	0.3772	0	1	738.397	1475.79	1475.79	0.82	0.0006	69.9735	3.42	3	9.222e-05	1.814e-05	42484904	69.57
[RK].SYELPDGQVITIGNER.[F]	2	0.5958	0	1	895.95	1790.89	1790.89	0.31	0.00028	81.6568	3.34	5	9.222e-05	9.698e-06	75929120	81.87
[K].LAAVDATVNQVLASR.[Y]	2	0.5278	0	1	764.429	1527.85	1527.85	0.81	0.00062	81.6417	2.16	1	9.222e-05	2.634e-05	2816640	80.76
[K].ALAGcDFLTISPK.[L]	2	0.4667	0	1	696.863	1392.72	1392.72	-0.4	-0.00028	81.6384	2.25	1	9.222e-05	4.059e-05	1885091	81.51
[R].GVVDSEDIPLNLSR.[E]	2	0	0	1	757.397	1513.79	1513.79	0.87	0.00066	81.5836	2.69	1	9.222e-05	1.632e-05	24815648	80.67
[R].IIPGFMcQGGDFTR.[H]	2	0.6578	0	1	799.877	1598.75	1598.75	0.66	0.00053	81.5828	2.63	1	9.222e-05	4.396e-05	3.93226e+06	81.54
[R].ELAEDGYSGVEVR.[V]	2	0.6482	0	1	712.339	1423.67	1423.67	0.04	3e-05	70.0862	2.53	1	9.222e-05	1.137e-05	2.45647e+06	69.92
[R].YALYDATYETK.[E]	2	0.3214	0	1	669.317	1337.63	1337.63	-0.2	-0.00013	71.513	2.24	1	9.222e-05	6.935e-05	6.54573e+06	71.63
[K].QSLEASLAETEGR.[Y]	2	0.5117	0	1	695.844	1390.68	1390.68	0.26	0.00018	70.2343	2.99	1	9.222e-05	1.558e-05	11952518	70.15
[K].VLAQNSGFDLQETLVK.[V]	2	0.5451	0	1	881.473	1761.94	1761.94	0.6	0.00053	81.5465	2.77	1	9.222e-05	1.366e-05	1.1175e+06	81.44
[R].FLEQQNQVLQTK.[W]	2	0.4474	0	1	738.397	1475.79	1475.79	0.39	0.00028	70.2352	3.33	3	9.222e-05	6.905e-05	42484904	69.57
[K].TFAPEEISAmVLTK.[M]	2	0.375	0	1	776.901	1552.79	1552.79	0.99	0.00077	81.5288	1.6	1	9.222e-05	5.059e-05	840583	81.52
[-].mSETAPAETAAPAPVEK.[S]	2	0.2543	0	1	805.9	1610.79	1610.79	0.59	0.00047	71.5505	1.73	1	9.222e-05	5.793e-05	1.62184e+06	71.58
[R].IINEPTAAAIAYGLDK.[RKG]	2	0.484	0	1	830.452	1659.9	1659.9	0.55	0.00046	81.5086	2.19	4	9.222e-05	5.105e-05	1.22163e+06	81.48
[K].TVTNAVVTVPAYFNDSQR.[Q]	2	0.4074	0	1	991.503	1982	1982	0.06	6e-05	80.8965	4.05	1	9.222e-05	3.073e-06	4.84809e+06	80.81
[K].IVSNAScTTNcLAPLAK.[V]	2	0.2826	0	1	910.457	1819.91	1819.9	1.05	0.00095	72.0374	2.3	1	9.222e-05	5.384e-06	12663769	71.74
[RK].SYELPDGQVITIGNER.[F]	2	0.6261	0	1	895.95	1790.89	1790.89	0.06	5e-05	80.8618	2.38	5	9.222e-05	6.265e-05	1.1161e+06	80.62
[R].FTQAGSEVSALLGR.[I]	2	0.3088	0	1	718.381	1435.75	1435.75	0.09	7e-05	80.2086	2.17	1	9.222e-05	7.02e-06	2.21827e+06	79.68
[R].NTGIIcTIGPASR.[S]	2	0.5395	0	1	680.356	1359.71	1359.7	0.36	0.00025	72.5784	3.04	1	9.222e-05	3.402e-05	9285136	72.18
[K].LGGSAVISLEGKPL.[-]	2	0.5552	0	1	670.893	1340.78	1340.78	-0.29	-0.00019	80.1893	3.44	1	9.222e-05	7.443e-05	5441258	80.37
[R].VENQENVSNLVIDDTELK.[Q]	2	0.5311	0	1	1030.01	2059.02	2059.02	0.69	0.00071	80.1739	2.73	1	9.222e-05	3.557e-05	2116308	80.34
[K].GVVPLAGTNGETTTQGLDGLSER.[C]	2	0.3007	0	1	1136.57	2272.14	2272.14	0.04	4e-05	80.1722	1.43	1	9.222e-05	4.448e-05	2101671	79.77
[R].ISGLIYEETR.[G]	2	0.5236	0	1	590.814	1180.62	1180.62	0.04	2e-05	71.7575	2.75	1	9.222e-05	7.131e-05	36394404	71.88
[K].IVSNAScTTNcLAPLAK.[V]	2	0.5273	0	1	910.456	1819.91	1819.9	0.66	0.0006	71.7936	2.75	1	9.222e-05	3.729e-06	15960167	71.77
[K].LISWYDNEYGYSNR.[V]	2	0.3736	0	1	890.402	1779.8	1779.8	-0.76	-0.00068	80.097	1.74	1	9.222e-05	6.932e-05	1.22522e+06	79.45
[-].mSDAAVDTSSEITTK.[D]	2	0.6788	0	1	733.847	1466.69	1466.69	0.86	0.00063	72.6719	2.74	1	9.222e-05	1.685e-05	11357403	72.27
[R].QAALQVADGFISR.[M]	2	0.6883	0	1	688.37	1375.73	1375.73	-0.33	-0.00023	80.0784	3.24	1	9.222e-05	2.854e-05	3.32833e+06	78.94
[-].mSETAPAETAAPAPVEK.[S]	2	0.3744	0	1	805.899	1610.79	1610.79	0.39	0.00031	71.8122	1.95	1	9.222e-05	5.779e-05	1.81227e+06	71.85
[R].ISGLIYEETR.[G]	2	0.4786	0	1	590.814	1180.62	1180.62	0.28	0.00016	72.7278	2.8	1	9.222e-05	4.755e-05	32048384	71.95
[R].IINEPTAAAIAYGLDKK.[VG]	3	0.4286	0	1	596.668	1787.99	1787.99	0.22	0.00013	80.0597	2.66	2	9.222e-05	6.072e-05	1.05108e+06	79.73
[K].TITLEVEPSDTIENVK.[A]	2	0.6245	0	1	894.468	1787.93	1787.93	0.67	0.0006	80.0589	4.74	1	9.222e-05	3.679e-06	18948230	79.69
[K].TQEQLASEMAELTAR.[I]	2	0.6013	0	1	839.41	1677.81	1677.81	0.79	0.00066	80.0028	3.06	1	9.222e-05	3.385e-05	777512	79.92
[K].VLNNMEIGTSLYDEEGAK.[I]	2	0.5426	0	1	991.973	1982.94	1982.94	0.25	0.00025	79.9858	1.88	1	9.222e-05	7.374e-05	2.21122e+06	79.36
[K].STGGAPTFNVTVTmTAK.[T]	2	0.4421	0	1	849.922	1698.84	1698.84	0.22	0.00018	72.802	2.33	1	9.222e-05	2.697e-05	2.46593e+06	72.7
[K].VNQIGSVTESIQAcK.[L]	2	0	0	1	817.415	1633.82	1633.82	0.28	0.00023	71.9241	2	1	9.222e-05	4.178e-05	4711639	71.76
[R].VPTPNVSVVDLTcR.[L]	2	0.3736	0	1	778.909	1556.81	1556.81	0.92	0.00072	79.9661	1.74	1	9.222e-05	5.587e-05	24023732	79.32
[R].NTGIIcTIGPASR.[S]	2	0.5273	0	1	680.356	1359.71	1359.7	0.41	0.00028	72.8408	2.75	1	9.222e-05	5.824e-05	9285136	72.18
[R].FTQAGSEVSALLGR.[I]	2	0.5437	0	1	718.381	1435.75	1435.75	0.54	0.00039	79.9474	3.09	1	9.222e-05	1.53e-05	2.21827e+06	79.68
[R].TLTLVDTGIGMTK.[A]	2	0	0	1	675.37	1349.73	1349.73	-0.64	-0.00043	79.9297	2.32	1	9.222e-05	6.185e-05	929873	79.73
[K].GVVPLAGTNGETTTQGLDGLSER.[C]	2	0.5446	0	1	1136.57	2272.14	2272.14	0.28	0.00031	79.9093	2.02	1	9.222e-05	1.126e-06	2101671	79.77
[-].mSDAAVDTSSEITTK.[D]	2	0.6978	0	1	733.847	1466.69	1466.69	0.4	0.00029	72.9329	2.25	1	9.222e-05	1.385e-05	11357403	72.27
[R].QAALQVADGFISR.[M]	2	0.5476	0	1	688.37	1375.73	1375.73	0.49	0.00034	79.8176	2.94	1	9.222e-05	1.58e-05	3.32833e+06	78.94
[R].VPTPNVSVVDLTcR.[L]	2	0.3742	0	1	778.909	1556.81	1556.81	0.35	0.00027	80.2273	1.55	1	9.222e-05	3.488e-05	24023732	79.32
[K].GVVPLAGTNGETTTQGLDGLSER.[C]	3	0.2455	0	1	758.053	2272.14	2272.14	1.13	0.00085	80.2451	1.67	1	9.222e-05	2.814e-05	3910396	79.78
[K].TQEQLASEMAELTAR.[I]	2	0.6194	0	1	839.409	1677.81	1677.81	0.04	3e-05	80.2638	2.47	1	9.222e-05	5.787e-05	777512	79.92
[K].TAVVVGTVTDDVR.[I]	2	0.4039	0	1	666.362	1331.72	1331.72	-0.55	-0.00037	71.7382	2.55	1	9.222e-05	6.215e-05	3635994	71.54
[KR].FGEVVDcTLK.[LTM]	2	0	0	1	584.29	1167.57	1167.57	0.98	0.00057	72.0407	1.28	1	9.222e-05	7.344e-05	447746	72.07
[K].LAAVDATVNQVLASR.[Y]	2	0.6538	0	1	764.428	1527.85	1527.85	-0.23	-0.00017	80.8601	3.64	1	9.222e-05	4.412e-06	2816640	80.76
[R].NTGIIcTIGPASR.[S]	2	0.5903	0	1	680.357	1359.71	1359.7	0.61	0.00042	72.0586	3.1	1	9.222e-05	2.759e-05	9285136	72.18
[R].GVVDSEDLPLNISR.[E]	2	0	0	1	757.396	1513.79	1513.79	-0.09	-7e-05	80.8033	2.73	2	9.222e-05	2.169e-05	24815648	80.67
[R].TLTLVDTGIGMTK.[A]	2	0	0	1	675.371	1349.73	1349.73	-0.54	-0.00037	80.7474	2.62	1	9.222e-05	6.774e-05	4.34833e+06	80.45
[K].LGGSAVISLEGKPL.[-]	2	0.506	0	1	670.893	1340.78	1340.78	-0.16	-0.00011	80.7102	3.34	1	9.222e-05	2.44e-05	5441258	80.37
[R].VENQENVSNLVIDDTELK.[Q]	2	0.4339	0	1	1030.01	2059.02	2059.02	0.17	0.00017	80.6933	1.89	1	9.222e-05	7.421e-05	2116308	80.34
[R].AITGASLADIMAK.[R]	2	0.6013	0	1	631.345	1261.68	1261.68	-0.27	-0.00017	80.6563	3.01	1	9.222e-05	4.558e-05	1.47999e+06	80.74
[-].mSDAAVDTSSEITTK.[D]	2	0.6396	0	1	733.847	1466.69	1466.69	0.6	0.00044	72.1588	2.83	1	9.222e-05	1.794e-05	11357403	72.27
[K].TAVVVGTVTDDVR.[I]	2	0.452	0	1	666.362	1331.72	1331.72	0.53	0.00036	71.4616	2.81	1	9.222e-05	6.09e-05	3635994	71.54
[K].LAAVDATVNQVLASR.[Y]	2	0.6366	0	1	764.428	1527.85	1527.85	-0.36	-0.00027	80.6006	3.33	1	9.222e-05	1.923e-05	2816640	80.76
[K].TAVVVGTVTDDVR.[I]	2	0.4202	0	1	666.362	1331.72	1331.72	0.54	0.00036	71.4786	3.26	1	9.222e-05	3.562e-05	3635994	71.54
[K].GVGIISEGNETVEDIAAR.[L]	2	0.5424	0	1	915.466	1829.92	1829.92	0.44	0.0004	79.8006	2.36	1	9.222e-05	1.417e-05	537987	79.71
[R].GVVDSEDLPLNISR.[E]	2	0	0	1	757.397	1513.79	1513.79	0.1	7e-05	80.5431	2.67	2	9.222e-05	2.1e-05	24815648	80.67
[-].mcDFTEDQTAEFK.[E]	2	0.7024	0	1	766.815	1532.62	1532.62	0.53	0.00041	80.4915	2.52	1	9.222e-05	1.593e-05	2397607	80.56
[R].FTQAGSEVSALLGR.[I]	2	0.4803	0	1	718.381	1435.75	1435.75	0.23	0.00017	80.4898	2.29	1	9.222e-05	2.634e-05	2.21827e+06	79.68
[R].VPTPNVSVVDLTcR.[L]	2	0.2839	0	1	778.909	1556.81	1556.81	0.25	0.00019	80.489	1.55	1	9.222e-05	6.234e-05	24023732	79.32
[K].QSLEASLAETEGR.[Y]	2	0.3605	0	1	695.844	1390.68	1390.68	0.21	0.00014	71.5376	1.72	1	9.222e-05	3.537e-05	11952518	70.15
[K].LGGSAVISLEGKPL.[-]	2	0.4954	0	1	670.893	1340.78	1340.78	0.23	0.00016	80.45	3.29	1	9.222e-05	3.311e-05	5441258	80.37
[R].NTGIIcTIGPASR.[S]	2	0.5106	0	1	680.357	1359.71	1359.7	0.76	0.00052	72.3176	3.29	1	9.222e-05	6.159e-05	9285136	72.18
[R].VENQENVSNLVIDDTELK.[Q]	2	0.5764	0	1	1030.01	2059.02	2059.02	0.31	0.00032	80.4322	3.47	1	9.222e-05	7.525e-06	2116308	80.34
[K].EITALAPSTMK.[I]	2	0.4236	0	1	581.313	1161.62	1161.62	0.27	0.00016	72.3548	2.29	4	9.222e-05	7.011e-05	23858256	71.18
[K].LISWYDNEYGYSNR.[V]	2	0.2748	0	1	890.402	1779.8	1779.8	0.17	0.00015	80.4154	1.31	1	9.222e-05	7.331e-05	1.22522e+06	79.45
[-].mSDAAVDTSSEITTK.[D]	2	0.6092	0	1	733.847	1466.69	1466.69	0.9	0.00066	72.4109	3.25	1	9.222e-05	9.739e-06	11357403	72.27
[R].IINEPTAAAIAYGLDKK.[VG]	3	0.5429	0	1	596.668	1787.99	1787.99	0.19	0.00011	80.3225	3.15	2	9.222e-05	4.705e-05	1.05108e+06	79.73
[K].TITLEVEPSDTIENVK.[A]	2	0.6382	0	1	894.468	1787.93	1787.93	0.44	0.0004	80.3199	4.56	1	9.222e-05	4.252e-06	18948230	79.69
[K].VGINYQPPTVVPGGDLAK.[V]	2	0.52	0	1	912.996	1824.99	1824.99	0.16	0.00015	80.5059	2.75	2	9.222e-05	3.98e-05	7.49525e+06	80.42
[K].TFVSITPAEVGVLVGK.[D]	2	0.3587	0	1	808.967	1616.93	1616.93	0.51	0.00041	89.7857	2.23	1	9.222e-05	3.717e-05	7090367	88.8
[R].GPSEGISSEPVSAATTQTLEGDSSEAGGQGIR.[K]	3	0.4721	0	1	1025.82	3075.44	3075.43	0.46	0.00047	76.6949	3.05	1	9.222e-05	6.901e-05	1.32856e+06	76.58
[R].QVQSLTcEVDALKGTNESLER.[Q]	3	0.4155	0	1	793.061	2377.17	2377.17	0.28	0.00022	76.6747	3.73	1	9.222e-05	8.89e-06	1.59145e+06	76.73
[R].QASPNIVIALAGNK.[A]	2	0.6173	0	1	698.401	1395.8	1395.8	-0.29	-0.0002	79.0995	2.43	1	9.222e-05	3.511e-05	1.26564e+06	79.16
[-].mSETAPAETAAPAPVEK.[S]	2	0.3958	0	1	805.9	1610.79	1610.79	0.63	0.0005	71.3356	2.88	1	9.222e-05	1.799e-05	2188800	71.36
[K].TAVVVGTVTDDVR.[I]	2	0.4608	0	1	666.362	1331.72	1331.72	0.2	0.00013	71.3347	3.06	1	9.222e-05	3.78e-05	3.29439e+06	71.34
[K].TTPTSELSLGFTK.[A]	2	0.4406	0	1	691.364	1381.72	1381.72	-0.28	-0.00019	77.2956	2.02	1	9.222e-05	3.967e-05	2.40846e+06	77.36
[R].FVTVQTISGTGALR.[V]	2	0.6281	0	1	725.406	1449.81	1449.81	-0.32	-0.00023	77.2964	2.42	1	9.222e-05	3.756e-05	1.29356e+06	77.13
[R].IANLQTDLSDGLR.[L]	2	0.3904	0	1	708.378	1415.75	1415.75	0.56	0.0004	77.3316	2.51	1	9.222e-05	2.669e-05	2530075	77.41
[K].LVILANNcPALR.[K]	2	0.6017	0	1	677.387	1353.77	1353.77	0.06	4e-05	77.3685	2.36	1	9.222e-05	4.889e-05	5.39404e+06	77.22
[R].YFAGNLASGGAAGATSLcFVYPLDFAR.[T]	3	1	0	1	932.787	2796.35	2796.35	0	0	94.9191	2.08	2	9.222e-05	5.808e-05	1.32075e+06	94.81
[K].IEDLSQQAQLAAAEK.[F]	2	0.5524	0	1	807.92	1614.83	1614.83	-0.14	-0.00011	71.173	3.15	1	9.222e-05	2.996e-05	2.12619e+06	71.24
[-].mDDDIAALVVDnGSGMcK.[A]	2	0.7297	0	1	911.897	1822.79	1822.78	1.31	0.0012	94.8119	3.44	1	9.222e-05	1.045e-06	2.34687e+06	94.61
[K].ELSTTLNADEAVTR.[G]	2	0.3682	0	1	760.387	1519.77	1519.76	4	0.00304	71.0919	2.39	1	9.222e-05	6.811e-05	810093	71
[R].ELISNASDALDK.[I]	2	0.463	0	1	638.325	1275.64	1275.64	0.57	0.00037	70.9509	2.57	2	9.222e-05	6.906e-05	7.53868e+06	70.5
[K].TTLSTFQSPEFSVTR.[Q]	2	0.5185	0	1	850.929	1700.85	1700.85	0.97	0.00082	79.2841	2.16	1	9.222e-05	4.279e-05	775800	79.3
[-].mEEEIAALVIDNGSGmcK.[A]	2	1	0	1	947.432	1893.86	1893.86	-0.21	-0.00019	94.6563	2.52	1	9.222e-05	7.886e-06	16264384	94.25
[K].EILGTAQSVGcNVDGR.[H]	2	0.3529	0	1	838.407	1675.81	1675.81	-0.4	-0.00034	70.7265	1.36	1	9.222e-05	3.013e-05	1874473	70.57
[R].IANLQTDLSDGLR.[L]	2	0.5	0	1	708.378	1415.75	1415.75	0.3	0.00021	77.5898	2.22	1	9.222e-05	4.622e-05	2530075	77.41
[-].mDDDIAALVVDNGSGMcK.[A]	2	0.625	0	1	911.404	1821.8	1821.8	1.05	0.00096	94.6418	2.8	1	9.222e-05	6.604e-06	20985090	93.18
[K].TVTAMDVVYALKR.[Q]	3	0.4922	0	1	489.606	1466.8	1466.8	-0.25	-0.00012	79.3211	3.21	1	9.222e-05	5.836e-05	6114337	79.21
[-].mDDDIAALVVDnGSGMcK.[A]	2	0.7396	0	1	911.895	1822.78	1822.78	0.02	2e-05	94.5528	3.84	1	9.222e-05	3.052e-06	2.34687e+06	94.61
[K].LISWYDNEYGYSNR.[V]	2	0.5444	0	1	890.403	1779.8	1779.8	0.48	0.00043	79.3765	1.8	1	9.222e-05	2.758e-05	2126220	79.3
[K].EILGTAQSVGcNVDGR.[H]	2	0.2903	0	1	838.407	1675.81	1675.81	-0.5	-0.00042	70.4396	1.55	1	9.222e-05	3.051e-05	1874473	70.57
[R].ELAEDGYSGVEVR.[V]	2	0.4656	0	1	712.339	1423.67	1423.67	0.42	0.0003	70.3806	1.89	1	9.222e-05	7.414e-05	2.57837e+06	69.65
[R].FTQAGSEVSALLGR.[I]	2	0.5646	0	1	718.38	1435.75	1435.75	-1.19	-0.00086	79.3807	2.71	1	9.222e-05	2.113e-05	3.90946e+06	79.48
[R].VPTPNVSVVDLTcR.[L]	2	0.479	0	1	778.908	1556.81	1556.81	-0.31	-0.00024	79.3858	1.67	1	9.222e-05	3.062e-05	29793584	79.49
[R].IMNTFSVVPSPK.[V]	2	0.5644	0	1	660.355	1319.7	1319.7	0.28	0.00019	77.6654	2.25	2	9.222e-05	6.108e-05	1834983	77.75
[R].QAALQVADGFISR.[M]	2	0.5596	0	1	688.37	1375.73	1375.73	0.6	0.00041	79.081	2.77	1	9.222e-05	2.585e-05	7.36643e+06	78.89
[K].GILAADESTGSIAK.[R]	2	0.5598	0	1	666.854	1332.7	1332.7	0.03	2e-05	70.1907	2.59	1	9.222e-05	1.423e-05	8342323	69.57
[-].mDDDIAALVVDNGSGMcK.[A]	2	0.7	0	1	911.405	1821.8	1821.8	1.57	0.00143	94.9697	2.2	1	9.222e-05	4.916e-05	20985090	93.18
[R].IINEPTAAAIAYGLDKR.[E]	3	0.4421	0	1	606.004	1816	1816	0.07	5e-05	77.2026	2.85	1	9.222e-05	4.465e-05	2.51639e+06	77.1
[K].IVSNAScTTNcLAPLAK.[V]	2	0.5	0	1	910.456	1819.9	1819.9	0.19	0.00017	72.4344	2.34	1	9.222e-05	2.426e-05	14152963	71.57
[R].NTGIIcTIGPASR.[S]	2	0.4613	0	1	680.356	1359.71	1359.7	0.17	0.00012	72.3345	3.36	1	9.222e-05	1.317e-05	10420596	72.12
[R].AGVNTVTTLVENK.[K]	2	0.5018	0	1	673.37	1345.73	1345.73	0.54	0.00036	72.2948	2.71	1	9.222e-05	4.122e-05	2.35173e+06	72.22
[R].QAALQVADGFISR.[M]	2	0.6117	0	1	688.37	1375.73	1375.73	-0.02	-2e-05	78.8222	3.76	1	9.222e-05	7.941e-06	7.36643e+06	78.89
[R].IAATILTSPDLR.[K]	2	0.5142	0	1	635.872	1270.74	1270.74	-0.4	-0.00025	78.834	2.12	1	9.222e-05	5.132e-05	1.47629e+06	78.89
[-].mSDAAVDTSSEITTK.[D]	2	0.7053	0	1	733.847	1466.69	1466.69	0.37	0.00027	72.2749	3.97	1	9.222e-05	1.724e-05	17752900	72.12
[R].YALYDATYETK.[E]	2	0.3476	0	1	669.317	1337.63	1337.63	0.08	6e-05	72.255	1.87	1	9.222e-05	5.526e-05	6667780	71.62
[R].KDLYANTVLSGGTTmYPGIADR.[M]	3	0.4682	0	1	787.058	2359.16	2359.16	0.37	0.00029	76.9451	4.87	2	9.222e-05	1.967e-05	6.26306e+06	76.85
[-].mEEEIAALVIDNGSGmcK.[A]	2	0.5982	0	1	947.433	1893.86	1893.86	0.48	0.00045	95.4435	2.24	1	9.222e-05	2.839e-05	357216	95.44
[K].TVTAmDVVYALK.[R]	2	0.5684	0	1	663.852	1326.7	1326.7	-0.51	-0.00034	78.8954	2.34	1	9.222e-05	7.445e-05	5838539	78.68
[K].IVSNAScTTNcLAPLAK.[V]	2	0.5385	0	1	910.456	1819.9	1819.9	-0.14	-0.00013	72.156	2.86	1	9.222e-05	5.855e-06	14152963	71.57
[K].NQLTSNPENTVFDAK.[R]	2	0.4941	0	1	839.408	1677.81	1677.81	0.29	0.00025	72.138	2.53	1	9.222e-05	2.217e-05	2572622	71.98
[K].FDTGNLcmVTGGANLGR.[I]	2	0.2871	0	1	899.915	1798.82	1798.82	0.81	0.00073	76.9827	2.09	1	9.222e-05	6.172e-05	726872	77.01
[R].NTGIIcTIGPASR.[S]	2	0.5449	0	1	680.356	1359.7	1359.7	-0.81	-0.00055	72.0566	3.34	1	9.222e-05	4.416e-05	10420596	72.12
[K].VNQIGSVTESLQAcK.[L]	2	0	0	1	817.414	1633.82	1633.82	-0.91	-0.00075	72.0385	2.35	1	9.222e-05	6.12e-05	2555490	71.67
[-].mSDAAVDTSSEITTK.[D]	2	0.6626	0	1	733.847	1466.69	1466.69	0.29	0.00021	72.0007	3.26	1	9.222e-05	1.257e-05	17752900	72.12
[R].YALYDATYETK.[E]	2	0.3486	0	1	669.317	1337.63	1337.63	0.08	6e-05	71.9771	2.18	1	9.222e-05	6.239e-05	6667780	71.62
[R].FVTVQTISGTGALR.[V]	2	0.6265	0	1	725.406	1449.81	1449.81	-0.41	-0.0003	77.0404	2.49	1	9.222e-05	5.469e-05	1.29356e+06	77.13
[K].IVSNAScTTNcLAPLAK.[V]	2	0.4669	0	1	910.456	1819.91	1819.9	0.86	0.00078	71.8775	2.57	1	9.222e-05	9.829e-06	14152963	71.57
[K].NQLTSNPENTVFDAK.[R]	2	0.5828	0	1	839.408	1677.81	1677.81	0.51	0.00043	71.8575	2.9	1	9.222e-05	1.085e-05	2572622	71.98
[K].VNQIGSVTESIQAcK.[L]	2	0	0	1	817.415	1633.82	1633.82	0.35	0.00029	71.7591	3.42	1	9.222e-05	4.106e-05	2555490	71.67
[-].mEEEIAALVIDNGSGmcK.[A]	2	1	0	1	947.432	1893.86	1893.86	0.3	0.00029	95.1725	2.29	1	9.222e-05	1.014e-05	16264384	94.25
[R].AVLEEcTSFIPEAR.[A]	2	0.2276	0	1	811.398	1621.79	1621.79	-0.4	-0.00032	78.9904	1.45	1	9.222e-05	6.315e-05	296598	79
[K].IVSNAScTTNcLAPLAK.[V]	2	0.4804	0	1	910.457	1819.91	1819.9	1.19	0.00108	71.5973	2.81	1	9.222e-05	9.941e-06	14152963	71.57
[R].GcITIIGGGDTATccAK.[W]	2	0.6218	0	1	877.897	1754.79	1754.79	0.27	0.00024	71.5367	2.38	1	9.222e-05	1.265e-05	2.14112e+06	71.41
[R].EHALLAYTLGVK.[Q]	2	0.7046	0	1	657.874	1314.74	1314.74	-0.06	-4e-05	77.2211	2.37	1	9.222e-05	4.872e-05	763345	77.46
[-].mEEEIAALVIDNGSGmcK.[A]	2	1	0	1	947.432	1893.86	1893.86	0.42	0.0004	94.4003	3.12	1	9.222e-05	2.34e-06	16264384	94.25
[-].mDDDIAALVVDNGSGMcK.[A]	2	0.7609	0	1	911.404	1821.8	1821.8	0.43	0.00039	94.3814	2.3	1	9.222e-05	3.946e-06	20985090	93.18
[R].SLFSSIGEVESAK.[L]	2	0.5279	0	1	677.349	1353.69	1353.69	1.31	0.00089	79.4699	1.97	1	9.222e-05	4.165e-05	966486	79.54
[R].VPTPNVSVVDLTcR.[L]	2	0.4789	0	1	778.909	1556.81	1556.81	0.14	0.00011	79.8951	1.9	1	9.222e-05	1.187e-05	29793584	79.49
[K].GVVPLAGTNGETTTQGLDGLSER.[C]	2	0.281	0	1	1136.57	2272.14	2272.14	-1.11	-0.00127	79.9078	1.53	1	9.222e-05	1.904e-06	2853919	79.97
[-].mDDDIAALVVDNGSGMcK.[A]	2	0.6894	0	1	911.403	1821.8	1821.8	0.07	6e-05	93.349	3.96	1	9.222e-05	5.979e-07	20985090	93.18
[K].TITLEVEPSDTIENVK.[A]	2	0.6189	0	1	894.468	1787.93	1787.93	0.67	0.0006	79.9875	4.75	1	9.222e-05	7.502e-06	24431076	79.83
[K].FAAATGATPIAGR.[F]	2	0.5524	0	1	602.327	1203.65	1203.65	-0.46	-0.00028	67.2038	2.1	1	9.222e-05	6.625e-05	3.5365e+06	65.62
[K].HTGPGILSmAnAGPNTNGSQFFIcTAK.[T]	3	0.0583	0	1	936.774	2808.31	2808.31	0.16	0.00015	80.0615	3.43	1	9.222e-05	1.553e-05	3.86011e+06	80.1
[K].YSQVLANGLDNK.[L]	2	0.5434	0	1	661.341	1321.67	1321.67	0.26	0.00017	67.1781	2.65	1	9.222e-05	3.987e-05	1.07083e+06	67.21
[K].GcDVVVIPAGVPR.[K]	2	0.6962	0	1	669.864	1338.72	1338.72	0.33	0.00022	78.3118	2.37	1	9.222e-05	6.709e-05	1177241	78.36
[K].GLGTDEDSILNLLTSR.[S]	2	0.5725	0	1	852.444	1703.88	1703.88	-0.37	-0.00032	93.1482	2.69	1	9.222e-05	5.605e-06	3.65991e+06	93.22
[K].AMGIMNSFVNDIFER.[I]	2	0.3164	0	1	872.413	1743.82	1743.82	-0.32	-0.00028	93.1015	1.77	1	9.222e-05	2.885e-05	911219	92.98
[K].LGGSAVISLEGKPL.[-]	2	0.5214	0	1	670.893	1340.78	1340.78	0.31	0.00021	80.0985	2.8	1	9.222e-05	5.171e-05	9327727	79.97
[K].GVVDSDDLPLNVSR.[E]	2	0.3782	0	1	743.382	1485.76	1485.75	1.04	0.00077	78.4062	1.93	1	9.222e-05	6.702e-05	4.35123e+06	78.49
[-].mDDDIAALVVDNGSGMcK.[A]	2	0.7178	0	1	911.404	1821.8	1821.8	0.38	0.00034	93.0862	3.26	1	9.222e-05	1.887e-06	20985090	93.18
[K].WELLQQVnTSTR.[T]	2	0.1449	0	1	738.379	1475.75	1475.75	0.82	0.00061	80.1387	2.14	1	9.222e-05	4.928e-05	14523795	80.25
[R].DVQIGDIVTVGEcRPLSK.[T]	2	0.4158	0	1	993.519	1986.03	1986.03	-0.49	-0.00049	80.1395	1.9	1	9.222e-05	4.531e-05	289975	80.16
[K].TITLEVEPSDTIENVK.[A]	2	0.5903	0	1	894.467	1787.93	1787.93	-0.09	-8e-05	80.2467	3.71	1	9.222e-05	5.03e-06	24431076	79.83
[K].HTGPGILSmANAGPNTnGSQFFIcTAK.[T]	3	0.0379	0	1	936.775	2808.31	2808.31	1.39	0.0013	80.3225	1.32	1	9.222e-05	3.085e-05	3.86011e+06	80.1
[R].SILLDcATPDAVVR.[L]	2	0.5435	0	1	765.404	1529.8	1529.8	0.65	0.0005	80.3259	2.3	1	9.222e-05	5.819e-05	279510	80.35
[R].GAAQNIIPASTGAAK.[A]	2	0.4911	0	1	685.376	1369.74	1369.74	0.93	0.00064	66.3941	2.81	1	9.222e-05	1.983e-05	23686094	64.7
[K].VAVLGASGGIGQPLSLLLK.[N]	2	0.7532	0	1	897.049	1793.09	1793.09	0.32	0.00029	92.7939	1.58	1	9.222e-05	5.644e-05	1.69013e+06	92.88
[K].GYDVIAQAQSGTGK.[T]	2	0.544	0	1	697.85	1394.69	1394.69	0.95	0.00066	66.2943	1.82	1	9.222e-05	3.724e-05	1.76039e+06	66.48
[R].ELISNSSDALDK.[I]	2	0.3306	0	1	646.323	1291.64	1291.64	0.84	0.00054	66.2931	2.45	1	9.222e-05	3.521e-05	1.24982e+06	66.29
[K].FAAATGATPIAGR.[F]	2	0.5924	0	1	602.328	1203.65	1203.65	-0.22	-0.00013	66.1642	2.38	1	9.222e-05	1.704e-05	3.5365e+06	65.62
[K].WELLQQVnTSTR.[T]	2	0.1492	0	1	738.379	1475.75	1475.75	0.98	0.00072	80.3948	2.95	1	9.222e-05	1.214e-05	14523795	80.25
[R].ELEDATETADAMNR.[E]	2	0.4931	0	1	783.342	1565.68	1565.67	0.6	0.00047	66.0586	2.9	1	9.222e-05	1.111e-05	1294275	66.1
[K].GLGTDEDSILNLLTSR.[S]	2	0.1376	0	1	852.444	1703.88	1703.88	-0.05	-4e-05	93.418	1.09	1	9.222e-05	3.302e-05	3.65991e+06	93.22
[R].YADLTEDQLPScESLKDTIAR.[A]	3	0.3201	0	1	809.057	2425.16	2425.16	0.69	0.00056	78.1073	2.78	1	9.222e-05	9.222e-06	5295699	78
[-].mADLEEQLSDEEKVR.[I]	2	0.4529	0	1	851.909	1702.81	1702.81	-1.73	-0.00147	78.0603	2.23	1	9.222e-05	6.16e-05	1.20317e+06	78.15
[-].mDDDIAALVVDNGSGMcK.[A]	2	0.6891	0	1	911.404	1821.8	1821.8	0.25	0.00022	93.6047	3.57	1	9.222e-05	1.164e-06	20985090	93.18
[R].LLQDSVDFSLADAINTEFK.[N]	2	0.4904	0	1	1063.54	2126.07	2126.07	0.02	2e-05	94.1709	1.57	1	9.222e-05	6.877e-05	421291	94.13
[K].GILAADESTGSIAK.[R]	2	0.6135	0	1	666.854	1332.7	1332.7	0.19	0.00013	69.8794	2.82	1	9.222e-05	1.157e-05	8342323	69.57
[-].mEEEIAALVIDNGSGmcK.[A]	2	1	0	1	947.432	1893.86	1893.86	0.41	0.00039	94.1392	2.28	1	9.222e-05	1.099e-05	16264384	94.25
[-].mDDDIAALVVDNGSGMcK.[A]	2	0.6852	0	1	911.403	1821.8	1821.8	0.02	2e-05	94.1316	3.05	1	9.222e-05	2.061e-06	20985090	93.18
[R].ELAEDGYSGVEVR.[V]	2	0.595	0	1	712.339	1423.67	1423.67	0.38	0.00027	69.796	2.79	1	9.222e-05	2.09e-05	2.57837e+06	69.65
[-].mDDDIAALVVDNGSGMcK.[A]	2	0.6629	0	1	911.403	1821.8	1821.8	0.02	2e-05	94.1196	2.64	1	9.222e-05	9.933e-06	20985090	93.18
[R].ITSLEVENQNLR.[G]	2	0.2753	0	1	708.378	1415.75	1415.75	0.33	0.00023	69.6076	2.47	1	9.222e-05	6.192e-05	1.6113e+06	69.39
[K].GILAADESTGSIAK.[R]	2	0.6111	0	1	666.854	1332.7	1332.7	-0.1	-6e-05	69.5865	3.24	1	9.222e-05	1.362e-05	8342323	69.57
[R].ELAEDGYSGVEVR.[V]	2	0.6516	0	1	712.339	1423.67	1423.67	0.19	0.00014	69.508	2.87	1	9.222e-05	1.98e-05	2.57837e+06	69.65
[K].VLNNMEIGTSLYDEEGAK.[I]	2	0.4454	0	1	991.973	1982.94	1982.94	0.63	0.00063	79.5817	2.29	1	9.222e-05	5.67e-05	3.32552e+06	79.42
[R].IIDVVYNASNNELVR.[T]	2	0.2105	0	1	859.958	1718.91	1718.91	0.52	0.00045	79.5995	1.33	1	9.222e-05	3.164e-05	1.81421e+06	79.45
[K].GVGIISEGNETVEDIAAR.[L]	2	0.6347	0	1	915.466	1829.92	1829.92	0.43	0.00039	79.6036	2.71	1	9.222e-05	1.558e-06	1.0465e+06	79.66
[R].EVAAFAQFGSDLDAATQQLLSR.[G]	3	0.2742	0	1	780.061	2338.17	2338.17	0.18	0.00014	96.0577	1.24	1	9.222e-05	7.328e-05	1.03441e+06	95.92
[-].mDDDIAALVVDNGSGMcK.[A]	2	0.7163	0	1	911.403	1821.8	1821.8	-0.04	-4e-05	93.862	2.89	1	9.222e-05	3.015e-06	20985090	93.18
[R].VAVSADPNVPNVIVTR.[L]	2	0.4746	0	1	825.963	1650.92	1650.92	0.61	0.0005	77.8673	1.77	1	9.222e-05	6.401e-05	5.93293e+06	77.69
[K].QQLSAEELDAQLDAYNAR.[M]	2	0.4585	0	1	1017.99	2034.97	2034.97	-1.22	-0.00124	79.6289	2.29	1	9.222e-05	6.969e-05	380478	79.67
[R].VPTPNVSVVDLTcR.[L]	2	0.4919	0	1	778.909	1556.81	1556.81	0.31	0.00024	79.6357	1.85	1	9.222e-05	2.121e-05	29793584	79.49
[K].NQVAmNPTNTVFDAK.[R]	2	0.056	0	1	833.399	1665.79	1665.79	0.88	0.00073	69.312	2.32	1	9.222e-05	5.546e-05	6727171	68.59
[R].FTQAGSEVSALLGR.[I]	2	0.3678	0	1	718.381	1435.75	1435.75	-0.09	-7e-05	79.6374	2.42	1	9.222e-05	5.602e-06	3.90946e+06	79.48
[R].LPAcVVDcGTGYTK.[L]	2	0.4444	0	1	770.86	1540.71	1540.71	-0.79	-0.00061	69.1251	1.35	1	9.222e-05	5.61e-05	1.15474e+06	69.27
[K].NQVAmNPTNTVFDAK.[R]	2	0.1245	0	1	833.399	1665.79	1665.79	0.29	0.00024	69.0133	2.73	1	9.222e-05	3.552e-05	6727171	68.59
[R].LLQDSVDFSLADAINTEFK.[N]	2	0.5776	0	1	1063.54	2126.07	2126.07	0.47	0.0005	93.644	2.32	1	9.222e-05	1.25e-05	1.36187e+06	93.55
[K].NVTELNEPLSNEER.[N]	2	0.4	0	1	822.398	1643.79	1643.79	0.43	0.00035	68.8629	2	1	9.222e-05	2.377e-05	1.47115e+06	68.95
[K].TITLEVEPSDTIENVK.[A]	2	0.6171	0	1	894.468	1787.93	1787.93	0.48	0.00043	79.7284	4.44	1	9.222e-05	9.68e-06	24431076	79.83
[K].NQVAmNPTNTVFDAK.[R]	2	0.1236	0	1	833.399	1665.79	1665.79	0.66	0.00055	68.7119	3.56	1	9.222e-05	1.464e-05	6727171	68.59
[R].EEAESTLQSFR.[Q]	2	0.4766	0	1	648.807	1296.61	1296.61	0.28	0.00018	68.5158	2.56	1	9.222e-05	6.712e-05	1.61721e+06	68.13
[K].TQEQLASEMAELTAR.[I]	2	0.5296	0	1	839.41	1677.81	1677.81	1.21	0.00101	79.623	2.87	1	9.222e-05	6.677e-05	1.29866e+06	79.71
[K].ISSLLEEQFQQGK.[L]	2	0.5284	0	1	753.894	1506.78	1506.78	0.11	8e-05	76.694	2.99	1	9.222e-05	3.726e-05	2.2411e+06	76.06
[K].mINLSVPDTIDER.[TA]	2	0.5538	0	1	759.877	1518.75	1518.75	0.4	0.00031	78.7685	2.6	2	9.222e-05	3.159e-05	4.15502e+06	78.88
[K].APAPAAPAAAEPQAEAPAAAASSEQSVAVKE.[-]	3	0.3333	0	1	953.478	2858.42	2858.42	1.07	0.00102	72.538	2.67	1	9.222e-05	5.051e-05	3.09579e+06	72.64
[K].GPDGLTALEATDNQAIK.[A]	2	0.6289	0	1	857.436	1713.87	1713.87	0.14	0.00012	76.8987	2.56	1	9.222e-05	6.171e-06	2.3464e+06	76.96
[R].QVQSLTcEVDALKGTNESLER.[Q]	3	0.2943	0	1	793.061	2377.17	2377.17	0.45	0.00035	75.607	5.13	1	9.222e-05	2.035e-07	8514297	75.54
[K].APILIATDVASR.[G]	2	1	0	1	613.858	1226.71	1226.71	-0.63	-0.00039	76.9171	2.46	2	9.222e-05	3.166e-05	1.9977e+06	76.9
[R].IINEPTAAAIAYGLDKR.[E]	3	0.5053	0	1	606.004	1816	1816	0.25	0.00015	76.954	2.83	1	9.222e-05	4.507e-05	4.15596e+06	76.81
[R].QVQSLTcEVDALK.[G]	2	0.4697	0	1	745.88	1490.75	1490.75	0.4	0.0003	75.0421	2.64	1	9.222e-05	2.648e-05	1.36176e+06	74.98
[R].VGAGAPVYMAAVLEYLTAEILELAGNAAR.[D]	3	0.4045	0	1	978.519	2933.54	2933.54	-0.51	-0.0005	106.599	4.45	2	9.222e-05	4.044e-07	1.66248e+06	106.57
[R].VGAGAPVYLAAVLEYLTAEILELAGNAAR.[D]	4	0.2475	0	1	729.653	2915.59	2915.59	0.55	0.0004	106.598	4.97	1	9.222e-05	1.143e-06	1.91469e+06	106.58
[K].SQIFSTASDNQPTVTIK.[V]	2	0.5969	0	1	918.971	1836.94	1836.93	0.69	0.00063	74.968	3.2	1	9.222e-05	5.71e-05	2.33586e+06	74.85
[R].VGAGAPVYLAAVLEYLTAEILELAGNAAR.[D]	3	0.5442	0	1	972.536	2915.59	2915.59	1.64	0.0016	106.597	7.13	1	9.222e-05	3.339e-09	5833714	106.57
[K].GDVTTQVALQPALK.[F]	2	0.444	0	1	720.907	1440.81	1440.81	0.58	0.00042	74.8745	2.41	1	9.222e-05	4.619e-05	6.12426e+06	74.74
[-].mVNPTVFFDITADDEPLGR.[V]	2	0.5818	0	1	1024.5	2048	2048	1.19	0.00122	106.58	4.28	1	9.222e-05	3.399e-06	5643302	106.57
[R].FVTVQTISGTGALR.[V]	2	0.6502	0	1	725.407	1449.81	1449.81	0.32	0.00023	77.0664	2.23	1	9.222e-05	4.337e-05	1.43836e+06	77.14
[-].mAAGAAEAGEAAVAVVEVGSAQQFEELLR.[L]	3	0.3425	0	1	929.14	2785.41	2785.4	2.23	0.00207	105.51	2.19	1	9.222e-05	1.103e-05	495750	105.46
[R].IMNVIGEPIDER.[G]	2	0.3548	0	1	693.359	1385.71	1385.71	0.43	0.0003	77.1791	1.86	1	9.222e-05	7.019e-05	924996	77.23
[K].mSSYAFFVQTcR.[E]	2	0.638	0	1	756.834	1512.66	1512.66	-0.04	-3e-05	77.3089	2.21	1	9.222e-05	1.974e-05	604335	77.36
[K].TTPTSELSLGFTK.[A]	2	0.3944	0	1	691.364	1381.72	1381.72	0.47	0.00033	77.3232	1.8	1	9.222e-05	4.042e-05	2.94353e+06	77.38
[R].ISGLIYEETR.[G]	2	0.4348	0	1	590.814	1180.62	1180.62	0.14	8e-05	74.5932	2.76	1	9.222e-05	7.461e-05	34157152	72.04
[R].GLcAIAQAESLR.[Y]	2	0.4017	0	1	644.838	1288.67	1288.67	0.14	9e-05	74.5924	2.39	1	9.222e-05	3.501e-05	1529712	74.5
[R].IANLQTDLSDGLR.[L]	2	0.48	0	1	708.378	1415.75	1415.75	0.27	0.00019	77.361	3.25	1	9.222e-05	1.036e-05	3598591	77.42
[K].GNDISSGTVLSDYVGSGPPSGTGLHR.[Y]	3	0.344	0	1	844.078	2530.22	2530.22	1.06	0.00089	77.4015	2.18	1	9.222e-05	5.797e-05	815255	77.45
[-].mSSEAETQQPPAAPAAALSAADTKPGSTGSGAGSGGPGGLTSAAPAGGDKK.[V]	4	0.3885	0	1	1109.29	4434.13	4434.13	0.23	0.00025	74.5168	2.96	1	9.222e-05	5.992e-05	1.41921e+06	74.39
[R].QVQSLTcEVDALKGTNESLER.[Q]	3	0.269	0	1	793.061	2377.17	2377.17	0.67	0.00053	75.8629	3.16	1	9.222e-05	2.272e-06	8514297	75.54
[K].VLNNmEIGTSLYDEEGAK.[I]	2	0.465	0	1	999.97	1998.93	1998.93	0.2	0.0002	74.4781	2	1	9.222e-05	3.032e-05	1303874	74.55
[K].EAFQEALAAAGDK.[L]	2	0.4852	0	1	660.826	1320.64	1320.64	0.59	0.00039	74.4421	2.7	1	9.222e-05	4.693e-05	1.84064e+06	74.29
[K].LVILANNcPALR.[K]	2	0.6233	0	1	677.388	1353.77	1353.77	1.01	0.00069	77.4158	2.23	1	9.222e-05	7.152e-05	5.78215e+06	77.23
[K].SQIFSTASDNQPTVTIK.[V]	2	0.5217	0	1	918.971	1836.93	1836.93	0.34	0.00031	75.2297	2.07	1	9.222e-05	3.403e-05	2.33586e+06	74.85
[K].SPASDTYIVFGEAK.[I]	2	0.6113	0	1	742.868	1484.73	1484.73	0.91	0.00068	77.436	2.47	1	9.222e-05	3.546e-05	1.55242e+06	77.48
[K].LASVPAGGAVAVSAAPGSAAPAAGSAPAAAEEK.[K]	3	0.4898	0	1	925.482	2774.43	2774.43	-0.18	-0.00017	75.5553	3.43	1	9.222e-05	7.446e-06	6.11843e+06	75.62
[-].mSHTILLVQPTK.[R]	2	0.7204	0	1	639.875	1278.74	1278.74	0.62	0.0004	75.5528	2.79	1	9.222e-05	2.699e-05	1120229	75.59
[R].NPDDITQEEYGEFYK.[S]	2	0.6221	0	1	924.403	1847.8	1847.8	0.87	0.0008	76.5654	3.07	1	9.222e-05	6.692e-05	5.76538e+06	76.75
[R].IINEPTAAAIAYGLDKK.[VG]	2	0.5673	0	1	894.498	1787.99	1787.99	-0.52	-0.00047	76.0368	2.08	2	9.222e-05	3.579e-05	405206	76.1
[R].ILGADTSVDLEETGR.[V]	2	0.2083	0	1	788.397	1575.79	1575.79	0.13	0.0001	76.4923	1.44	1	9.222e-05	6.778e-05	2.59884e+06	76.04
[R].ELISNASDALDKIR.[YL]	2	0.5081	0	1	772.917	1544.83	1544.83	-0.28	-0.00022	75.1215	3.7	2	9.222e-05	1.097e-05	738180	75.11
[R].QVQSLTcEVDALKGTNESLER.[Q]	3	0.1515	0	1	793.06	2377.17	2377.17	0.12	0.0001	76.3418	2.64	1	9.222e-05	1.263e-05	1486707	76.26
[R].NPDDITNEEYGEFYK.[S]	2	0.5654	0	1	917.395	1833.78	1833.78	0.45	0.00041	76.3047	3.06	1	9.222e-05	2.662e-05	1.47676e+06	76.2
[R].LVQAFQFTDK.[H]	2	0.5388	0	1	598.819	1196.63	1196.63	0.29	0.00018	76.2611	2.32	1	9.222e-05	4.803e-05	36861908	75.85
[R].cLYASVLTAQPR.[L]	2	0.5714	0	1	689.861	1378.72	1378.71	0.58	0.0004	76.2342	2.1	1	9.222e-05	5.777e-05	822499	76.13
[R].ILGADTSVDLEETGR.[V]	2	0.5205	0	1	788.396	1575.79	1575.79	-0.41	-0.00032	76.2325	2.19	1	9.222e-05	7.702e-06	2.59884e+06	76.04
[R].VIGLSSDLQQVGGASAR.[I]	2	0.2148	0	1	829.447	1657.89	1657.89	0.19	0.00015	76.4375	1.49	1	9.222e-05	4.619e-05	628567	76.48
[R].QVQSLTcEVDALKGTNESLER.[Q]	3	0.3712	0	1	793.061	2377.17	2377.17	0.59	0.00047	76.0829	2.99	1	9.222e-05	1.73e-05	1486707	76.26
[R].ILGADTSVDLEETGR.[V]	2	0.3043	0	1	788.397	1575.79	1575.79	0.41	0.00032	76.4753	1.15	1	9.222e-05	5.55e-05	2.9487e+06	76.28
[K].IVLTNPVcTEVGEK.[I]	2	0.172	0	1	779.91	1558.81	1558.81	-0.67	-0.00052	75.3151	1.57	1	9.222e-05	6.598e-05	1.39229e+06	75.35
[R].AVNTQALSGAGILR.[M]	2	0.3493	0	1	685.891	1370.77	1370.78	-0.77	-0.00053	75.3159	2.72	1	9.222e-05	3.668e-05	1.61021e+06	75.35
[R].ILGADTSVDLEETGR.[V]	2	0.4721	0	1	788.397	1575.79	1575.79	-0.1	-8e-05	75.9727	2.69	1	9.222e-05	2.223e-06	2.59884e+06	76.04
[R].EHALLAYTLGVK.[Q]	2	0.625	0	1	657.875	1314.74	1314.74	0.48	0.00032	76.531	2.64	1	9.222e-05	6.549e-05	1.4215e+06	76.42
[R].QVQSLTcEVDALKGTNESLER.[Q]	3	0.0179	0	1	793.061	2377.17	2377.17	0.29	0.00023	75.8237	2.23	1	9.222e-05	2.909e-05	1486707	76.26
[R].YALYDASFETK.[E]	2	0.5118	0	1	654.311	1307.62	1307.62	-0.28	-0.00018	75.8068	2.11	1	9.222e-05	6.163e-05	867124	75.87
[K].LASVPAGGAVAVSAAPGSAAPAAGSAPAAAEEK.[K]	3	0.4389	0	1	925.482	2774.43	2774.43	0.11	0.0001	75.676	3.19	1	9.222e-05	2.831e-05	7.82586e+06	75.43
[R].NFILDQTNVSAAAQR.[R]	2	0.3533	0	1	824.427	1647.85	1647.84	0.76	0.00063	76.705	1.84	1	9.222e-05	3.378e-05	2.07941e+06	76.79
[R].KDLYANTVLSGGTTmYPGIADR.[M]	3	0.4481	0	1	787.058	2359.16	2359.16	0.12	0.0001	76.7328	4.91	2	9.222e-05	1.836e-05	9141266	76.64
[R].LAPDYDALDVANK.[I]	2	0.5075	0	1	702.854	1404.7	1404.7	0.02	2e-05	75.5082	2.66	1	9.222e-05	7.252e-05	3.66636e+06	75.43
[K].EAFSLFDKDGDGTITTK.[E]	3	0.4776	0	1	615.635	1844.89	1844.89	-0.18	-0.00011	76.7344	3.12	1	9.222e-05	7.076e-05	4.20043e+06	76.81
[K].LASVPAGGAVAVSAAPGSAAPAAGSAPAAAEEK.[K]	3	0.4321	0	1	925.483	2774.43	2774.43	0.85	0.00079	75.4152	5.6	1	9.222e-05	8.27e-06	7.82586e+06	75.43
[R].GPSEGISSEPVSAATTQTLEGDSSEAGGQGIR.[K]	3	0.3374	0	1	1025.82	3075.44	3075.43	0.18	0.00018	76.7361	2.43	1	9.222e-05	2.906e-05	1.27639e+06	76.79
[R].QVQSLTcEVDALK.[G]	2	0.5663	0	1	745.88	1490.75	1490.75	0.88	0.00065	75.3033	3.09	1	9.222e-05	3.169e-05	1.36176e+06	74.98
[K].ADRDESSPYAAMLAAQDVAQR.[C]	3	0.3592	0	1	755.691	2265.06	2265.06	0.85	0.00064	77.4906	2.06	1	9.222e-05	1.324e-05	490616	77.51
[K].NMITGTSQADcAVLIVAAGVGEFEAGISK.[N]	3	1	0	1	970.486	2909.44	2909.44	1.41	0.00136	99.4744	1.7	1	9.222e-05	7.301e-05	636567	99.19
[K].ATAVMPDGQFKDISLSEYK.[G]	3	0.4245	0	1	700.682	2100.03	2100.03	0.16	0.00011	77.5645	3.51	1	9.222e-05	3.705e-05	1749515	77.57
[R].IINEPTAAAIAYGLDKK.[VG]	3	0.4615	0	1	596.668	1787.99	1787.99	-0.2	-0.00012	76.4859	3.38	2	9.222e-05	4.827e-06	8623375	76.34
[K].TVTAmDVVYALK.[R]	2	0.536	0	1	663.852	1326.7	1326.7	0.22	0.00015	78.3778	2.22	1	9.222e-05	7.345e-05	4.93144e+06	78.24
[R].IALTDNSLIAR.[S]	2	0.3926	0	1	593.843	1186.68	1186.68	-0.33	-0.0002	76.5043	2.7	1	9.222e-05	6.205e-05	6315482	76.55
[-].mSDAAVDTSSEITTK.[D]	2	0.6364	0	1	733.847	1466.69	1466.69	0.73	0.00053	73.3704	2.09	1	9.222e-05	3.453e-05	17752900	72.12
[R].ILGADTSVDLEETGR.[V]	2	0.3361	0	1	788.397	1575.79	1575.79	-0.19	-0.00015	76.525	1.19	1	9.222e-05	5.41e-05	2.67099e+06	76.16
[-].mEEEIAALVIDNGSGMcK.[A]	2	0.6329	0	1	939.436	1877.86	1877.86	1.18	0.00111	96.8491	3.46	1	9.222e-05	2.256e-06	8844264	96.71
[-].mEEEIAALVIDNGSGmcK.[A]	2	0.5302	0	1	947.432	1893.86	1893.86	0.21	0.0002	96.7279	2.32	1	9.222e-05	2.059e-05	459223	96.72
[K].STGGAPTFNVTVTmTAK.[T]	2	0.4663	0	1	849.922	1698.84	1698.84	0.32	0.00028	73.2165	1.78	1	9.222e-05	6.702e-05	1.88721e+06	72.67
[R].NTGIIcTIGPASR.[S]	2	0.6106	0	1	680.356	1359.7	1359.7	-0.05	-3e-05	73.1581	3.03	1	9.222e-05	4.295e-05	10420596	72.12
[K].HTGPGILSmANAGPNTNGSQFFIcTAK.[T]	3	0.3521	0	1	936.447	2807.33	2807.32	0.5	0.00047	78.5072	3.38	1	9.222e-05	1.393e-06	6.07528e+06	78.38
[-].mSDAAVDTSSEITTK.[D]	2	0.7045	0	1	733.847	1466.69	1466.69	0.17	0.00012	73.0997	2.47	1	9.222e-05	2.394e-05	17752900	72.12
[-].mEEEIAALVIDNGSGMcK.[A]	2	0.6011	0	1	939.434	1877.86	1877.86	-0.79	-0.00075	96.6191	3.71	1	9.222e-05	1.025e-06	8844264	96.71
[R].ISGLIYEETR.[G]	2	0.5113	0	1	590.814	1180.62	1180.62	-0.12	-7e-05	72.9629	2.66	1	9.222e-05	6.178e-05	34157152	72.04
[K].STGGAPTFNVTVTmTAK.[T]	2	0.43	0	1	849.922	1698.84	1698.84	0.2	0.00017	72.9434	2.07	1	9.222e-05	6.45e-05	1.88721e+06	72.67
[R].NTGIIcTIGPASR.[S]	2	0.503	0	1	680.356	1359.71	1359.7	0.33	0.00022	72.8911	3.3	1	9.222e-05	6.611e-05	10420596	72.12
[R].NFILDQTNVSAAAQR.[R]	2	0.2842	0	1	824.426	1647.84	1647.84	-0.13	-0.00011	76.6544	1.83	1	9.222e-05	2.197e-05	1.66775e+06	76.74
[R].GAGTGGLGLAVEGPSEAK.[M]	2	0.5685	0	1	785.907	1570.81	1570.81	-0.02	-1e-05	72.8857	2.41	1	9.222e-05	7.074e-05	1.38064e+06	72.76
[R].NTGIIcTIGPASR.[S]	2	0.5097	0	1	680.356	1359.71	1359.7	0.33	0.00022	72.8848	3.1	1	9.222e-05	3.763e-05	10420596	72.12
[-].mSDAAVDTSSEITTK.[D]	2	0.5944	0	1	733.847	1466.69	1466.69	0.6	0.00044	72.8263	3.55	1	9.222e-05	4.215e-06	17752900	72.12
[K].APAPAAPAAAEPQAEAPAAAASSEQSVAVKE.[-]	3	0.4741	0	1	953.478	2858.42	2858.42	0.48	0.00046	72.8067	3.67	1	9.222e-05	3.02e-06	3.09579e+06	72.64
[R].IINEPTAAAIAYGLDKK.[VG]	3	0.4986	0	1	596.668	1787.99	1787.99	0.11	7e-05	76.7432	3.65	2	9.222e-05	3.811e-05	8623375	76.34
[K].IVSNAScTTNcLAPLAK.[V]	2	0.4687	0	1	910.456	1819.91	1819.9	0.58	0.00053	72.7089	1.92	1	9.222e-05	1.687e-05	14152963	71.57
[K].STGGAPTFNVTVTmTAK.[T]	2	0.2578	0	1	849.922	1698.84	1698.84	0.43	0.00037	72.6696	2.56	1	9.222e-05	3.517e-05	1.88721e+06	72.67
[R].NTGIIcTIGPASR.[S]	2	0.5516	0	1	680.356	1359.7	1359.7	-0.02	-1e-05	72.6105	3.39	1	9.222e-05	2.114e-05	10420596	72.12
[-].mSDAAVDTSSEITTK.[D]	2	0.6716	0	1	733.847	1466.69	1466.69	0.2	0.00014	72.5515	3.38	1	9.222e-05	1.666e-05	17752900	72.12
[R].NTGIIcTIGPASR.[S]	2	0.4806	0	1	680.357	1359.71	1359.7	0.74	0.0005	73.4301	2.83	1	9.222e-05	3.259e-05	10420596	72.12
[-].mEEEIAALVIDNGSGMcK.[A]	2	0.6801	0	1	939.435	1877.86	1877.86	0.68	0.00064	97.1182	2.97	1	9.222e-05	1.144e-05	8844264	96.71
[-].mADLEEQLSDEEKVR.[I]	2	1	0	1	851.91	1702.81	1702.81	-0.33	-0.00028	78.1236	2.68	1	9.222e-05	2.501e-05	1.2468e+06	78.18
[-].mEEEIAALVIDNGSGMcK.[A]	2	0.654	0	1	939.436	1877.86	1877.86	1.35	0.00126	97.3728	2.37	1	9.222e-05	1.094e-05	8844264	96.71
[K].NMITGTSQADcAVLIVAAGVGEFEAGISK.[N]	3	0.5139	0	1	970.485	2909.44	2909.44	0.97	0.00094	99.2121	3.6	1	9.222e-05	4.092e-06	636567	99.19
[-].mAEEGIAAGGVmDVNTALQEVLK.[T]	2	0.5474	0	1	1137.07	2273.13	2273.13	0.56	0.00064	99.0015	1.9	1	9.222e-05	1.251e-05	1.16869e+06	99.05
[R].SPDFTNENPLETR.[N]	2	0.5516	0	1	760.355	1519.7	1519.7	-0.11	-8e-05	74.2139	2.81	1	9.222e-05	6.824e-05	835924	74.25
[-].mAEEGIAAGGVmDVNTALQEVLK.[T]	3	0.5706	0	1	758.384	2273.14	2273.13	1.31	0.00099	99.0006	3.33	1	9.222e-05	4.456e-05	3.31273e+06	99.05
[K].LVQDVANNTNEEAGDGTTTATVLAR.[S]	3	0.4128	0	1	854.087	2560.25	2560.25	-0.26	-0.00022	74.1379	2.18	1	9.222e-05	4.107e-05	4768164	73.71
[K].VDATEESDLAQQYGVR.[G]	2	0.4615	0	1	890.922	1780.84	1780.83	1.02	0.0009	74.0992	2.21	1	9.222e-05	2.445e-05	1.17359e+06	73.99
[R].ISGLIYEETR.[G]	2	0.5709	0	1	590.814	1180.62	1180.62	-0.01	-1e-05	74.042	2.75	1	9.222e-05	4.389e-05	34157152	72.04
[K].VDKGVVPLAGTNGETTTQGLDGLSER.[C]	3	0.3063	0	1	872.115	2614.33	2614.33	-0.4	-0.00035	76.1743	2.71	1	9.222e-05	2.808e-05	4274541	76.11
[R].VAVSADPNVPNVIVTR.[L]	2	0.5862	0	1	825.963	1650.92	1650.92	0.53	0.00044	77.7673	2.9	1	9.222e-05	1.78e-05	6666846	77.82
[K].NQVAMNPTNTVFDAK.[R]	2	0.6122	0	1	825.401	1649.8	1649.8	0.21	0.00017	74.0048	2.63	1	9.222e-05	7.22e-05	2.19153e+06	73.87
[R].IINEPTAAAIAYGLDKK.[VG]	3	0.388	0	1	596.668	1787.99	1787.99	0.01	0	76.2292	3.66	2	9.222e-05	1.307e-05	8623375	76.34
[R].ILGADTSVDLEETGR.[V]	2	0.5274	0	1	788.397	1575.79	1575.79	0.2	0.00016	76.2658	2.37	1	9.222e-05	1.574e-05	2.67099e+06	76.16
[R].YALYDATYETK.[E]	2	0.206	0	1	669.317	1337.63	1337.63	-0.11	-7e-05	72.5317	1.99	1	9.222e-05	6.694e-05	6667780	71.62
[R].FDAGELITQR.[E]	2	0.3008	0	1	575.298	1149.59	1149.59	-0.85	-0.00049	76.2691	2.36	1	9.222e-05	5.634e-05	949776	76.33
[R].YSPNTQVEILPQGR.[E]	2	0.4211	0	1	801.418	1601.83	1601.83	0.52	0.00041	73.8896	2.09	1	9.222e-05	3.282e-05	3.16323e+06	73.75
[K].LVQDVANNTNEEAGDGTTTATVLAR.[S]	3	0.5507	0	1	854.088	2560.25	2560.25	0.27	0.00023	73.8704	4.14	1	9.222e-05	1.354e-05	4768164	73.71
[-].mSETAPAAPAAPAPVEK.[T]	2	0.4444	0	1	774.898	1548.79	1548.79	-0.46	-0.00036	73.7372	1.98	1	9.222e-05	5.765e-05	3621678	73.55
[R].FPGQLNADLR.[K]	2	0.3656	0	1	565.801	1130.6	1130.6	-0.17	-9e-05	73.7363	2.79	4	9.222e-05	5.152e-05	4915215	73.68
[R].NTGIIcTIGPASR.[S]	2	0.5404	0	1	680.357	1359.71	1359.7	0.71	0.00048	73.7015	2.72	1	9.222e-05	5.645e-05	10420596	72.12
[R].ETVSEESNVLcLSK.[S]	2	0.4714	0	1	797.886	1594.76	1594.76	0.71	0.00057	73.698	2.8	1	9.222e-05	3.903e-05	3872153	73.59
[-].mEEEIAALVIDNGSGMcK.[A]	2	0.663	0	1	939.436	1877.86	1877.86	1.35	0.00127	97.6284	2.7	1	9.222e-05	2.066e-05	8844264	96.71
[K].LVQDVANNTNEEAGDGTTTATVLAR.[S]	3	0.4943	0	1	854.088	2560.25	2560.25	0.37	0.00032	73.6038	3.48	1	9.222e-05	1.678e-05	4768164	73.71
[K].NmITGTSQADcAVLIVAAGVGEFEAGISK.[N]	3	0.5874	0	1	975.817	2925.44	2925.43	1.52	0.00148	97.424	3.49	1	9.222e-05	2.706e-07	1.07764e+06	97.35
[R].ISGLIYEETR.[G]	2	0.5	0	1	590.814	1180.62	1180.62	0.46	0.00027	73.5058	2.9	1	9.222e-05	7.449e-05	34157152	72.04
[R].NAVTQEFGPVPDTAR.[Y]	2	0.3986	0	1	801.399	1601.79	1601.79	-0.35	-0.00028	73.4908	1.38	1	9.222e-05	7.189e-05	436156	73.58
[-].mSETAPAAPAAPAPVEK.[T]	2	0.5217	0	1	774.899	1548.79	1548.79	0.43	0.00033	73.4723	2.3	1	9.222e-05	2.286e-05	3621678	73.55
[-].mEEEIAALVIDNGSGMcK.[A]	2	0.4684	0	1	939.435	1877.86	1877.86	0.77	0.00072	97.9429	1.9	1	9.222e-05	6.373e-05	268360	97.8
[KR].QLLQANPILEAFGNAK.[T]	2	0.475	0	1	863.979	1726.95	1726.95	0.84	0.00073	89.7708	2.8	2	9.222e-05	4.714e-05	1.07396e+06	89.31
[R].TTGIVmDSGDGVTHTVPIYEGYALPHAILR.[L]	4	0.4387	0	1	800.658	3199.61	3199.61	0.5	0.0004	89.7673	2.53	3	9.222e-05	4.085e-06	553212	90.26
[K].SGDAAIVDMVPGKPmcVESFSDYPPLGR.[F]	3	0.1333	0	1	1004.47	3011.4	3011.39	0.26	0.00026	83.4404	2.85	1	9.222e-05	2.391e-05	3.07073e+06	83.36
[R].TVPPAVTGVTFLSGGQSEEEASINLNAINK.[C]	3	0.3071	0	1	1015.19	3043.56	3043.56	-0.29	-0.0003	89.1489	3.68	1	9.222e-05	3.967e-06	5.41285e+06	88.84
[R].TVPPAVTGVTFLSGGQSEEEASINLNAINK.[C]	4	0.4229	0	1	761.645	3043.56	3043.56	-0.33	-0.00025	89.165	2.53	1	9.222e-05	6.829e-05	1561343	88.82
[-].mEEEIAALVIDNGSGmcK.[A]	2	1	0	1	947.432	1893.86	1893.86	-0.01	-1e-05	94.8579	2.28	1	9.222e-05	1.147e-05	14499780	94.2
[K].DcVGPEVENAcANPAAGTVILLENLR.[F]	3	1	0	1	928.122	2782.35	2782.35	0.44	0.00041	94.8769	3.16	1	9.222e-05	3.957e-05	5.02781e+06	94.73
[R].DSLLQDGEFTMDLR.[T]	2	0.5638	0	1	820.385	1639.76	1639.76	-0.37	-0.00031	89.2386	2.43	1	9.222e-05	5.138e-05	7563424	89.09
[-].mADDLDFETGDAGASATFPMQcSALR.[K]	3	0.5839	0	1	896.723	2688.15	2688.16	-0.55	-0.00049	94.8787	2.86	1	9.222e-05	7.937e-06	980154	94.93
[R].AVFVDLEPTVIDEVR.[T]	2	0.2941	0	1	851.457	1701.91	1701.91	0.25	0.00022	89.2581	2.04	1	9.222e-05	5.013e-05	14236983	88.55
[-].mDDDIAALVVDnGSGMcK.[A]	2	0.7542	0	1	911.897	1822.79	1822.78	2.26	0.00206	94.9887	2.36	1	9.222e-05	5.955e-05	2.20927e+06	94.55
[R].YFAGNLASGGAAGATSLcFVYPLDFAR.[T]	3	0.4912	0	1	932.787	2796.34	2796.35	-0.03	-3e-05	95.0077	2.28	2	9.222e-05	2.488e-05	1.57025e+06	94.84
[R].IINEPTAAAIAYGLDKK.[VG]	3	0.4212	0	1	596.668	1787.99	1787.99	0.1	6e-05	79.3164	3.11	2	9.222e-05	5.425e-05	1.00803e+06	79.38
[K].AmGImNSFVNDIFER.[I]	2	0.4113	0	1	888.408	1775.81	1775.81	-0.45	-0.0004	84.7625	2.31	1	9.222e-05	4.301e-05	5.51602e+06	84.9
[K].mFVLDEADEMLSR.[G]	2	0.3032	0	1	786.357	1571.71	1571.71	-0.55	-0.00043	84.7472	1.88	1	9.222e-05	1.571e-05	3349901	84.84
[K].LISLSAQNLVDcSNEEK.[Y]	2	0.6056	0	1	960.473	1919.94	1919.94	0.86	0.00083	79.298	2.13	1	9.222e-05	5.64e-05	877543	79.15
[-].mEEEIAALVIDNGSGmcK.[A]	2	0.5495	0	1	947.432	1893.86	1893.86	-0.41	-0.00039	95.1118	2.02	1	9.222e-05	2.887e-05	14499780	94.2
[K].TFVSITPAEVGVLVGK.[D]	2	0.4088	0	1	808.967	1616.93	1616.93	0.17	0.00014	89.3321	1.81	1	9.222e-05	6.271e-05	10839773	88.68
[R].QAALQVADGFISR.[M]	2	0.6122	0	1	688.37	1375.73	1375.73	0.46	0.00032	79.2416	3.61	1	9.222e-05	2.766e-05	2591032	78.93
[R].VPTPNVSVVDLTcR.[L]	2	0.4472	0	1	778.909	1556.81	1556.81	0.21	0.00016	79.229	1.61	1	9.222e-05	3.254e-05	19321018	79.37
[K].LAVEALSSLDGDLSGR.[Y]	2	0.4492	0	1	801.921	1602.84	1602.83	1.08	0.00086	84.7285	1.87	1	9.222e-05	6.103e-05	2.59003e+06	84.54
[R].VFPALSTLDLSDNPELGER.[G]	2	0.4637	0	1	1037.03	2073.05	2073.05	-0.32	-0.00034	89.3747	1.79	1	9.222e-05	4.862e-05	1.13706e+06	89.43
[R].TVPPAVTGVTFLSGGQSEEEASINLNAINK.[C]	3	0.3684	0	1	1015.19	3043.56	3043.56	0.28	0.00028	89.4069	2.85	1	9.222e-05	2.203e-05	5.41285e+06	88.84
[K].GVDEVTIVNILTNR.[S]	2	0.578	0	1	771.928	1542.85	1542.85	0.29	0.00022	89.4273	2.18	1	9.222e-05	5.692e-05	780528	89.48
[-].mASGVAVSDGVIK.[V]	2	0.5531	0	1	572.814	1144.62	1144.62	-0.14	-8e-05	79.0942	3.2	1	9.222e-05	6.34e-05	24037608	78.66
[R].SLGYAYVNFQQPADAER.[A]	2	0.4726	0	1	964.961	1928.91	1928.91	0.32	0.00031	79.0254	2.01	1	9.222e-05	2.714e-05	529873	78.86
[R].QAALQVADGFISR.[M]	2	0.6328	0	1	688.37	1375.73	1375.73	0.13	9e-05	78.9833	3.54	1	9.222e-05	1.904e-05	2591032	78.93
[-].mQNDAGEFVDLYVPR.[K]	2	0.6039	0	1	898.419	1795.83	1795.83	-0.7	-0.00062	95.7895	2.55	1	9.222e-05	4.455e-05	577874	95.85
[R].LNMEAINYmAADGDFK.[I]	2	0.4104	0	1	909.906	1818.8	1818.8	0.11	0.0001	79.4262	2.68	1	9.222e-05	3.151e-05	2.11822e+06	79.38
[RK].SYELPDGQVITIGNER.[F]	2	0.4795	0	1	895.95	1790.89	1790.89	0.01	1e-05	84.6686	2.19	5	9.222e-05	7.355e-05	491671	84.6
[R].VETGVLKPGMVVTFAPVNVTTEVK.[S]	3	0.4961	0	1	839.133	2515.38	2515.38	-0.43	-0.00036	84.799	5.14	1	9.222e-05	1.812e-05	12505569	84.63
[K].VLNNMEIGTSLYDEEGAK.[I]	2	0.5186	0	1	991.973	1982.94	1982.94	0.27	0.00027	79.463	2.95	1	9.222e-05	1.438e-05	1.74693e+06	79.35
[R].FTQAGSEVSALLGR.[I]	2	0.5483	0	1	718.38	1435.75	1435.75	-0.31	-0.00022	79.8517	2.9	1	9.222e-05	1.525e-05	1.63967e+06	79.72
[K].TITLEVEPSDTIENVK.[A]	2	0.5924	0	1	894.468	1787.93	1787.93	0.25	0.00023	79.8508	4.49	1	9.222e-05	2.904e-06	16116110	79.74
[K].TQEQLASEMAELTAR.[I]	2	0.6508	0	1	839.409	1677.81	1677.81	-0.38	-0.00032	79.8173	2.95	1	9.222e-05	2.503e-05	616940	79.77
[K].GVGIISEGNETVEDIAAR.[L]	2	0.4529	0	1	915.465	1829.92	1829.92	-0.78	-0.00072	79.7785	1.7	1	9.222e-05	2.789e-05	429544	79.69
[R].IIDVVYNASNNELVR.[T]	2	0.2705	0	1	859.957	1718.91	1718.91	-0.52	-0.00045	79.7594	1.22	1	9.222e-05	2.669e-05	905751	79.4
[R].QAALQVADGFISR.[M]	2	0.6123	0	1	688.37	1375.73	1375.73	-0.22	-0.00015	79.7585	3.25	1	9.222e-05	1.75e-05	2591032	78.93
[R].VPTPNVSVVDLTcR.[L]	2	0.4108	0	1	778.908	1556.81	1556.81	-0.33	-0.00025	79.7401	1.85	1	9.222e-05	2.971e-05	19321018	79.37
[-].mDDDIAALVVDNGSGMcK.[A]	2	0.7575	0	1	911.403	1821.8	1821.8	-0.68	-0.00062	94.0553	3.34	1	9.222e-05	1.833e-06	20395902	93.13
[K].VLNNMEIGTSLYDEEGAK.[I]	2	0.5583	0	1	991.972	1982.94	1982.94	-0.38	-0.00037	79.7217	2.4	1	9.222e-05	1.472e-05	1.74693e+06	79.35
[R].TTGIVMDSGDGVTHTVPIYEGYALPHAILR.[L]	4	0.3898	0	1	796.659	3183.61	3183.61	-0.35	-0.00028	84.8779	2.54	3	9.222e-05	9.826e-06	5.86697e+06	84.5
[R].TLTLVDTGIGMTK.[A]	2	0	0	1	675.371	1349.73	1349.73	0.01	1e-05	79.6671	1.55	1	9.222e-05	6.076e-05	749310	79.75
[K].mINLSVPDTIDER.[TA]	2	0.2947	0	1	759.876	1518.75	1518.75	-1.06	-0.0008	79.6335	1.9	2	9.222e-05	6.107e-05	3.0371e+06	78.76
[-].mEEEIAALVIDNGSGmcK.[A]	2	1	0	1	947.432	1893.86	1893.86	0.03	3e-05	94.3279	3.08	1	9.222e-05	2.589e-06	14499780	94.2
[R].GLTVVQAFQELVEPK.[K]	2	0.4459	0	1	829.462	1657.92	1657.92	0.24	0.0002	94.3296	2.31	1	9.222e-05	1.948e-05	1266511	94.31
[-].mDDDIAALVVDNGSGMcK.[A]	2	0.7182	0	1	911.403	1821.8	1821.8	-0.17	-0.00016	94.3313	1.81	1	9.222e-05	4.463e-05	20395902	93.13
[R].LDLIAQQMMPEVR.[G]	2	0.4068	0	1	772.402	1543.8	1543.8	0.12	9e-05	84.8576	2.36	1	9.222e-05	5.696e-05	344399	84.88
[R].FTQAGSEVSALLGR.[I]	2	0.5306	0	1	718.381	1435.75	1435.75	-0.02	-2e-05	79.5932	2.94	1	9.222e-05	5.293e-06	1.63967e+06	79.72
[K].TITLEVEPSDTIENVK.[A]	2	0.595	0	1	894.468	1787.93	1787.93	0.56	0.0005	79.5923	4.42	1	9.222e-05	3.352e-06	16116110	79.74
[R].IIDVVYNASNNELVR.[T]	2	0.2626	0	1	859.957	1718.91	1718.91	-0.06	-5e-05	79.5014	1.98	1	9.222e-05	1.963e-05	905751	79.4
[-].mEEEIAALVIDNGSGmcK.[A]	2	0.6131	0	1	947.431	1893.86	1893.86	-0.64	-0.0006	94.5842	3.05	1	9.222e-05	6.94e-06	14499780	94.2
[R].QAALQVADGFISR.[M]	2	0.622	0	1	688.37	1375.73	1375.73	0.43	0.0003	79.5006	3.28	1	9.222e-05	4.297e-05	2591032	78.93
[-].mDDDIAALVVDNGSGMcK.[A]	2	0.6667	0	1	911.403	1821.8	1821.8	-0.26	-0.00024	94.6034	2.31	1	9.222e-05	3.544e-05	20395902	93.13
[K].TFVSITPAEVGVLVGK.[D]	2	0.4726	0	1	808.966	1616.93	1616.93	-0.16	-0.00013	89.0788	2.01	1	9.222e-05	5.192e-05	10839773	88.68
[R].VPTPNVSVVDLTcR.[L]	2	0.532	0	1	778.909	1556.81	1556.81	0.57	0.00044	79.4812	2.03	1	9.222e-05	2.753e-05	19321018	79.37
[K].LISWYDNEYGYSNR.[V]	2	0.545	0	1	890.403	1779.8	1779.8	0.31	0.00028	79.4647	2.11	1	9.222e-05	2.758e-05	969291	79.61
[K].DAGTIAGLNVMR.[I]	2	0.4189	0	1	609.319	1217.63	1217.63	-0.28	-0.00017	79.4455	2.65	1	9.222e-05	4.58e-05	2.51786e+06	79.41
[-].mDDDIAALVVDNGSGMcK.[A]	2	0.7612	0	1	911.403	1821.8	1821.8	0.08	7e-05	93.799	3.56	1	9.222e-05	1.354e-06	20395902	93.13
[R].EVAAFAQFGSDLDAATQQLLSR.[G]	3	0.3447	0	1	780.06	2338.17	2338.17	-0.3	-0.00023	96.1436	2.06	1	9.222e-05	2.172e-05	1255159	96.07
[K].LIccDILDVLDK.[H]	2	0.2663	0	1	738.875	1476.74	1476.74	-0.19	-0.00014	89.7059	1.84	1	9.222e-05	4.03e-05	923719	89.75
[R].AVFVDLEPTVIDEIR.[N]	2	0.3447	0	1	858.465	1715.92	1715.92	1.27	0.00109	90.4655	2.35	1	9.222e-05	1.799e-05	829451	90.51
[R].SLDLDSIIAEVK.[A]	2	0.5671	0	1	651.861	1302.72	1302.72	0.06	4e-05	90.521	2.98	1	9.222e-05	5.871e-05	39235144	90.36
[R].VAVSADPNVPNVIVTR.[L]	2	0.6071	0	1	825.962	1650.92	1650.92	0.17	0.00014	78.0645	2.24	1	9.222e-05	4.212e-05	5.28453e+06	77.66
[R].QVQSLTcEVDALKGTNESLER.[Q]	3	0.2941	0	1	793.061	2377.17	2377.17	0.76	0.0006	77.9371	2.38	1	9.222e-05	6.028e-05	1.02779e+06	78.19
[K].AAELIANSLATAGDGLIELR.[K]	2	0.5479	0	1	999.548	1998.09	1998.09	1.36	0.00136	90.5601	2.92	1	9.222e-05	2.078e-06	566909	90.61
[-].mAEEGIAAGGVmDVNTALQEVLK.[T]	3	0.4944	0	1	758.382	2273.13	2273.13	-0.42	-0.00032	98.7462	1.78	1	9.222e-05	6.711e-05	2.41246e+06	98.83
[K].TLVLSNLSYSATK.[E]	2	0.4776	0	1	698.888	1396.77	1396.77	0.34	0.00023	77.8295	2.45	1	9.222e-05	2.124e-05	1.362e+06	77.17
[-].mAEEGIAAGGVmDVNTALQEVLK.[T]	3	0.5015	0	1	758.382	2273.13	2273.13	-0.38	-0.00029	99.0114	3.23	1	9.222e-05	7.714e-06	2.90539e+06	99.07
[-].mAEEGIAAGGVmDVNTALQEVLK.[T]	2	0.6331	0	1	1137.07	2273.13	2273.13	0.76	0.00086	99.0123	3.08	1	9.222e-05	1.351e-06	955087	99.07
[-].mDDDIAALVVDNGSGmcK.[A]	2	0.6414	0	1	919.402	1837.8	1837.79	1.08	0.001	90.5609	2.9	1	9.222e-05	2.859e-06	34096028	90.67
[R].VAVSADPNVPNVIVTR.[L]	2	0.6069	0	1	825.963	1650.92	1650.92	0.25	0.00021	77.8079	2.62	1	9.222e-05	2.636e-05	5.28453e+06	77.66
[K].TTPTSELSLGFTK.[A]	2	0.2452	0	1	691.364	1381.72	1381.72	0.21	0.00015	77.7728	1.55	1	9.222e-05	7.327e-05	1597150	77.33
[R].LSVGLEDEQDLLEDLDR.[A]	2	0.4407	0	1	979.983	1958.96	1958.96	1.78	0.00174	90.5958	1.77	1	9.222e-05	3.054e-05	462402	90.64
[K].AmGIMNSFVNDIFER.[I]	2	0.1084	0	1	880.411	1759.82	1759.81	0.51	0.00045	90.6333	2.86	1	9.222e-05	2.667e-05	21895706	90.15
[K].NMITGTSQADcAVLIVAAGVGEFEAGISK.[N]	3	0.5272	0	1	970.484	2909.44	2909.44	-0.75	-0.00073	99.6596	2.94	1	9.222e-05	5.075e-05	664428	99.54
[R].TTGIVmDSGDGVTHTVPIYEGYALPHAILR.[L]	4	0.3596	0	1	800.657	3199.61	3199.61	-0.8	-0.00064	84.4448	2.03	3	9.222e-05	4.17e-05	629873	84.52
[R].QVQSLTcEVDALKGTNESLER.[Q]	3	0.3367	0	1	793.061	2377.17	2377.17	0.69	0.00054	77.6804	2.97	1	9.222e-05	5.047e-05	1.27973e+06	77.07
[R].IIPGFmcQGGDFTR.[H]	2	0.4017	0	1	807.874	1614.74	1614.74	0.78	0.00063	77.6796	2.34	1	9.222e-05	4.198e-05	5.03708e+06	77.25
[K].LcYVALDFEQEMATAASSSSLEK.[S]	2	0.5774	0	1	1275.59	2550.17	2550.17	-0.19	-0.00024	90.657	2.65	2	9.222e-05	1.327e-05	7334930	90.77
[K].LSDLLAPISEQIQEVITFR.[E]	3	0.4027	0	1	724.735	2172.19	2172.19	-0.12	-8e-05	100.94	2.26	1	9.222e-05	4.442e-05	1.5424e+06	100.81
[R].IANLQTDLSDGLR.[L]	2	0.4023	0	1	708.379	1415.75	1415.75	1.6	0.00113	77.6263	2.66	1	9.222e-05	3.209e-05	1.25589e+06	77.41
[R].SLDLDSIIAEVK.[A]	2	0.5704	0	1	651.861	1302.71	1302.72	-0.11	-7e-05	90.7827	2.77	1	9.222e-05	5.016e-05	39235144	90.36
[RK].SYELPDGQVITIGNER.[F]	2	0.5923	0	1	895.95	1790.89	1790.89	0.5	0.00045	84.4075	2.33	5	9.222e-05	5.242e-05	1.0105e+06	83.93
[K].TLVLSNLSYSATK.[E]	2	0.5289	0	1	698.888	1396.77	1396.77	-0.01	-1e-05	77.5705	2.42	1	9.222e-05	5.359e-05	1.362e+06	77.17
[-].mDDDIAALVVDNGSGmcK.[A]	2	0.6457	0	1	919.401	1837.79	1837.79	0.37	0.00034	90.8211	3.5	1	9.222e-05	4.566e-06	34096028	90.67
[R].IANLQTDLSDGLR.[L]	2	0.4498	0	1	708.379	1415.75	1415.75	1.5	0.00107	78.1194	2.09	1	9.222e-05	6.205e-05	609654	77.97
[K].mINLSVPDTIDER.[TA]	2	0.5328	0	1	759.877	1518.75	1518.75	-0.25	-0.00019	78.8555	2.74	2	9.222e-05	4.424e-05	3.0371e+06	78.76
[K].NIILEEGKEILVGDVGQTVDDPYTTFVK.[M]	3	0.5149	0	1	1031.54	3092.61	3092.6	0.51	0.00052	90.446	4.02	1	9.222e-05	1.069e-05	6.12005e+06	90.35
[K].AmGIMNSFVNDIFER.[I]	2	0.1629	0	1	880.411	1759.81	1759.81	0.07	7e-05	90.3722	3.07	1	9.222e-05	3.018e-06	21895706	90.15
[R].AEGSDVANAVLDGADcIMLSGETAK.[G]	3	0.5164	0	1	832.053	2494.14	2494.14	-0.21	-0.00018	89.8553	3.04	1	9.222e-05	5.201e-05	5.36297e+06	89.71
[R].SLGYAYVNFQQPADAER.[A]	2	0.4412	0	1	964.96	1928.91	1928.91	-0.35	-0.00034	78.767	2.04	1	9.222e-05	6.118e-05	529873	78.86
[K].VLEQLTGQTPVFSK.[A]	2	0.5058	0	1	773.927	1546.85	1546.85	-0.52	-0.0004	78.7452	2.59	1	9.222e-05	5.088e-05	3.22825e+06	78.61
[R].QAALQVADGFISR.[M]	2	0.6175	0	1	688.37	1375.73	1375.73	-0.11	-8e-05	78.7267	2.51	1	9.222e-05	4.46e-05	2591032	78.93
[R].QVQSLTcEVDALKGTNESLER.[Q]	3	0.372	0	1	793.061	2377.17	2377.17	0.65	0.00051	78.7082	2.93	1	9.222e-05	6.717e-06	839242	78.97
[R].TTGIVMDSGDGVTHTVPIYEGYALPHAILR.[L]	4	0.3764	0	1	796.659	3183.62	3183.61	0.28	0.00022	84.5751	3.56	3	9.222e-05	1.2e-05	5.86697e+06	84.5
[K].AmGIMNSFVNDIFER.[I]	2	0.1419	0	1	880.411	1759.82	1759.81	0.75	0.00066	90.1152	3.03	1	9.222e-05	1.282e-05	21895706	90.15
[K].AmGImNSFVNDIFER.[I]	2	0.4944	0	1	888.408	1775.81	1775.81	0.25	0.00022	90.1279	3.58	1	9.222e-05	6.485e-05	2.87223e+06	90.16
[K].mINLSVPDTIDER.[TA]	2	0.5322	0	1	759.877	1518.75	1518.75	0.01	1e-05	78.5997	2.33	2	9.222e-05	3.618e-05	3.0371e+06	78.76
[K].GILFVGSGVSGGEEGAR.[Y]	2	0.5628	0	1	796.407	1591.81	1591.81	-1.06	-0.00084	78.582	1.83	1	9.222e-05	2.112e-05	699794	78.44
[-].mEEEIAALVIDNGSGmcK.[A]	2	1	0	1	947.431	1893.86	1893.86	-0.87	-0.00083	96.6909	2.36	1	9.222e-05	6.302e-06	367909	96.71
[K].GVVDSDDLPLNVSR.[E]	2	0.3431	0	1	743.381	1485.76	1485.75	0.46	0.00034	78.5795	2.39	1	9.222e-05	4.522e-05	3976770	78.42
[-].mEEEIAALVIDNGSGMcK.[A]	2	0.6195	0	1	939.434	1877.86	1877.86	-0.98	-0.00092	96.8634	3.18	1	9.222e-05	6.845e-06	8795106	96.7
[R].FTPGTFTNQIQAAFR.[E]	2	0.5877	0	1	849.934	1698.86	1698.86	0.97	0.00082	84.5285	3.08	1	9.222e-05	1.229e-05	909599	84.61
[-].mEEEIAALVIDNGSGMcK.[A]	2	0.6678	0	1	939.433	1877.86	1877.86	-1.29	-0.00122	97.1266	2.95	1	9.222e-05	4.613e-06	8795106	96.7
[R].QVQSLTcEVDALKGTNESLER.[Q]	3	0.3862	0	1	793.06	2377.17	2377.17	0.2	0.00016	78.4508	2.9	1	9.222e-05	6.231e-05	1.02779e+06	78.19
[K].NmITGTSQADcAVLIVAAGVGEFEAGISK.[N]	3	0.5728	0	1	975.816	2925.43	2925.43	-0.44	-0.00043	97.4077	4.12	1	9.222e-05	1.278e-06	1.00789e+06	97.48
[-].mEEEIAALVIDNGSGMcK.[A]	2	0.5	0	1	939.435	1877.86	1877.86	0.49	0.00046	97.54	1.9	1	9.222e-05	4.594e-05	8795106	96.7
[K].AmGImNSFVNDIFER.[I]	2	0.4983	0	1	888.408	1775.81	1775.81	-0.08	-7e-05	90.2647	2.97	1	9.222e-05	2.399e-05	2.87223e+06	90.16
[K].NmITGTSQADcAVLIVAAGVGEFEAGISK.[N]	3	0.5833	0	1	975.815	2925.43	2925.43	-1.04	-0.00101	97.6729	3.36	1	9.222e-05	6.414e-06	1.00789e+06	97.48
[R].SLDLDSIIAEVK.[A]	2	0.5246	0	1	651.861	1302.72	1302.72	0.22	0.00015	90.2655	2.44	1	9.222e-05	5.367e-05	39235144	90.36
[-].mADLEEQLSDEEKVR.[I]	2	0.5701	0	1	851.91	1702.81	1702.81	0.01	1e-05	78.2296	3.21	1	9.222e-05	5.265e-05	799117	78.12
[R].QVQSLTcEVDALKGTNESLER.[Q]	3	0.1822	0	1	793.06	2377.17	2377.17	0.22	0.00017	78.1937	2.14	1	9.222e-05	2.958e-05	1.02779e+06	78.19
[R].FAIQDISVEETSAK.[E]	2	0.4393	0	1	769.391	1537.78	1537.77	0.53	0.00041	78.1585	1.73	1	9.222e-05	1.745e-05	746463	78.03
[K].NmITGTSQADcAVLIVAAGVGEFEAGISK.[N]	3	0.5808	0	1	975.815	2925.43	2925.43	-0.51	-0.0005	97.9335	2.6	1	9.222e-05	5.464e-05	1.00789e+06	97.48
[-].mEEEIAALVIDnGSGMcK.[A]	2	0.6332	0	1	939.929	1878.85	1878.85	2.95	0.00277	98.0639	2.89	1	9.222e-05	5.362e-05
[R].AVFVDLEPTVIDEVR.[T]	2	0.3053	0	1	851.456	1701.9	1701.91	-0.56	-0.00048	89.0043	2.26	1	9.222e-05	4.936e-05	14236983	88.55
[R].TLTLVDTGIGMTK.[A]	2	0	0	1	675.371	1349.73	1349.73	-0.38	-0.00026	79.9246	2.06	1	9.222e-05	6.189e-05	749310	79.75
[K].GLGTDEDSILNLLTSR.[S]	2	0.3443	0	1	852.443	1703.88	1703.88	-1.13	-0.00097	93.6854	2.12	1	9.222e-05	1.227e-05	4.18265e+06	93.27
[-].mDDDIAALVVDNGSGmcK.[A]	2	0.6598	0	1	919.401	1837.79	1837.79	0.35	0.00032	91.6147	2.44	1	9.222e-05	2.818e-05	37086556	90.46
[K].VNDDIIVNWVNTTLK.[E]	2	0.3978	0	1	872.468	1743.93	1743.93	1.18	0.00103	91.6156	1.81	1	9.222e-05	6.916e-05	1.22397e+06	91.73
[R].IINEPTAAAIAYGLDKK.[VG]	3	0.3503	0	1	596.668	1787.99	1787.99	0.39	0.00023	81.1264	1.77	2	9.222e-05	4.461e-05	799719	80.54
[R].GVVDSEDIPLNLSR.[E]	2	0	0	1	757.397	1513.79	1513.79	0.08	6e-05	81.1256	2.78	1	9.222e-05	2.295e-05	21921988	80.74
[K].LcYVALDFEQEMATAASSSSLEK.[S]	3	0.4518	0	1	850.729	2550.17	2550.17	-0.23	-0.0002	91.7268	3.63	2	9.222e-05	2.102e-06	13122890	90.87
[K].SINPDEAVAYGAAVQAAILSGDK.[S]	3	0.3921	0	1	754.053	2260.15	2260.15	0.12	9e-05	91.8005	2.78	1	9.222e-05	4.217e-05	1101656	91.73
[K].IAQDLEmYGVNYFSIK.[N]	2	0.3115	0	1	953.966	1906.93	1906.93	-0.26	-0.00025	85.3034	1.83	1	9.222e-05	6.371e-05	1.90015e+06	85.37
[K].AmGImNSFVNDIFER.[I]	2	0.28	0	1	888.409	1775.81	1775.81	0.35	0.00031	85.2847	2.25	1	9.222e-05	3.869e-05	5.51602e+06	84.9
[K].LAAVDATVNQVLASR.[Y]	2	0.6436	0	1	764.428	1527.85	1527.85	0.27	0.0002	81.0711	3.03	1	9.222e-05	2.959e-06	2.31328e+06	80.72
[K].FDTGNLcMVTGGANLGR.[I]	2	0.516	0	1	891.917	1782.83	1782.83	0.03	3e-05	81.0526	2.19	1	9.222e-05	3.917e-05	953046	80.84
[K].DLYANTVLSGGTTMYPGIADR.[M]	2	0.565	0	1	1108.04	2215.07	2215.07	0.38	0.00042	88.054	3.54	2	9.222e-05	1.501e-06	8659356	88.13
[R].VPTPNVSVVDLTcR.[L]	2	0.4154	0	1	778.91	1556.81	1556.81	1.24	0.00097	81.0342	1.3	1	9.222e-05	4.582e-05	1.17899e+06	80.71
[-].mPGGLLLGDEAPNFEANTTIGR.[I]	2	0.2439	0	1	1071.54	2142.08	2142.08	-0.68	-0.00072	85.2508	1.23	1	9.222e-05	5.826e-05	551741	85.31
[R].AITGASLADIMAK.[R]	2	0.5328	0	1	631.345	1261.68	1261.68	-0.23	-0.00014	80.9602	2.44	1	9.222e-05	6.496e-05	1.16942e+06	80.69
[R].DGLLPEDTFIVGYAR.[S]	2	0.5058	0	1	833.428	1665.85	1665.85	0.06	5e-05	91.9504	1.72	1	9.222e-05	6.102e-05	656849	91.97
[R].TLTIVDTGIGMTK.[A]	2	0	0	1	675.371	1349.73	1349.73	-0.15	-0.0001	80.9594	2.51	1	9.222e-05	4.98e-05	3.36627e+06	80.47
[-].mDDDIAALVVDNGSGmcK.[A]	2	0.4576	0	1	919.401	1837.79	1837.79	-0.1	-9e-05	91.9691	2.36	1	9.222e-05	7.712e-06	583894	92.03
[K].TVTNAVVTVPAYFNDSQR.[Q]	2	0.5013	0	1	991.503	1982	1982	0.3	0.0003	80.9233	3.97	1	9.222e-05	6.872e-06	4.15492e+06	80.83
[K].DLYANTVLSGGTTMYPGIADR.[M]	3	0.4535	0	1	739.028	2215.07	2215.07	0.32	0.00024	88.0717	3.44	2	9.222e-05	1.838e-05	6133131	88.13
[K].LcYVALDFEQEMATAASSSSLEK.[S]	3	0.4344	0	1	850.73	2550.17	2550.17	0.23	0.0002	91.9877	3.2	2	9.222e-05	1.871e-05	13122890	90.87
[R].LAPITSDPTEAAAVGAVEASFK.[C]	3	0.4384	0	1	715.707	2145.11	2145.11	-0.72	-0.00052	88.1277	2.76	1	9.222e-05	7.16e-05	14340015	87.72
[R].LAPITSDPTEAAAVGAVEASFK.[C]	2	0.4208	0	1	1073.06	2145.11	2145.11	-0.51	-0.00055	88.1286	1.83	1	9.222e-05	4.697e-05	9819473	87.72
[K].AAGVSVEPFWPGLFAK.[A]	2	0.4781	0	1	838.445	1675.88	1675.88	-0.5	-0.00042	92.0427	2.51	1	9.222e-05	5.483e-05	3.22249e+06	92.06
[R].IINEPTAAAIAYGLDKK.[VG]	3	0.4255	0	1	596.668	1787.99	1787.99	-0.3	-0.00018	80.8687	2.35	2	9.222e-05	5.29e-05	799719	80.54
[R].GVVDSEDLPLNISR.[E]	2	0	0	1	757.397	1513.79	1513.79	0.5	0.00038	80.867	2.7	2	9.222e-05	1.939e-05	21921988	80.74
[K].AmGIMNSFVNDIFER.[I]	2	0.0339	0	1	880.411	1759.81	1759.81	-0.09	-8e-05	91.596	1.77	1	9.222e-05	5.093e-05	17527320	90.43
[KR].VTIAQGGVLPNIQAVLLPK.[K]	2	0.4918	0	1	966.088	1931.17	1931.17	-0.01	0	92.1484	3.68	2	9.222e-05	1.948e-06	58104396	92.05
[K].LQVELDSVTGLLSQSDSK.[S]	2	0.5346	0	1	960.002	1919	1919	0.09	9e-05	87.8704	2.6	1	9.222e-05	2.597e-06	1.76325e+06	87.91
[R].LAPITSDPTEAAAVGAVEASFK.[C]	2	0.4696	0	1	1073.06	2145.11	2145.11	-0.65	-0.00069	87.8678	2.3	1	9.222e-05	6.422e-06	9819473	87.72
[K].LcYVALDFEQEMATAASSSSLEK.[S]	3	0.4622	0	1	850.73	2550.18	2550.17	0.64	0.00055	90.9548	5.69	2	9.222e-05	5.286e-06	13122890	90.87
[K].LcYVALDFEQEMATAASSSSLEK.[S]	2	0.6607	0	1	1275.59	2550.17	2550.17	-0.28	-0.00036	90.9557	4.45	2	9.222e-05	8.519e-08	4.35195e+06	90.86
[K].ALANVNIGSLIcNVGAGGPAPAAGAAPAGGAAPSTAAAPAEEK.[K]	4	0.2485	0	1	946.484	3782.91	3782.91	0.36	0.00034	87.6153	4.87	1	9.222e-05	5.153e-05	6945577	87.68
[K].MINLSVPDTIDER.[TA]	2	0.4403	0	1	751.88	1502.75	1502.75	0.05	4e-05	81.6057	2.43	2	9.222e-05	7.021e-05	3686003	81.26
[K].LAAVDATVNQVLASR.[Y]	2	0.557	0	1	764.429	1527.85	1527.85	0.55	0.00042	81.589	2.28	1	9.222e-05	5.135e-05	2.31328e+06	80.72
[K].DLYANTVLSGGTTmYPGIADR.[M]	2	0.4129	0	1	1116.04	2231.06	2231.06	-0.54	-0.0006	85.4725	2.01	2	9.222e-05	7.496e-05	28935522	84.81
[K].HTGPGILSmANAGPNTNGSQFFIcTAK.[T]	3	0.2939	0	1	936.446	2807.32	2807.32	-0.09	-8e-05	81.5503	2.45	1	9.222e-05	4.037e-05	434272	81.87
[K].QVYEEEYGSNLEDDVVGDTSGYYQR.[M]	3	0.3564	0	1	972.42	2915.25	2915.25	-0.97	-0.00095	81.5351	1.88	1	9.222e-05	2.349e-05	787578	81.51
[K].VLAQNSGFDLQETLVK.[V]	2	0.4673	0	1	881.473	1761.94	1761.94	0.43	0.00038	81.5343	1.99	1	9.222e-05	2.222e-05	942184	81.42
[K].ALAGcDFLTISPK.[L]	2	0.5021	0	1	696.863	1392.72	1392.72	-0.24	-0.00017	81.5334	2.35	1	9.222e-05	3.806e-05	1.4123e+06	81.49
[-].mDDDIAALVVDNGSGmcK.[A]	2	0.6928	0	1	919.401	1837.79	1837.79	0.01	1e-05	91.0968	3.45	1	9.222e-05	5.607e-07	37086556	90.46
[R].IINEPTAAAIAYGLDK.[RKG]	2	0.5217	0	1	830.451	1659.89	1659.9	-0.14	-0.00011	81.4429	2.76	4	9.222e-05	1.365e-05	916321	81.38
[K].LcYVALDFEQEMATAASSSSLEK.[S]	3	0.4895	0	1	850.729	2550.17	2550.17	-0.03	-2e-05	91.209	4.74	2	9.222e-05	6.09e-06	13122890	90.87
[K].LcYVALDFEQEMATAASSSSLEK.[S]	2	0.625	0	1	1275.59	2550.17	2550.17	-1.36	-0.00174	91.2099	3.04	2	9.222e-05	6.078e-06	4.35195e+06	90.86
[K].AYLPVNESFGFTADLR.[S]	2	0.5419	0	1	900.452	1799.9	1799.9	0.18	0.00016	87.701	2.27	1	9.222e-05	3.666e-05	1.39814e+06	87.74
[R].GVVDSEDIPLNLSR.[E]	2	0	0	1	757.397	1513.79	1513.79	0.62	0.00047	81.3843	2.61	1	9.222e-05	1.74e-05	21921988	80.74
[-].mSGALDVLQmKEEDVLK.[F]	2	0.5466	0	1	916.969	1832.93	1832.93	0.04	4e-05	85.4342	3.11	1	9.222e-05	4.401e-05	3366772	85.32
[K].MINLSVPDTIDER.[TA]	2	0.5478	0	1	751.88	1502.75	1502.75	0.15	0.00011	81.3474	3.14	2	9.222e-05	1.178e-05	3686003	81.26
[K].LAAVDATVNQVLASR.[Y]	2	0.6083	0	1	764.428	1527.85	1527.85	0.4	0.00031	81.3297	3.14	1	9.222e-05	2.873e-06	2.31328e+06	80.72
[K].AmGIMNSFVnDIFER.[I]	2	0.2456	0	1	880.902	1760.8	1760.8	-0.99	-0.00087	87.7577	2.81	1	9.222e-05	5.26e-05	771639	87.81
[K].AmGIMNSFVNDIFER.[I]	2	0.0447	0	1	880.411	1759.81	1759.81	0.15	0.00013	91.3396	1.79	1	9.222e-05	6.031e-05	17527320	90.43
[-].mDDDIAALVVDNGSGmcK.[A]	2	0.6434	0	1	919.401	1837.79	1837.79	0.31	0.00029	91.3583	2.86	1	9.222e-05	1.009e-05	37086556	90.46
[K].GTGTDEDALIEILTTR.[S]	2	0.303	0	1	852.936	1704.87	1704.87	0.18	0.00015	91.3957	1.65	1	9.222e-05	7.362e-05	643689	91.44
[K].LcYVALDFEQEMATAASSSSLEK.[S]	3	0.4083	0	1	850.73	2550.18	2550.17	0.66	0.00056	91.4704	3.6	2	9.222e-05	1.706e-05	13122890	90.87
[K].TVTNAVVTVPAYFNDSQR.[Q]	2	0.5179	0	1	991.503	1982	1982	0.16	0.00015	81.1819	3.36	1	9.222e-05	6.953e-05	4.15492e+06	80.83
[K].ALANVNIGSLIcNVGAGGPAPAAGAAPAGGAAPSTAAAPAEEK.[K]	4	0.3291	0	1	946.484	3782.91	3782.91	0.18	0.00017	87.8687	3.13	1	9.222e-05	5.711e-05	6945577	87.68
[K].LAALNPESNTSGLDIFAK.[F]	2	0.2714	0	1	930.989	1860.97	1860.97	0.36	0.00034	85.2287	1.4	1	9.222e-05	5.664e-05	4.91068e+06	85.05
[K].LAAVDATVNQVLASR.[Y]	2	0.6235	0	1	764.428	1527.85	1527.85	0.13	0.0001	80.8123	3.4	1	9.222e-05	4.725e-06	2.31328e+06	80.72
[K].FDTGNLcMVTGGANLGR.[I]	2	0.4706	0	1	891.917	1782.83	1782.83	0.68	0.0006	80.7938	2.21	1	9.222e-05	5.884e-05	953046	80.84
[K].WELLQQVnTSTR.[T]	2	0.119	0	1	738.378	1475.75	1475.75	-0.34	-0.00025	80.3373	2.1	1	9.222e-05	3.085e-05	390170	80.41
[K].DAVLNAWAEDVDLR.[V]	2	0.46	0	1	793.894	1586.78	1586.78	-0.07	-5e-05	88.7253	2	1	9.222e-05	3.119e-05	4.6016e+06	88.48
[R].AVFVDLEPTVIDEVR.[T]	2	0.3175	0	1	851.457	1701.91	1701.91	0.27	0.00023	88.7432	2.11	1	9.222e-05	9.844e-06	14236983	88.55
[R].VETGVLKPGMVVTFAPVNVTTEVK.[S]	3	0.4767	0	1	839.133	2515.38	2515.38	0.14	0.00011	85.0603	3	1	9.222e-05	5.86e-06	12505569	84.63
[K].GLGTDEDSILNLLTSR.[S]	2	0.3589	0	1	852.443	1703.88	1703.88	-0.78	-0.00067	93.1526	2.09	1	9.222e-05	1.111e-05	4.18265e+06	93.27
[R].VPTPNVSVVDLTcR.[L]	2	0.4773	0	1	778.909	1556.81	1556.81	0.23	0.00018	80.2574	1.76	1	9.222e-05	1.721e-05	19321018	79.37
[K].AmGImNSFVNDIFER.[I]	2	0.5235	0	1	888.409	1775.81	1775.81	0.36	0.00032	85.0229	3.19	1	9.222e-05	3.307e-05	5.51602e+06	84.9
[K].AMGIMNSFVNDIFER.[I]	2	0.4569	0	1	872.413	1743.82	1743.82	-0.22	-0.00019	93.1917	2.32	1	9.222e-05	8.258e-06	903977	93.16
[-].mDDDIAALVVDNGSGMcK.[A]	2	0.7199	0	1	911.403	1821.8	1821.8	-0.46	-0.00042	93.2618	4.07	1	9.222e-05	8.109e-07	20395902	93.13
[R].FTQAGSEVSALLGR.[I]	2	0.5085	0	1	718.38	1435.75	1435.75	-0.35	-0.00025	80.1103	2.36	1	9.222e-05	2.504e-05	1.63967e+06	79.72
[K].TITLEVEPSDTIENVK.[A]	2	0.5837	0	1	894.467	1787.93	1787.93	0.22	0.00019	80.1095	4.3	1	9.222e-05	7.795e-06	16116110	79.74
[K].LFIGGLSFETTEESLR.[N]	2	0.4028	0	1	899.965	1798.92	1798.92	-0.22	-0.0002	88.8195	2.16	1	9.222e-05	2.099e-05	1.09394e+06	88.87
[K].GLGTDEDSILNLLTSR.[S]	2	1	0	1	852.444	1703.88	1703.88	0.26	0.00022	93.4168	2.78	1	9.222e-05	3.065e-06	4.18265e+06	93.27
[K].LAALNPESNTSGLDIFAK.[F]	2	0.4975	0	1	930.989	1860.97	1860.97	0.64	0.00059	84.9685	2.03	1	9.222e-05	7.832e-06	4.91068e+06	85.05
[R].TVPPAVTGVTFLSGGQSEEEASINLNAINK.[C]	3	0.4172	0	1	1015.19	3043.56	3043.56	-0.26	-0.00026	88.8925	4.77	1	9.222e-05	1.266e-05	5.41285e+06	88.84
[K].QTQTFTTYSDNQPGVLIQVYEGER.[A]	3	0.2436	0	1	925.447	2774.33	2774.33	0.27	0.00025	84.9668	2.75	2	9.222e-05	6.814e-05	4.07613e+06	84.83
[R].TVPPAVTGVTFLSGGQSEEEASINLNAINK.[C]	4	0.3775	0	1	761.645	3043.56	3043.56	-0.04	-3e-05	88.9112	4.08	1	9.222e-05	5.249e-06	1561343	88.82
[-].mDDDIAALVVDNGSGMcK.[A]	2	0.69	0	1	911.403	1821.8	1821.8	0.11	0.0001	93.5267	3.29	1	9.222e-05	1.503e-06	20395902	93.13
[R].IIDVVYNASNNELVR.[T]	2	0.186	0	1	859.957	1718.91	1718.91	-0.06	-5e-05	80.0186	1.72	1	9.222e-05	3.589e-05	905751	79.4
[R].VPTPNVSVVDLTcR.[L]	2	0.5304	0	1	778.909	1556.81	1556.81	-0.05	-4e-05	79.9984	2.3	1	9.222e-05	4.183e-05	19321018	79.37
[K].VLNNMEIGTSLYDEEGAK.[I]	2	0.3958	0	1	991.972	1982.94	1982.94	-0.66	-0.00065	79.9825	1.44	1	9.222e-05	6.365e-05	1.74693e+06	79.35
[K].GVVPLAGTNGETTTQGLDGLSER.[C]	2	0.4286	0	1	1136.57	2272.14	2272.14	-0.26	-0.0003	79.9624	1.96	1	9.222e-05	2.287e-06	1.6862e+06	79.83
[R].SSFFVnGLTLGGQK.[C]	2	0.1707	0	1	728.377	1455.75	1455.75	-0.59	-0.00043	84.9499	2.46	1	9.222e-05	2.254e-05	1744620	84.98
[K].DLYANTVLSGGTTmYPGIADR.[M]	2	0.4709	0	1	1116.04	2231.06	2231.06	-0.08	-9e-05	84.949	3.61	2	9.222e-05	2.558e-06	28935522	84.81
[R].LLQDSVDFSLADAINTEFK.[N]	2	0.575	0	1	1063.54	2126.07	2126.07	0.49	0.00052	93.6665	2.4	1	9.222e-05	2.27e-05	1.7657e+06	93.59
[-].mDDDIAALVVDNGSGMcK.[A]	2	0.6805	0	1	911.404	1821.8	1821.8	0.85	0.00077	93.0118	3.13	1	9.222e-05	3.836e-06	20395902	93.13
[K].TITLEVEPSDTIENVK.[A]	2	0.6139	0	1	894.467	1787.93	1787.93	0.12	0.0001	80.3684	4.74	1	9.222e-05	4.09e-06	16116110	79.74
[R].FTQAGSEVSALLGR.[I]	2	0.4481	0	1	718.38	1435.75	1435.75	-0.81	-0.00058	80.3693	2.41	1	9.222e-05	2.179e-05	1.63967e+06	79.72
[K].LGGSAVISLEGKPL.[-]	2	0.514	0	1	670.893	1340.78	1340.78	0.12	8e-05	80.3869	3.21	1	9.222e-05	3.691e-05	4543997	80.4
[K].DLYANTVLSGGTTmYPGIADR.[M]	2	0.2446	0	1	1116.04	2231.06	2231.06	-0.42	-0.00047	85.2108	2.33	2	9.222e-05	5.425e-05	28935522	84.81
[K].HTGPGILSmANAGPNTNGSQFFIcTAK.[T]	3	0.1903	0	1	936.447	2807.33	2807.32	0.57	0.00053	80.7753	2.26	1	9.222e-05	5.915e-05	613552	80.45
[K].DLYANTVLSGGTTMYPGIADR.[M]	2	0.5532	0	1	1108.04	2215.07	2215.07	-0.26	-0.00029	88.3144	3.29	2	9.222e-05	1.788e-05	8659356	88.13
[-].mVNPTVFFDITADDEPLGR.[V]	2	0.5746	0	1	1003.5	2005.99	2005.99	-0.1	-0.0001	92.2876	2.28	1	9.222e-05	2.691e-05	5510531	91.84
[-].mSGALDVLQmKEEDVLK.[F]	2	0.5309	0	1	916.969	1832.93	1832.93	0.25	0.00023	85.175	3.07	1	9.222e-05	4.392e-05	3366772	85.32
[R].VENQENVSNLVIDDTELK.[Q]	2	0.3812	0	1	1030.01	2059.02	2059.02	0.87	0.0009	80.7023	2.23	1	9.222e-05	4.76e-05	1.66601e+06	80.34
[R].AITGASLADIMAK.[R]	2	0.5912	0	1	631.345	1261.68	1261.68	0.28	0.00018	80.7015	2.96	1	9.222e-05	5.875e-05	1.16942e+06	80.69
[R].TLTIVDTGIGMTK.[A]	2	0	0	1	675.371	1349.73	1349.73	0.06	4e-05	80.7006	2.56	1	9.222e-05	4.741e-05	3.36627e+06	80.47
[KR].VTIAQGGVLPNIQAVLLPK.[K]	2	0.3545	0	1	966.088	1931.17	1931.17	0.21	0.00021	92.3974	2.68	2	9.222e-05	6.165e-05	58104396	92.05
[-].mTEWEAATPAVAETPDIK.[L]	2	0.5135	0	1	935.958	1870.91	1870.91	0.97	0.00091	88.4475	1.85	1	9.222e-05	5.265e-05	1312693	88.51
[K].DAVLNAWAEDVDLR.[V]	2	0.5063	0	1	793.894	1586.78	1586.78	0.37	0.00029	88.4636	3.18	1	9.222e-05	1.747e-05	4.6016e+06	88.48
[K].TFVSITPAEVGVLVGK.[D]	2	0.4124	0	1	808.967	1616.93	1616.93	0.09	7e-05	88.5566	1.94	1	9.222e-05	4.093e-05	10839773	88.68
[R].LEQQVPVNQVFGQDEMIDVIGVTK.[G]	3	0.4902	0	1	896.131	2686.38	2686.38	1.05	0.00094	90.8753	3.06	1	9.222e-05	1.103e-05	861424	90.9
[R].LLTGNDcDVLASELR.[G]	2	0.5787	0	1	838.419	1675.83	1675.83	-0.72	-0.0006	80.6487	1.97	1	9.222e-05	6.996e-05	235683	80.66
[R].FTQAGSEVSALLGR.[I]	2	0.1419	0	1	718.38	1435.75	1435.75	-0.84	-0.0006	80.6276	1.48	1	9.222e-05	3.882e-05	1.63967e+06	79.72
[K].TITLEVEPSDTIENVK.[A]	2	0.6028	0	1	894.467	1787.93	1787.93	-0.39	-0.00035	80.6268	3.6	1	9.222e-05	3.011e-05	16116110	79.74
[R].GVVDSEDLPLNISR.[E]	2	0	0	1	757.397	1513.79	1513.79	0.53	0.0004	80.6209	2.22	2	9.222e-05	7.122e-05	21921988	80.74
[R].IINEPTAAAIAYGLDKK.[VG]	3	0.3969	0	1	596.668	1787.99	1787.99	-0.06	-4e-05	80.6108	2.57	2	9.222e-05	7.239e-05	799719	80.54
[R].GVVDSEDLPLNISR.[E]	2	0	0	1	757.397	1513.79	1513.79	0.53	0.0004	80.6083	2.27	2	9.222e-05	2.174e-05	21921988	80.74
[K].LAAVDATVNQVLASR.[Y]	2	0.4573	0	1	764.428	1527.85	1527.85	0.08	6e-05	80.5589	2.34	1	9.222e-05	4.898e-05	2.31328e+06	80.72
[KR].VTIAQGGVLPNIQAVLLPK.[K]	2	0.486	0	1	966.088	1931.17	1931.17	-0.01	-1e-05	92.6623	2.86	2	9.222e-05	2.839e-05	58104396	92.05
[R].VPTPNVSVVDLTcR.[L]	2	0.5837	0	1	778.909	1556.81	1556.81	-0.03	-3e-05	80.516	2.33	1	9.222e-05	2.222e-05	19321018	79.37
[R].VENQENVSNLVIDDTELK.[Q]	2	0.5973	0	1	1030.01	2059.02	2059.02	0.31	0.00032	80.4429	3.7	1	9.222e-05	4.578e-06	1.66601e+06	80.34
[R].TLTLVDTGIGMTK.[A]	2	0	0	1	675.371	1349.73	1349.73	-0.09	-6e-05	80.442	2.7	1	9.222e-05	4.741e-05	3.36627e+06	80.47
[R].AILVDLEPGTmDSVR.[S]	2	0.3059	0	1	816.419	1631.83	1631.83	0.46	0.00037	80.4238	2.55	1	9.222e-05	6.479e-05	4.80315e+06	80.33
[K].MFVLDEADEMLSR.[G]	2	0.5056	0	1	778.36	1555.71	1555.71	0.19	0.00015	88.6727	1.8	1	9.222e-05	1.165e-05	549773	88.74
[-].mDDDIAALVVDNGSGmcK.[A]	2	0.5805	0	1	919.401	1837.79	1837.79	0.16	0.00015	92.4816	2.67	1	9.222e-05	4.773e-05	537864	92.39
[R].ALMLQGVDLLADAVAVTMGPK.[G]	3	0.5168	0	1	705.052	2113.14	2113.14	0.79	0.00055	102.79	2.38	1	9.222e-05	6.78e-05	878372	102.71
[K].TTPTSELSLGFTK.[A]	2	0.4941	0	1	691.365	1381.72	1381.72	0.57	0.00039	77.5155	1.7	1	9.222e-05	2.196e-05	1597150	77.33
[R].QVQSLTcEVDALKGTNESLER.[Q]	3	0.073	0	1	793.061	2377.17	2377.17	0.45	0.00036	77.424	2.33	1	9.222e-05	3.383e-05	1.27973e+06	77.07
[K].GLGTDEDTLIEILTTR.[S]	2	0.216	0	1	873.961	1746.91	1746.91	1.03	0.0009	94.5706	2.5	1	9.222e-05	6.547e-06	596550	94.58
[K].IVSNAScTTNcLAPLAK.[V]	2	0.542	0	1	910.456	1819.91	1819.9	0.8	0.00073	72.4972	2.38	1	9.222e-05	7.317e-06	12775581	71.65
[R].NTGIIcTIGPASR.[S]	2	0.5714	0	1	680.356	1359.7	1359.7	-0.12	-8e-05	72.4588	3.36	1	9.222e-05	4.166e-05	8.09769e+06	72.13
[-].mSDAAVDTSSEITTK.[D]	2	0.6697	0	1	733.847	1466.69	1466.69	0.42	0.00031	72.4205	3.27	1	9.222e-05	2.614e-05	15880494	72.26
[R].YFAGNLASGGAAGATSLcFVYPLDFAR.[T]	3	0.33	0	1	932.786	2796.34	2796.35	-0.98	-0.00092	94.6977	2	2	9.222e-05	6.487e-05	2.18657e+06	94.77
[R].AGVNTVTTLVENK.[K]	2	0.4962	0	1	673.37	1345.73	1345.73	0.34	0.00023	72.2865	2.6	1	9.222e-05	7.267e-05	1.85874e+06	72.19
[-].mDDDIAALVVDnGSGMcK.[A]	2	0.6957	0	1	911.9	1822.79	1822.78	5.55	0.00506	94.7175	2.99	1	9.222e-05	5.056e-05	2291323	94.8
[-].mEEEIAALVIDNGSGmcK.[A]	2	1	0	1	947.432	1893.86	1893.86	-0.36	-0.00034	94.7527	2.42	1	9.222e-05	7.72e-06	14945542	94.36
[K].IVSNAScTTNcLAPLAK.[V]	2	0.438	0	1	910.457	1819.91	1819.9	1.6	0.00146	72.2282	2.58	1	9.222e-05	2.331e-05	12775581	71.65
[-].mDDDIAALVVDNGSGMcK.[A]	2	0.6651	0	1	911.404	1821.8	1821.8	0.38	0.00035	94.8445	2.18	1	9.222e-05	2.239e-05	18500846	93.33
[K].NQLTSNPENTVFDAK.[R]	2	0.6211	0	1	839.408	1677.81	1677.81	0.67	0.00056	72.2099	2.27	1	9.222e-05	5.048e-05	2.01379e+06	71.95
[R].NTGIIcTIGPASR.[S]	2	0.5766	0	1	680.356	1359.71	1359.7	0.15	0.0001	72.1897	3.59	1	9.222e-05	5.095e-05	8.09769e+06	72.13
[-].mSDAAVDTSSEITTK.[D]	2	0.6175	0	1	733.847	1466.69	1466.69	0.33	0.00024	72.1529	2.85	1	9.222e-05	1.674e-05	15880494	72.26
[K].DcVGPEVENAcANPAAGTVILLENLR.[F]	3	0.572	0	1	928.122	2782.35	2782.35	0.85	0.00079	94.9164	2.64	1	9.222e-05	4.192e-05	7.86023e+06	94.78
[RK].SYELPDGQVITIGNER.[F]	2	0.5549	0	1	895.949	1790.89	1790.89	-0.47	-0.00042	83.3654	3.28	5	9.222e-05	6.308e-05	1.27025e+06	83.66
[-].mDDDIAALVVDnGSGMcK.[A]	2	0.6739	0	1	911.896	1822.78	1822.78	0.52	0.00047	94.9842	2.76	1	9.222e-05	4.867e-06	2291323	94.8
[R].YALYDATYETK.[E]	2	0.3755	0	1	669.317	1337.63	1337.63	0.15	0.0001	71.9586	2.45	1	9.222e-05	6.01e-05	5.60689e+06	71.59
[K].IVSNAScTTNcLAPLAK.[V]	2	0.4497	0	1	910.456	1819.91	1819.9	0.66	0.0006	71.9577	2.98	1	9.222e-05	4.906e-06	12775581	71.65
[K].NQLTSNPENTVFDAK.[R]	2	0.537	0	1	839.408	1677.81	1677.81	0.52	0.00044	71.9391	3.24	1	9.222e-05	9.199e-06	2.01379e+06	71.95
[R].QAAPcVLFFDELDSIAK.[A]	2	0.4248	0	1	962.48	1923.95	1923.95	0.52	0.0005	95.2926	2.26	1	9.222e-05	6.852e-05	731598	95.33
[K].TAVVVGTVTDDVR.[I]	2	0.4292	0	1	666.362	1331.72	1331.72	0.19	0.00013	71.784	2.4	1	9.222e-05	5.865e-05	2.60247e+06	71.43
[K].VNQIGSVTESIQAcK.[L]	2	0	0	1	817.415	1633.82	1633.82	0.66	0.00054	71.7831	3.28	1	9.222e-05	5.625e-05	2.21319e+06	71.7
[K].IVSNAScTTNcLAPLAK.[V]	2	0.5119	0	1	910.457	1819.91	1819.9	0.98	0.00089	71.6858	2.95	1	9.222e-05	8.602e-06	12775581	71.65
[R].TTGIVmDSGDGVTHTVPIYEGYALPHAILR.[L]	4	0.3571	0	1	800.658	3199.61	3199.61	0.48	0.00039	83.2784	2.52	3	9.222e-05	3.527e-06	13246085	82.58
[-].mQNDAGEFVDLYVPR.[K]	2	0.7003	0	1	898.419	1795.83	1795.83	-0.45	-0.0004	95.9311	3.27	1	9.222e-05	9.005e-06	625720	95.97
[-].mDDDIAALVVDNGSGMcK.[A]	2	0.7403	0	1	911.404	1821.8	1821.8	0.46	0.00042	94.5329	2.31	1	9.222e-05	5.92e-06	18500846	93.33
[R].GcITIIGGGDTATccAK.[W]	2	0.5868	0	1	877.897	1754.79	1754.79	0.34	0.00029	71.5884	2.42	1	9.222e-05	4.304e-05	1.9238e+06	71.48
[-].mEEEIAALVIDNGSGmcK.[A]	2	0.5803	0	1	947.432	1893.86	1893.86	0.03	3e-05	94.4994	2.74	1	9.222e-05	2.095e-06	14945542	94.36
[K].SGDAAIVDMVPGKPmcVESFSDYPPLGR.[F]	3	0.1551	0	1	1004.47	3011.4	3011.39	0.19	0.00019	83.44	3.61	1	9.222e-05	3.107e-05	3.26826e+06	83.34
[R].LLQDSVDFSLADAINTEFK.[N]	2	0.4687	0	1	1063.54	2126.07	2126.07	0.28	0.00029	93.6597	2.88	1	9.222e-05	2.233e-05	2.50046e+06	93.59
[R].NTGIIcTIGPASR.[S]	2	0.4965	0	1	680.356	1359.7	1359.7	-0.05	-3e-05	73.2621	2.84	1	9.222e-05	3.976e-05	8.09769e+06	72.13
[R].LISLTDENALAGNEELTVK.[I]	2	0.432	0	1	1015.54	2030.07	2030.07	0.36	0.00036	83.4967	1.69	1	9.222e-05	3.036e-05	906378	83.44
[-].mSDAAVDTSSEITTK.[D]	2	0.5787	0	1	733.847	1466.69	1466.69	0.31	0.00023	73.2242	2.54	1	9.222e-05	2.314e-05	15880494	72.26
[R].ISGLIYEETR.[G]	2	0.5087	0	1	590.814	1180.62	1180.62	0.21	0.00012	73.0896	2.89	1	9.222e-05	5.699e-05	25826674	71.94
[-].mDDDIAALVVDNGSGMcK.[A]	2	0.7118	0	1	911.404	1821.8	1821.8	0.41	0.00037	93.7541	3.4	1	9.222e-05	6.723e-07	18500846	93.33
[R].LLQDSVDFSLADAINTEFK.[N]	2	0.6151	0	1	1063.54	2126.07	2126.07	0.62	0.00066	93.9159	2.39	1	9.222e-05	2.259e-05	2.50046e+06	93.59
[K].IVSNAScTTNcLAPLAK.[V]	2	0.6058	0	1	910.457	1819.91	1819.9	1.05	0.00096	73.0352	2.08	1	9.222e-05	6.356e-05	12775581	71.65
[K].APAPAAPAAAEPQAEAPAAAASSEQSVAVKE.[-]	3	0.3529	0	1	953.478	2858.42	2858.42	1.44	0.00137	73.0134	3.4	1	9.222e-05	5.873e-05	2.69241e+06	72.84
[R].NTGIIcTIGPASR.[S]	2	0.5162	0	1	680.356	1359.7	1359.7	-0.22	-0.00015	72.9945	2.77	1	9.222e-05	3.122e-05	8.09769e+06	72.13
[K].SFYPEEVSSMVLTK.[M]	2	0.2077	0	1	808.897	1616.79	1616.79	-0.21	-0.00017	83.4594	1.3	1	9.222e-05	7.262e-05	3.95686e+06	83.57
[-].mSDAAVDTSSEITTK.[D]	2	0.6657	0	1	733.847	1466.69	1466.69	0.49	0.00036	72.9571	3.29	1	9.222e-05	6.43e-06	15880494	72.26
[-].mDDDIAALVVDNGSGMcK.[A]	2	0.6799	0	1	911.404	1821.8	1821.8	0.54	0.00049	94.0068	2.78	1	9.222e-05	1.126e-06	18500846	93.33
[R].TTPSYVAFTDTER.[L]	2	0.5912	0	1	744.355	1487.7	1487.7	0.8	0.00059	72.8853	2.74	4	9.222e-05	6.72e-05	7773097	73.09
[K].VATAQDDITGDGTTSNVLIIGELLK.[Q]	3	0.3663	0	1	848.785	2544.34	2544.34	0.21	0.00018	94.0617	2.43	1	9.222e-05	5.438e-05	1.36984e+06	94.1
[R].GAGTGGLGLAVEGPSEAK.[M]	2	0.4201	0	1	785.908	1570.81	1570.81	0.65	0.00051	72.8237	2.69	1	9.222e-05	4.374e-05	1.20302e+06	72.81
[K].QVVDSAYEVIK.[L]	2	0.3789	0	1	625.835	1250.66	1250.66	-0.44	-0.00028	72.8046	2.27	1	9.222e-05	6.974e-05	2.188e+06	72.61
[-].mDDDIAALVVDNGSGMcK.[A]	2	0.7097	0	1	911.403	1821.8	1821.8	-0.41	-0.00037	94.1805	2.79	1	9.222e-05	1.283e-06	18500846	93.33
[K].STGGAPTFNVTVTmTAK.[T]	2	0.3808	0	1	849.922	1698.84	1698.84	-0.19	-0.00016	72.7847	2.39	1	9.222e-05	4.091e-05	1.62951e+06	72.74
[K].IVSNAScTTNcLAPLAK.[V]	2	0.3737	0	1	910.456	1819.9	1819.9	0.46	0.00042	72.7664	1.9	1	9.222e-05	3.33e-05	12775581	71.65
[K].APAPAAPAAAEPQAEAPAAAASSEQSVAVKE.[-]	3	0.3244	0	1	953.476	2858.41	2858.42	-1.37	-0.00131	72.7481	2.62	1	9.222e-05	2.622e-05	2.69241e+06	72.84
[R].NTGIIcTIGPASR.[S]	2	0.538	0	1	680.357	1359.71	1359.7	0.69	0.00047	72.7273	3.29	1	9.222e-05	4.506e-05	8.09769e+06	72.13
[-].mSDAAVDTSSEITTK.[D]	2	0.6921	0	1	733.847	1466.69	1466.69	0.83	0.00061	72.6889	3.54	1	9.222e-05	1.513e-05	15880494	72.26
[-].mEEEIAALVIDNGSGmcK.[A]	2	1	0	1	947.432	1893.86	1893.86	-0.61	-0.00057	94.2397	2.88	1	9.222e-05	6.263e-06	14945542	94.36
[-].mDDDIAALVVDNGSGMcK.[A]	2	0.6736	0	1	911.403	1821.8	1821.8	0.2	0.00018	94.2724	2.42	1	9.222e-05	4.52e-06	18500846	93.33
[R].ISGLIYEETR.[G]	2	0.4879	0	1	590.814	1180.62	1180.62	0.02	1e-05	72.5548	2.89	1	9.222e-05	5.453e-05	25826674	71.94
[R].ELISNASDALDK.[I]	2	0.3613	0	1	638.325	1275.64	1275.64	0.58	0.00037	71.5504	1.91	2	9.222e-05	7.22e-05	6.22492e+06	70.56
[-].mSETAPAETAAPAPVEK.[S]	2	0.4231	0	1	805.9	1610.79	1610.79	0.57	0.00046	71.5301	2.6	1	9.222e-05	1.17e-05	2042997	71.56
[K].IEDLSQQAQLAAAEK.[F]	2	0.6156	0	1	807.921	1614.83	1614.83	1.02	0.00082	71.4919	2.94	1	9.222e-05	3.592e-05	1661380	71.36
[K].VLQATVVAVGSGGK.[G]	2	0.4409	0	1	643.377	1285.75	1285.75	-0.09	-6e-05	69.9502	2.79	1	9.222e-05	6.903e-05	1.72018e+06	69.89
[-].mEEEIAALVIDNGSGMcK.[A]	2	0.6776	0	1	939.436	1877.86	1877.86	0.96	0.0009	97.703	2.45	1	9.222e-05	3.337e-05	9283750	96.8
[K].GILAADESTGSIAK.[R]	2	0.6563	0	1	666.854	1332.7	1332.7	-0.05	-3e-05	69.8289	3.23	1	9.222e-05	1.687e-05	6608143	69.62
[R].ELAEDGYSGVEVR.[V]	2	0.5862	0	1	712.339	1423.67	1423.67	0.64	0.00046	69.8086	2.9	1	9.222e-05	2.262e-05	2.10338e+06	69.75
[R].TTGIVmDSGDGVTHTVPIYEGYALPHAILR.[L]	4	0.6147	0	1	800.658	3199.61	3199.61	-0.04	-3e-05	83.0155	4.23	3	9.222e-05	1.441e-06	13246085	82.58
[-].mAEEGIAAGGVmDVNTALQEVLK.[T]	3	0.4362	0	1	758.382	2273.13	2273.13	-0.35	-0.00026	98.7944	2.43	1	9.222e-05	4.482e-05	2.73537e+06	98.88
[K].GILAADESTGSIAK.[R]	2	0.602	0	1	666.854	1332.7	1332.7	0.46	0.0003	69.5463	2.94	1	9.222e-05	3.07e-05	6608143	69.62
[-].mAEEGIAAGGVmDVNTALQEVLK.[T]	2	0.6058	0	1	1137.07	2273.13	2273.13	-1.19	-0.00135	99.0402	3.12	1	9.222e-05	8.407e-07	943732	99.08
[R].ITSLEVENQNLR.[G]	2	0.436	0	1	708.378	1415.75	1415.75	0.37	0.00026	69.3434	2.89	1	9.222e-05	3.984e-05	1.3179e+06	69.46
[-].mAEEGIAAGGVmDVNTALQEVLK.[T]	3	0.5543	0	1	758.382	2273.13	2273.13	-0.04	-3e-05	99.0563	4.51	1	9.222e-05	3.657e-05	2962753	99.08
[K].NMITGTSQADcAVLIVAAGVGEFEAGISK.[N]	3	0.5115	0	1	970.484	2909.44	2909.44	0.19	0.00018	99.102	3.93	1	9.222e-05	1.262e-05	1201855	99.03
[R].FLEQQNQVLQTK.[W]	2	0.4719	0	1	738.396	1475.79	1475.79	0.09	7e-05	69.3037	2.31	3	9.222e-05	6.195e-05	1.38951e+06	69.42
[K].NVTELNEPLSNEER.[N]	2	0.3875	0	1	822.398	1643.79	1643.79	0.4	0.00033	69.2213	1.6	1	9.222e-05	4.374e-05	1.24741e+06	69.04
[-].mARPLEEALDVIVSTFHK.[Y]	3	0.3275	0	1	656.358	1967.06	1967.06	-0.27	-0.00018	99.5001	1.71	1	9.222e-05	5.239e-05	1818747	99.55
[K].NQVAmNPTNTVFDAK.[R]	2	0.1648	0	1	833.399	1665.79	1665.79	0.87	0.00072	68.7486	3.64	1	9.222e-05	1.544e-05	5.03595e+06	68.66
[-].mAELSEEALLSVLPTIR.[V]	2	0.4892	0	1	891.995	1782.98	1782.98	-1.19	-0.00106	106.172	2.78	1	9.222e-05	1.911e-05	416690	106.2
[-].mVNPTVFFDITADDEPLGR.[V]	2	0.5319	0	1	1024.5	2047.99	2048	-1.76	-0.00181	106.579	3.76	1	9.222e-05	1.298e-06	5310108	106.58
[R].VGAGAPVYLAAVLEYLTAEILELAGNAAR.[D]	3	0.5336	0	1	972.533	2915.58	2915.59	-1.28	-0.00124	106.582	5.96	1	9.222e-05	8.944e-09	3.11856e+06	106.6
[R].TTGIVmDSGDGVTHTVPIYEGYALPHAILR.[L]	4	0.4585	0	1	800.658	3199.61	3199.61	0.42	0.00034	82.8819	4.1	3	9.222e-05	1.067e-05	13246085	82.58
[R].VGAGAPVYLAAVLEYLTAEILELAGNAAR.[D]	4	0.3634	0	1	729.651	2915.58	2915.59	-2.23	-0.00162	106.585	4.87	1	9.222e-05	3.483e-08	1.10904e+06	106.6
[R].VGAGAPVYMAAVLEYLTAEILELAGnAAR.[D]	3	0.5102	0	1	978.854	2934.55	2934.53	6.07	0.00594	106.591	4.41	2	9.222e-05	7.872e-07
[R].EEAESTLQSFR.[Q]	2	0.5479	0	1	648.808	1296.61	1296.61	1.01	0.00065	68.1437	2.19	1	9.222e-05	5.21e-05	1.17346e+06	68.06
[R].SLYSSSPGGAYVTR.[S]	2	0.5372	0	1	722.857	1444.71	1444.71	0.44	0.00032	67.9955	2.42	1	9.222e-05	3.609e-05	3.35768e+06	67.87
[RK].SYELPDGQVITIGNER.[F]	2	0.5865	0	1	895.95	1790.89	1790.89	0.71	0.00064	82.8449	3.12	5	9.222e-05	5.29e-06	97861616	81.9
[K].GADFLVTEVENGGSLGSK.[K]	2	0.4056	0	1	890.441	1779.88	1779.88	-0.14	-0.00012	82.7891	2.86	1	9.222e-05	1.204e-05	6.73436e+06	82.48
[K].ALIAAQYSGAQVR.[V]	2	0.5781	0	1	674.373	1347.74	1347.74	0.12	8e-05	70.0494	2.56	1	9.222e-05	6.481e-05	1.43146e+06	69.94
[R].ELAEDGYSGVEVR.[V]	2	0.6324	0	1	712.339	1423.67	1423.67	0.69	0.00049	70.0894	2.53	1	9.222e-05	4.038e-05	2.10338e+06	69.75
[R].LSEIDVSTEGVK.[G]	2	0.4542	0	1	638.836	1276.66	1276.66	0.59	0.00038	70.1095	2.73	1	9.222e-05	6.203e-05	1.22497e+06	70.13
[-].mSVPAFIDISEEDQAAELR.[A]	2	0.4481	0	1	1016.49	2031.98	2031.99	-2.29	-0.00233	97.5528	2.12	1	9.222e-05	2.383e-05	483787	97.59
[R].IEDVTPIPSDSTR.[R]	2	0.473	0	1	715.362	1429.72	1429.72	0.45	0.00032	71.491	2.41	1	9.222e-05	6.717e-05	1.9453e+06	71.42
[K].FGVEQDVDmVFASFIR.[K]	2	0.4954	0	1	938.451	1875.89	1875.89	-0.37	-0.00035	96.3763	2.18	1	9.222e-05	4.883e-05	1.10784e+06	96.38
[K].DAGTIAGLNVLR.[I]	2	0.4937	0	1	600.341	1199.67	1199.67	-0.19	-0.00011	83.2353	2.37	1	9.222e-05	4.37e-05	28627974	82.55
[R].ELISNASDALDK.[I]	2	0.4757	0	1	638.325	1275.64	1275.64	0.08	5e-05	71.2779	2.06	2	9.222e-05	5.929e-05	6.22492e+06	70.56
[R].YVEPIEDVPcGNIVGLVGVDQFLVK.[T]	3	0.2532	0	1	920.483	2759.44	2759.43	0.97	0.00089	96.6199	1.58	1	9.222e-05	6.929e-05	5143180	96.69
[R].VVDALGNAIDGK.[G]	2	0.4758	0	1	586.319	1171.63	1171.63	-0.61	-0.00035	71.1976	2.27	1	9.222e-05	4.961e-05	1.40234e+06	71.11
[R].DLTTAGAVTQcYR.[D]	2	0.3316	0	1	728.348	1455.69	1455.69	0.03	2e-05	71.1789	1.9	1	9.222e-05	4.945e-05	1.93237e+06	71.01
[K].ELSTTLNADEAVTR.[G]	2	0.3581	0	1	760.386	1519.76	1519.76	2.72	0.00207	71.1601	2.29	1	9.222e-05	5.877e-05	667794	71.1
[-].mEEEIAALVIDNGSGMcK.[A]	2	0.6631	0	1	939.432	1877.86	1877.86	-3.08	-0.0029	96.6897	2.82	1	9.222e-05	1.736e-05	9283750	96.8
[R].VYALPEDLVEVNPK.[M]	2	0.4874	0	1	793.428	1585.85	1585.85	0.66	0.00052	83.1981	1.99	1	9.222e-05	5.969e-05	10007243	83.06
[K].EILGTAQSVGcNVDGR.[H]	2	0.2454	0	1	838.407	1675.81	1675.81	-0.62	-0.00052	71.1041	1.63	1	9.222e-05	4.524e-05	1.67637e+06	70.68
[K].VDFPQDQLATLTGR.[I]	2	0.537	0	1	780.905	1560.8	1560.8	0.12	9e-05	83.1795	2.16	1	9.222e-05	3.801e-05	1.67752e+06	83.08
[K].GLGTDEDSILNLLTSR.[S]	2	0.4198	0	1	852.445	1703.88	1703.88	0.42	0.00036	93.6056	1.62	1	9.222e-05	2.923e-05	6531503	93.21
[R].ELISNASDALDK.[I]	2	0.498	0	1	638.325	1275.64	1275.64	0.14	9e-05	71.0031	2.53	2	9.222e-05	5.301e-05	6.22492e+06	70.56
[-].mEEEIAALVIDNGSGMcK.[A]	2	0.5986	0	1	939.435	1877.86	1877.86	-0.1	-0.0001	96.9322	2.89	1	9.222e-05	2.88e-06	9283750	96.8
[K].DLADELALVDVMEDK.[L]	2	0.5672	0	1	838.408	1675.81	1675.81	0.04	3e-05	96.9726	2.01	1	9.222e-05	7.187e-05	3.22067e+06	96.81
[-].mEEEIAALVIDNGSGMcK.[A]	2	0.6179	0	1	939.434	1877.86	1877.86	-0.64	-0.0006	97.1928	2.46	1	9.222e-05	3.431e-06	9283750	96.8
[R].TTGIVmDSGDGVTHTVPIYEGYALPHAILR.[L]	4	0.603	0	1	800.658	3199.61	3199.61	-0.05	-4e-05	83.1421	4.03	3	9.222e-05	3.508e-05	13246085	82.58
[K].EILGTAQSVGcNVDGR.[H]	2	0.4607	0	1	838.407	1675.81	1675.81	-0.29	-0.00024	70.8259	1.91	1	9.222e-05	1.667e-05	1.67637e+06	70.68
[K].NmITGTSQADcAVLIVAAGVGEFEAGISK.[N]	3	0.5659	0	1	975.816	2925.43	2925.43	0.46	0.00045	97.2692	4.4	1	9.222e-05	4.118e-07	1.4505e+06	97.25
[-].mEEEIAALVIDNGSGMcK.[A]	2	0.5924	0	1	939.435	1877.86	1877.86	0.07	6e-05	97.4461	2.11	1	9.222e-05	2.937e-05	9283750	96.8
[K].EILGTAQSVGcNVDGR.[H]	2	0.25	0	1	838.407	1675.81	1675.81	0.48	0.0004	70.5512	1.4	1	9.222e-05	5.132e-05	1.67637e+06	70.68
[RK].SYELPDGQVITIGNER.[F]	2	0.5414	0	1	895.95	1790.89	1790.89	0.29	0.00026	83.1059	2.66	5	9.222e-05	1.82e-05	97861616	81.9
[R].SSFFVNGLTLGGQK.[C]	2	0.6403	0	1	727.886	1454.76	1454.76	0.26	0.00019	83.105	2.53	1	9.222e-05	5.051e-05	13038105	82.97
[K].NSVSQISVLSGGK.[A]	2	0.4669	0	1	638.349	1275.69	1275.69	0.04	3e-05	70.3301	2.87	1	9.222e-05	5.268e-05	1.22056e+06	70.39
[-].mSEAAPAAPAAAPPAEK.[A]	2	0.6117	0	1	745.879	1490.75	1490.75	0.87	0.00065	70.3291	2.06	1	9.222e-05	6.425e-05	2.3448e+06	70.23
[K].mIVEcVMNNATcTR.[V]	2	0.2573	0	1	857.873	1714.74	1714.74	0.22	0.00019	70.9647	1.71	1	9.222e-05	5.076e-05	434922	70.88
[K].AmGIMNSFVNDIFER.[I]	2	0.1325	0	1	880.41	1759.81	1759.81	-0.92	-0.00081	90.9362	3.02	1	9.222e-05	1.462e-05	17527320	90.43
[-].mDDDIAALVVDNGSGMcK.[A]	2	0.7244	0	1	911.404	1821.8	1821.8	0.21	0.00019	93.4943	3.52	1	9.222e-05	1.524e-06	18500846	93.33
[K].SPYLYPLYGLGELPQGFAR.[L]	2	0.6543	0	1	1071.06	2141.11	2141.11	1.92	0.00206	93.4029	2.69	2	9.222e-05	4.309e-05	809681	93.45
[R].GPSEGISSEPVSAATTQTLEGDSSEAGGQGIR.[K]	3	0.4623	0	1	1025.82	3075.44	3075.43	0.58	0.00059	76.7852	2.92	1	9.222e-05	1.094e-05	1.23533e+06	76.64
[K].LcYVALDFEQEMATAASSSSLEK.[S]	2	0.5622	0	1	1275.59	2550.17	2550.17	-0.45	-0.00057	91.1737	2.17	2	9.222e-05	2.772e-05	7334930	90.77
[K].GPDGLTALEATDNQAIK.[A]	2	0.6176	0	1	857.437	1713.87	1713.87	1.02	0.00087	76.7303	2.38	1	9.222e-05	3.346e-05	1.89258e+06	76.85
[R].ILGADTSVDLEETGR.[V]	2	0.4016	0	1	788.396	1575.79	1575.79	-0.57	-0.00045	76.7112	1.22	1	9.222e-05	1.947e-05	2.02117e+06	76.13
[K].AmGIMNSFVNDIFER.[I]	2	0.2441	0	1	880.411	1759.82	1759.81	0.61	0.00054	91.3031	2.13	1	9.222e-05	1.963e-05	21895706	90.15
[-].mDDDIAALVVDNGSGmcK.[A]	2	0.6518	0	1	919.401	1837.79	1837.79	0.39	0.00036	91.3399	3.59	1	9.222e-05	3.955e-06	34096028	90.67
[R].QVQSLTcEVDALKGTNESLER.[Q]	3	0.3954	0	1	793.061	2377.17	2377.17	0.58	0.00046	76.6546	2.63	1	9.222e-05	2.106e-05	1.27973e+06	77.07
[K].LcYVALDFEQEMATAASSSSLEK.[S]	3	0.4479	0	1	850.73	2550.18	2550.17	0.99	0.00084	91.3407	3.84	2	9.222e-05	2.211e-05	20126140	90.77
[R].AAVPSGASTGIYEALELR.[D]	2	0.5229	0	1	902.976	1804.94	1804.94	0.14	0.00012	84.1479	3.27	1	9.222e-05	5.436e-06	3.0327e+06	83.98
[K].GTGTDEDALIEILTTR.[S]	2	0.3673	0	1	852.937	1704.87	1704.87	0.85	0.00073	91.3416	1.96	1	9.222e-05	2.798e-05	917031	91.39
[K].GTGTDEDALIEILTTR.[S]	2	0.3982	0	1	852.937	1704.87	1704.87	0.86	0.00073	91.4031	2.26	1	9.222e-05	1.737e-05	917031	91.39
[R].ILGADTSVDLEETGR.[V]	2	0.5347	0	1	788.397	1575.79	1575.79	0.59	0.00046	76.4538	2.02	1	9.222e-05	1.521e-05	2.02117e+06	76.13
[R].IALTDNSLIAR.[S]	2	0.3829	0	1	593.843	1186.68	1186.68	-0.06	-4e-05	76.453	2.69	1	9.222e-05	6.853e-05	3.85225e+06	76.51
[K].ISSLLEEQFQQGK.[L]	2	0.4837	0	1	753.894	1506.78	1506.78	0.02	1e-05	76.4355	2.46	1	9.222e-05	5.251e-05	1.7631e+06	76.05
[K].LcYVALDFEQEmATAASSSSLEK.[S]	2	0.6207	0	1	1283.59	2566.17	2566.17	-0.62	-0.0008	84.1098	2.9	2	9.222e-05	5.753e-05	2.40958e+06	83.97
[K].LcYVALDFEQEMATAASSSSLEK.[S]	2	0.5355	0	1	1275.59	2550.17	2550.17	0.33	0.00042	91.4337	1.55	2	9.222e-05	5.502e-05	7334930	90.77
[K].LcYVALDFEQEmATAASSSSLEK.[S]	3	0.5427	0	1	856.061	2566.17	2566.17	0.11	0.0001	84.0912	4.57	2	9.222e-05	7.57e-06	9829163	83.97
[K].VNDDIIVNWVNTTLK.[E]	2	0.1935	0	1	872.468	1743.93	1743.93	0.14	0.00012	91.563	1.86	1	9.222e-05	4.934e-05	1.83456e+06	91.62
[K].AmGIMNSFVNDIFER.[I]	2	0.032	0	1	880.411	1759.81	1759.81	0.2	0.00018	91.5638	2.5	1	9.222e-05	3.897e-05	21895706	90.15
[K].LcYVALDFEQEMATAASSSSLEK.[S]	3	0.4136	0	1	850.729	2550.17	2550.17	-0.23	-0.00019	91.5996	3.82	2	9.222e-05	1.898e-05	20126140	90.77
[R].cLYASVLTAQPR.[L]	2	0.5271	0	1	689.861	1378.72	1378.71	0.56	0.00038	76.2331	2.03	1	9.222e-05	5.939e-05	617209	76.11
[R].AGAIAPcEVTVPAQNTGLGPEK.[T]	3	0.2969	0	1	727.374	2180.11	2180.1	2.04	0.00148	76.1091	2.29	1	9.222e-05	4.105e-05	1.78987e+06	76.19
[-].mDDDIAALVVDNGSGmcK.[A]	2	0.7138	0	1	919.402	1837.8	1837.79	0.87	0.0008	91.6004	2.9	1	9.222e-05	1.456e-06	34096028	90.67
[R].cLYASVLTAQPR.[L]	2	0.6333	0	1	689.861	1378.72	1378.71	0.55	0.00038	75.9799	2.1	1	9.222e-05	4.337e-05	617209	76.11
[-].mVNPTVFFDITADDEPLGR.[V]	2	0.566	0	1	1003.5	2005.99	2005.99	-0.25	-0.00025	91.7687	3.41	1	9.222e-05	1.756e-05	7912971	91.85
[R].TLTLVDTGIGmTK.[A]	2	0	0	1	683.368	1365.73	1365.73	-0.09	-6e-05	76.8017	3.12	1	9.222e-05	7.289e-05	4.75924e+06	76.65
[K].AmGIMNSFVNDIFER.[I]	2	0.1883	0	1	880.412	1759.82	1759.81	1.11	0.00098	91.8257	2.23	1	9.222e-05	2.553e-05	641807	92.02
[R].NFILDQTNVSAAAQR.[R]	2	0.3361	0	1	824.426	1647.84	1647.84	-0.28	-0.00023	76.82	2.41	1	9.222e-05	1.775e-05	1145057	76.71
[R].NPDDITQEEYGEFYK.[S]	2	0.6208	0	1	924.403	1847.8	1847.8	0.94	0.00087	76.8375	4.43	1	9.222e-05	5.916e-06	5078088	76.75
[K].AmGIMNSFVNDIFER.[I]	2	0.1027	0	1	880.411	1759.81	1759.81	0.39	0.00034	90.8939	2.63	1	9.222e-05	1.118e-05	21895706	90.15
[K].LcYVALDFEQEmATAASSSSLEK.[S]	3	0.5262	0	1	856.061	2566.17	2566.17	0.24	0.00021	84.3516	3.82	2	9.222e-05	3.745e-05	9829163	83.97
[K].TLVLSNLSYSATK.[E]	2	0.4519	0	1	698.888	1396.77	1396.77	-0.1	-7e-05	77.3139	2.39	1	9.222e-05	3.512e-05	1.362e+06	77.17
[R].SLLVIPNTLAVNAAQDSTDLVAK.[L]	2	0.5738	0	1	1177.15	2353.3	2353.3	0.31	0.00036	90.8948	1.83	1	9.222e-05	2.923e-05	707724	90.93
[R].FVTVQTISGTGALR.[V]	2	0.6324	0	1	725.407	1449.81	1449.81	0.3	0.00022	77.2766	2.53	1	9.222e-05	6.346e-05	677213	77.14
[K].TTPTSELSLGFTK.[A]	2	0.4316	0	1	691.365	1381.72	1381.72	0.56	0.00039	77.2599	1.9	1	9.222e-05	6.554e-05	1597150	77.33
[R].QMGWALADLLLVSGVATATTLAWHR.[V]	3	0.3673	0	1	894.477	2681.42	2681.42	-2	-0.00178	105.971	2.94	1	9.222e-05	7.521e-06	114157	105.97
[K].LcYVALDFEQEMATAASSSSLEK.[S]	2	0.5891	0	1	1275.59	2550.17	2550.17	-0.27	-0.00034	90.9118	3.31	2	9.222e-05	9.539e-07	7334930	90.77
[R].DISEASVFDAYVLPK.[L]	2	0.6304	0	1	827.423	1653.84	1653.84	0.6	0.0005	90.9884	2.57	1	9.222e-05	7.074e-05	2432502	91.04
[-].mVNPTVFFDITADDEPLGR.[V]	2	0.5256	0	1	1024.5	2048	2048	-0.33	-0.00033	106.564	3.9	1	9.222e-05	7.427e-07	5.62304e+06	106.56
[R].VGAGAPVYLAAVLEYLTAEILELAGNAAR.[D]	3	0.5815	0	1	972.536	2915.59	2915.59	1.87	0.00182	106.565	7.24	1	9.222e-05	1.828e-09	3.86694e+06	106.59
[K].mTQImFETFNTPAMYVAIqAVLSLYASGR.[T]	3	0.081	0	1	1096.2	3286.6	3286.58	4.63	0.00508	106.572	3.95	2	9.222e-05	1.587e-05
[R].QVQSLTcEVDALKGTNESLER.[Q]	3	0.1245	0	1	793.06	2377.17	2377.17	-0.25	-0.00019	77.1676	2.41	1	9.222e-05	6.993e-05	1.27973e+06	77.07
[R].TTGIVMDSGDGVTHTVPIYEGYALPHAILR.[L]	4	0.3444	0	1	796.659	3183.61	3183.61	0.21	0.00017	84.3144	3.02	3	9.222e-05	4.98e-06	5.86697e+06	84.5
[K].ITLPVDFVTADKFDENAK.[T]	3	0.612	0	1	675.018	2023.04	2023.04	0.03	2e-05	84.2965	3.84	1	9.222e-05	4.379e-06	7700012	84.19
[R].NPDDITQEEYGEFYK.[S]	2	0.63	0	1	924.402	1847.8	1847.8	0.29	0.00027	77.0937	3	1	9.222e-05	4.408e-05	5078088	76.75
[R].NFILDQTNVSAAAQR.[R]	2	0.3505	0	1	824.426	1647.84	1647.84	-0.05	-4e-05	77.0771	1.94	1	9.222e-05	1.296e-05	1145057	76.71
[R].SLDLDSIIAEVK.[A]	2	0.5143	0	1	651.861	1302.72	1302.72	0.09	6e-05	91.0427	2.8	1	9.222e-05	3.495e-05	39235144	90.36
[R].TLTLVDTGIGmTK.[A]	2	0	0	1	683.368	1365.73	1365.73	0.1	7e-05	77.058	2.89	1	9.222e-05	7.046e-05	4.75924e+06	76.65
[R].FVTVQTISGTGALR.[V]	2	0.5224	0	1	725.406	1449.8	1449.81	-1.05	-0.00076	77.0222	2.01	1	9.222e-05	6.937e-05	677213	77.14
[K].GPDGLTALEATDNQAIK.[A]	2	0.596	0	1	857.437	1713.87	1713.87	0.32	0.00027	76.9849	2.97	1	9.222e-05	6.682e-06	1.89258e+06	76.85
[-].mDDDIAALVVDNGSGmcK.[A]	2	0.6446	0	1	919.401	1837.8	1837.79	0.58	0.00053	91.08	2.87	1	9.222e-05	5.787e-06	34096028	90.67
[K].LcYVALDFEQEMATAASSSSLEK.[S]	3	0.4455	0	1	850.73	2550.18	2550.17	0.62	0.00053	91.0817	4.22	2	9.222e-05	2.937e-05	20126140	90.77
[R].YITPDQLADLYK.[S]	2	0.626	0	1	720.375	1439.74	1439.74	0.5	0.00036	84.2214	2.46	1	9.222e-05	2.937e-05	4.46492e+06	84.07
[R].GLYDGPVcEVSVTPK.[T]	2	0.3591	0	1	810.901	1620.79	1620.79	0.28	0.00023	76.8559	1.81	1	9.222e-05	3.092e-05	543287	76.86
[K].LPNFGFVVFDDSEPVQK.[V]	2	0.5892	0	1	969.485	1937.96	1937.96	-0.57	-0.00055	91.1371	2.41	1	9.222e-05	4.035e-05	524614	91.12
[R].GSTAPVGGGSFPTITPR.[E]	2	0.4217	0	1	801.418	1601.83	1601.83	-0.06	-5e-05	75.8849	2.3	1	9.222e-05	5.749e-05	1.87968e+06	75.89
[R].YALYDASFETK.[E]	2	0.6041	0	1	654.312	1307.62	1307.62	0.61	0.0004	75.8414	1.97	1	9.222e-05	4.568e-05	697103	75.84
[K].ALESPERPFLAILGGAK.[V]	3	0.5543	0	1	590.336	1768.99	1769	-0.97	-0.00057	84.0166	3.41	1	9.222e-05	6.041e-05	2.68995e+06	84.03
[R].ISGLIYEETR.[G]	2	0.5039	0	1	590.814	1180.62	1180.62	-0.37	-0.00022	74.1461	2.58	1	9.222e-05	5.572e-05	25826674	71.94
[K].VAVLGASGGIGQPLSLLLK.[N]	2	0.7059	0	1	897.049	1793.09	1793.09	0.44	0.00039	92.7398	2.21	1	9.222e-05	3.751e-05	2.02054e+06	92.82
[K].SFYPEEVSSMVLTK.[M]	2	0.2615	0	1	808.898	1616.79	1616.79	0.31	0.00025	83.7192	1.95	1	9.222e-05	6.676e-05	3.95686e+06	83.57
[KR].VTIAQGGVLPNIQAVLLPK.[K]	2	0.6276	0	1	966.088	1931.17	1931.17	0.04	3e-05	92.816	2.39	2	9.222e-05	2.197e-05	1.90587e+06	92.84
[K].NQVAMNPTNTVFDAK.[R]	2	0.6373	0	1	825.401	1649.79	1649.8	-0.24	-0.00019	74.0333	2.84	1	9.222e-05	2.74e-05	1.66554e+06	73.9
[K].AmGIMNSFVNDIFER.[I]	2	0.1381	0	1	880.412	1759.82	1759.81	1.25	0.0011	92.8458	2.1	1	9.222e-05	2.539e-05	477907	92.85
[R].ETVSEESNVLcLSK.[S]	2	0.4635	0	1	797.885	1594.76	1594.76	0.23	0.00018	73.9788	1.92	1	9.222e-05	2.062e-05	3.11557e+06	73.62
[K].LVQDVANNTNEEAGDGTTTATVLAR.[S]	3	0.5544	0	1	854.088	2560.25	2560.25	0.47	0.0004	73.9772	3.95	1	9.222e-05	7.03e-06	3.83028e+06	73.85
[truncated: 136,131 more rows]
